# Supplementary material for: The variety and origin of materials accreted by Bennu’s parent asteroid
Source: Nat Astron. 2025 Aug 22;9(12):1785–802. doi: 10.1038/s41550-025-02631-6 (PMC12708356; doi:10.1038/s41550-025-02631-6)
Supplement: Supplementary file 2 — Supplementary Tables 1–14. [file 41550_2025_2631_MOESM2_ESM.xlsx]

## Sheet: SI Table 1 DOIs
Supplementary Table 1. Lists the samples studied and the DOIs associated with the data detailed in this paper. n/a not applicable – particle mount/polished section.
Sample Name	Mass (mg)	Laboratory	Measured Element/Isotope	DOI	Product Name	Product Type
OREX-803015-101	0.5	Lawrence Livermore National Laboratory	Bulk element abundances	10.60707/d62h-j641	20240206_HR-ICP-MS_LLNL_OREX-803015-101_1_HRICPMSRaw_1.csv	HRICPMSRaw
				10.60707/q4b0-v203	20240206_HR-ICP-MS_LLNL_OREX-803015-101_1_HRICPMSProcessed_1.csv	HRICPMSProcessed
OREX-803001-111	25.6	NASA JSC	Bulk ion abundances	10.60707/3e8j-7g55	20240214_IC_JSC-ARES_OREX-803001-111_1_ICTabular_92.csv	ICTabular
				10.60707/1k0j-p360	20240215_IC_JSC-ARES_OREX-803001-111_1_ICTabular_93.csv	ICTabular
OREX-803110-0	2.3	The Open University	Bulk triple O	10.60707/05kz-cm38	20240207_LAF_OU_OREX-803110-0_1_LAFProcessed_1.csv	LAFProcessed
				10.60707/svar-da83	20240207_LAF_OU_OREX-803110-0_1_LAFRaw_1.zip	LAFRaw
OREX-803136-0	2.2			10.60707/epe4-4e50	20240220_LAF_OU_OREX-803136-0_1_LAFProcessed_1.csv	LAFProcessed
				10.60707/mdmx-0j95	20240220_LAF_OU_OREX-803136-0_1_LAFRaw_1.zip	LAFRaw
OREX-803137-0	2.4			10.60707/qx28-w397	20240222_LAF_OU_OREX-803137-0_1_LAFProcessed_1.csv	LAFProcessed
				10.60707/3kzn-r786	20240222_LAF_OU_OREX-803137-0_1_LAFRaw_1.zip	LAFRaw
OREX-803140-0	3.3			10.60707/2c2g-mq77	20240228_LAF_OU_OREX-803140-0_1_LAFProcessed_1.csv	LAFProcessed
				10.60707/16za-j359	20240228_LAF_OU_OREX-803140-0_1_LAFRaw_1.zip	LAFRaw
OREX-803058-0	1.427	The Open University	Bulk C and N abundance and isotopes	10.60707/352h-cf63	20231214_FINESSE_OU_OREX-803058-0_1_FINESSECollection_1.zip	FINESSECollection
				10.60707/rbxe-5f78	20231214_FINESSE_OU_OREX-803058-0_1_FINESSETabular_1.csv	FINESSETabular
OREX-803059-0	1.17			10.60707/crgt-ge50	20231214_FINESSE_OU_OREX-803059-0_1_FINESSECollection_1.zip	FINESSECollection
				10.60707/fvq8-j636	20231214_FINESSE_OU_OREX-803059-0_1_FINESSETabular_1.csv	FINESSETabular
OREX-800032-102	0.9396	ETH, Zürich	Bulk Ne, Ar, Xe isotopes	10.60707/m6jb-7d44	20231215_NG-NS-MS_ETHZ_multiSample_1_NGNSMSProcessed_1.csv	NGNSMSProcessed
				10.60707/06wp-st19	20231215_NG-NS-MS_ETHZ_multiSample_1_NGNSMSProcessed_2.csv	NGNSMSProcessed
				10.60707/7wfs-gf53	20231215_NG-NS-MS_ETHZ_multiSample_1_NGNSMSProcessed_3.csv	NGNSMSProcessed
OREX-800032-103	0.8901			10.60707/zvhx-ej52	20231215_NG-NS-MS_ETHZ_multiSample_1_NGNSMSProcessed_4.csv	NGNSMSProcessed
				10.60707/fe9d-pe42	20231215_NG-NS-MS_ETHZ_multiSample_1_NGNSMSProcessed_5.csv	NGNSMSProcessed
				10.60707/y9ej-dg55	20231215_NG-NS-MS_ETHZ_multiSample_1_NGNSMSRaw_1.csv	NGNSMSRaw
OREX-800032-104	0.0678			10.60707/vgtc-1j58	20231215_NG-NS-MS_ETHZ_multiSample_1_NGNSMSRaw_2.csv	NGNSMSRaw
				10.60707/2t7s-7439	20231215_NG-NS-MS_ETHZ_multiSample_1_NGNSMSRaw_3.csv	NGNSMSRaw
OREX-800032-105	1.42	CRPG, Nancy	Bulk Ne	10.60707/dfmt-zv22	20240607_NG-NS-MS_CNRS-CRPG_OREX-800032-105_1_NGNSMSProcessed_5.csv	NGNSMSProcessed
			Bulk Xe	10.60707/19hd-7w35	20240607_NG-NS-MS_CNRS-CRPG_OREX-800032-105_1_NGNSMSProcessed_4.csv	NGNSMSProcessed
OREX-803060-0	0.06	University of Manchester	Bulk Xe isotopes	10.60707/ps65-7j23	20240116_RI-TOF-NGMS_UoM_OREX-803060-0_1_RITOFNGMSCollection_1.zip	RITOFNGMSCollection
				10.60707/sjkk-h605	20240116_RI-TOF-NGMS_UoM_OREX-803060-0_1_RITOFNGMSTabular_2.csv	RITOFNGMSTabular
OREX-803015-0	7	Washington University, St Louis	K (processed)	10.60707/xd7z-kv85	20240129_MC-ICP-MS_WUSTL_multiSample_1_MCICPMSTabular_1.csv	MCICPMSTabular
			K (raw)	10.60707/w6ea-6e34	20240129_MC-ICP-MS_WUSTL_multiSample_1_MCICPMSCollection_1.zip	MCICPMSCollection
			Cu (processed)	10.60707/ncaw-3865	20240228_MC-ICP-MS_WUSTL_multiSample_1_MCICPMSTabular_1.csv	MCICPMSTabular
			Cu (raw)	10.60707/57ss-8g75	20240228_MC-ICP-MS_WUSTL_multiSample_1_MCICPMSCollection_1.zip	MCICPMSCollection
			Zn (processed)	10.60707/hkse-s614	20240307_MC-ICP-MS_WUSTL_multiSample_1_MCICPMSTabular_1.csv	MCICPMSTabular
			Zn (raw)	10.60707/7479-bn03	20240307_MC-ICP-MS_WUSTL_multiSample_1_MCICPMSCollection_1.zip	MCICPMSCollection
OREX-803015-100	5.2	ETH, Zürich	Bulk Ti isotopes	10.60707/67jn-c791	20240610_MC-ICP-MS_ETHZ_OREX-803015-100_1_MCICPMSCollection_2.zip	MCICPMSCollection
				10.60707/fr4t-fd04	20240610_MC-ICP-MS_ETHZ_OREX-803015-100_1_MCICPMSCollection_1.zip	MCICPMSCollection
				10.60707/r0dy-4t84	20240610_MC-ICP-MS_ETHZ_OREX-803015-100_1_MCICPMSTabular_2.csv	MCICPMSTabular
				10.60707/dvgb-6f91	20240610_MC-ICP-MS_ETHZ_OREX-803015-100_1_MCICPMSTabular_1.csv	MCICPMSTabular
OREX-803015-101	5	Lawrence Livermore National Laboratory	Bulk Ti isotopes	10.60707/g5n1-0d67	20231214_MC-ICP-MS_LLNL_OREX-803015-101_1_MCICPMSCollection_1.zip	MCICPMSCollection
				10.60707/0y88-ps96	20231214_MC-ICP-MS_LLNL_OREX-803015-101_1_MCICPMSTabular_1.csv	MCICPMSTabular
OREX-501049-0	n/a	University of Arizona	Optical Images	10.60707/3phg-mh52	20231019_VLM_UAZ_OREX-501049-0_1_VLMImage_1.jpg	VLMImage
			SEM images	10.60707/5ttj-8p30	20231019_SEM_UAZ_OREX-501049-0_1_SEMImageMap_1.tif	SEMImageMap
			C, O, & N isotope mapping	10.60707/per9-3w26	20231208_NanoSIMS_UAZ_OREX-501049-0_1_NanoSIMSImageCollection_1.zip	NanoSIMSImageCollection
OREX-501080-0			Optical Images	10.60707/9qkd-6s44	20240122_VLM_UAZ_OREX-501080-0_1_VLMImage_1.tif	VLMImage
			SEM images	10.60707/7v81-9q58	20240124_SEM_UAZ_OREX-501080-0_1_SEMImageMap_1.tif	SEMImageMap
			C, O, & N isotope mapping	10.60707/xefh-fz35	20240206_NanoSIMS_UAZ_OREX-501080-0_1_NanoSIMSImageCollection_1.zip	NanoSIMSImageCollection
OREX-501018-100	n/a	NASA, JSC	SEM/EDS of particle	10.60707/sm2f-3v10	20240222_SEM_JSC-ARES_OREX-501018-100_1_SEMEDSElementalMaps_778.zip	SEMEDSElementalMaps
			SEM/EDS of particle	10.60707/zfq5-e654	20240222_SEM_JSC-ARES_OREX-501018-100_1_SEMEDSElementalMaps_777.zip	SEMEDSElementalMaps
			SEM/EDS of particle	10.60707/v7r1-c698	20240222_SEM_JSC-ARES_OREX-501018-100_1_SEMEDSPointData_29.emsa	SEMEDSPointData
			SEM/EDS of particle	10.60707/rry0-tc62	20240222_SEM_JSC-ARES_OREX-501018-100_1_SEMEDSPointData_301.emsa	SEMEDSPointData
			SEM/EDS of particle	10.60707/1838-vd75	20240222_SEM_JSC-ARES_OREX-501018-100_1_SEMEDSPointData_42.emsa	SEMEDSPointData
			SEM/EDS of particle	10.60707/j6c9-b948	20240222_SEM_JSC-ARES_OREX-501018-100_1_SEMEDSPointData_299.emsa	SEMEDSPointData
			SEM/EDS of particle	10.60707/y48p-gh46	20240222_SEM_JSC-ARES_OREX-501018-100_1_SEMImageMap_16.tiff	SEMImageMap
			SEM/EDS of particle	10.60707/gn0x-2v83	20240222_SEM_JSC-ARES_OREX-501018-100_1_SEMImageMap_1200.tiff	SEMImageMap
			SEM/EDS of particle	10.60707/npgq-kd50	20240222_SEM_JSC-ARES_OREX-501018-100_1_SEMImageMap_37.tiff	SEMImageMap
			SEM/EDS of particle	10.60707/nknd-5176	20240222_SEM_JSC-ARES_OREX-501018-100_1_SEMImageMap_39.tiff	SEMImageMap
			C & O isotope mapping	10.60707/nm1b-bz91	20231221_NanoSIMS_JSC-ARES_OREX-501018-100_1_NanoSIMSImageCollection_1.zip	NanoSIMSImageCollection
			H isotope mapping	10.60707/jj7q-6v48	20231121_NanoSIMS_JSC-ARES_OREX-501018-100_1_NanoSIMSImageCollection_1.zip	NanoSIMSImageCollection
			C, N, Si isotope mapping	10.60707/zz81-fv27	20231114_NanoSIMS_JSC-ARES_OREX-501018-100_1_NanoSIMSImageCollection_1.zip	NanoSIMSImageCollection
OREX-803114-0	n/a	Hokkaido University	In situ triple O isotopes (includes chemical composition of silicates)	10.60707/c7rk-nk69	20240229_SIMS_HU_OREX-803114-0_1_SIMSTabular_1.xlsx	SIMSTabular
OREX-800045-103	n/a	CRPG, Nancy	SEM/EPMA of silicates	10.60707/j16b-6288	20240603_EMPA_CNRS-CRPG_OREX-800045-103_1_EMPAQEATabular_1.csv	EMPAQEATabular
			In situ triple O isotopes	10.60707/mbgr-a207	20240422_SIMS_CNRS-CRPG_OREX-800045-103_1_SIMSTabular_1_a.csv	SIMSTabular
			In situ triple O isotopes	10.60707/3k9y-fn08	20240422_SIMS_CNRS-CRPG_OREX-800045-103_1_SIMSTabular_1.csv	SIMSTabular
OREX-800045-107			SEM/EPMA of silicates	10.60707/yxa4-n542	20240603_EMPA_CNRS-CRPG_OREX-800045-107_1_EMPAQEATabular_1.csv	EMPAQEATabular
			In situ triple O isotopes	10.60707/q172-ev11	20240422_SIMS_CNRS-CRPG_OREX-800045-107_1_SIMSTabular_1_a.csv	SIMSTabular
			In situ triple O isotopes	10.60707/z2bq-vg05	20240422_SIMS_CNRS-CRPG_OREX-800045-107_1_SIMSTabular_1.csv	SIMSTabular
OREX-501054-0	n/a	The Open University	SEM of silicates	10.60707/dnan-s453	20231214_SEM_NHM_OREX-501054-0_1_SEMImageCollection_440.zip	SEMImageCollection
			In situ triple O isotopes	10.60707/4ty3-az26	20240108_NanoSIMS_OU_OREX-501054-0_1_NanoSIMSCollection_1.zip	NanoSIMSCollection
			In situ triple O isotopes	10.60707/xhqx-qj68	20240108_NanoSIMS_OU_OREX-501054-0_1_NanoSIMSTabular_1.csv	NanoSIMSTabular
OREX-501059-0	n/a		SEM of silicates	10.60707/8hr2-6z46	20231214_SEM_NHM_OREX-501059-0_1_SEMEDSElementalMaps_1.zip	SEMEDSElementalMaps
			In situ triple O isotopes	10.60707/4fpx-9425	20240111_NanoSIMS_OU_OREX-501059-0_1_NanoSIMSCollection_1.zip	NanoSIMSCollection
			In situ triple O isotopes	10.60707/4q94-c237	20240111_NanoSIMS_OU_OREX-501059-0_1_NanoSIMSTabular_1.csv	NanoSIMSTabular

## Sheet: SI Table 2 Bulk Elements
Supplementary Table 2. Bulk element abundances from ICPMS at LLNL
Data are plotted in Extended Data Figure 1.
	This study
	OREX-803015-101
Element (ug/g)	LLNL	± (10%)
Zr	3.9286	0.39286
Hf	0.110121	0.0110121
Al	9006.6	900.66
Nd	0.470084	0.0470084
Gd	0.193383	0.0193383
Tb	0.037288	0.0037288
Dy	0.260254	0.0260254
Ho	0.0560125	0.00560125
Er	0.163907	0.0163907
Tm	0.0260884	0.00260884
Lu	0.0252585	0.00252585
Th	0.0338493	0.00338493
La	0.255015	0.0255015
U	0.00698888	0.000698888
Ti	459.708	45.9708
Y	1.83421	0.183421
Pr	0.0942324	0.00942324
Sr	8.25055	0.825055
Sm	0.152822	0.0152822
Sc	5.9577	0.59577
Ca	9291.79	929.179
Yb	0.166694	0.0166694
Eu	0.058589	0.0058589
Ce	0.616553	0.0616553
Ba	2.67937	0.267937
V	53.322	5.3322
Ni	10822.4	1082.24
Co	546.607	54.6607
Mg	104482	10448.2
Fe	189805	18980.5
Cr	2689.32	268.932
P	1111.34	111.134
Mn	1926.01	192.601
Na	5536.7	553.67
Cu	134.427	13.4427
Ga	10.0954	1.00954
K	683.504	68.3504
Sb	0.149921	0.0149921
Rb	2.84646	0.284646
Zn	333.555	33.3555
Sn	1.5208	0.15208
Cs	0.222842	0.0222842
Cd	0.753501	0.0753501
Pb	2.26135	0.226135
Tl	not detected
LLNL	Lawrence Livermore National Laboratory

## Sheet: SI Table 3 Anions
Supplementary Table 3 Summary of IC analysis of acid hydrolyzed washes
Data are plotted in Extended Data Figure 2.
	Bennu	Murchison	Silica
Cl-, µmol/g	561.67 ± 2.47	625.25 ± 4.57	425.87 ± 2.33
SO42-, µmol/g	51.77 ± 3.11	259.37 ± 1.81	1.27 ± 0.22
PO43-, µmol/g	0.08 ± 0.01	0.54 ± 0.08	nd
nd = not detected

## Sheet: SI Table 4 O
Supplementary Table 4. Bulk oxygen isotopes
Data are plotted in Extended Data Figure 3.
		Sample	d17O‰	2SE	d18O‰	2SE	D17O‰	2SE	Particle type
Bennu	TAGSAM	OREX-803110-0	11.713	0.072	21.5807	0.1032	0.498044	0.0576	Intermediate
Bennu	TAGSAM	OREX-803136-0	11.2688	0.0336	20.2077	0.0264	0.760809	0.048	Intermediate
Bennu	TAGSAM	OREX-803137-0	11.2738	0.0528	20.2528	0.0312	0.742323	0.0432	Intermediate
Bennu	TAGSAM	OREX-803140-0	10.7255	0.016857	19.3529	0.0598719	0.661978	0.0226414	Intermediate

## Sheet: SI Table 5 C N
Supplementary Table 5: Carbon and Nitrogen data from stepped combustion of samples OREX-803058-0 and OREX-803059-0.
Stepped heating data are shown in Extended Data Figure 4. Summed abundances and weighted isotopic compositions are plotted in Extended DataFigure 5
OREX-803058-0: weight = 1.4272 mg											OREX-803059-0: weight = 1.1704 mg
Carbon						Nitrogen					Carbon						Nitrogen
Temperature	[C]	[C]	d13C	±s		[N]	[N]	d15N	±s		Temperature	[C]	[C]	d13C	±s		[N]	[N]	d15N	±s
(°C)	(ng)	(ppm)	(‰)	(‰)		(ng)	(ppm)	(‰)	(‰)		(°C)	(ng)	(ppm)	(‰)	(‰)		(ng)	(ppm)	(‰)	(‰)
50	16.9	11.8414	-6.83	0.7		0.3833	0.268568	-9.2	3.9
100	230.8	161.715	-16.9	0.59		5.78	4.04989	10.4	0.52		100	186.18	159.074	-42.039	4.2148		2.318	1.98052	6.0179	0.19909
150	511	358.044	-15.2	0.7		33.43	23.4235	37.6	0.18		150	793.83	678.255	-21.509	0.25048		22.104	18.8859	29.453	0.16587
200	868.6	608.604	-8.62	0.85		80.24	56.222	35.6	0.2		200	1169	998.804	-14.5	0.59138		37.175	31.7626	35.028	0.15017
225	832.1	583.03	-1.93	1		37.78	26.4714	42.2	0.37		225	980.67	837.893	-8.059	0.84739		16.886	14.4275	58.326	0.1685
250	1222.4	856.502	0.471	1.5		70.09	49.1101	42.3	0.32		250	1322.1	1129.61	-3.1403	0.5185		24.065	20.5613	65.157	0.16775
275	1790.1	1254.27	-0.422	1		63.54	44.5207	48.2	0.47		275	1770.8	1512.99	-5.4841	0.42035		24.315	20.7749	77.721	0.20815
300	2330.6	1632.99	-2.9	0.65		42.74	29.9467	59.4	0.89		300	2131.4	1821.09	-2.3277	0.89379		26.548	22.6828	99.604	0.16432
325	3103.1	2174.26	-2.36	0.67		36.72	25.7287	52.9	0.79		325	4362.5	3727.36	-0.96967	1.0853		30.351	25.9322	91.592	0.14289
350	3706.8	2597.25	-4.63	0.57		44.78	31.3761	42.6	0.45		350	2736.3	2337.92	-4.8652	0.29723		22.713	19.4062	90.263	0.13949
375	4084.6	2861.97	-7.31	0.55		74.3	52.06	32.8	0.25		375	3361	2871.67	-4.7702	0.55869		39.721	33.938	82.866	0.13803
400	4702.4	3294.84	-5.61	0.86		121.7	85.2719	23.3	0.22		400	4026.9	3440.62	-5.0482	0.88171		65.126	55.6442	70.086	0.14888
425	5488.3	3845.5	-8.3	0.76		168.6	118.133	19.8	0.12		425	4671.7	3991.54	-6.8159	0.59124		99.182	84.742	67.617	1
450	5834.4	4088	-7.73	0.76		225.2	157.791	32.1	0.17		450	5374.2	4591.76	-2.9565	3.0619		132.37	113.098	65.096	0.15764
475	5245.8	3675.59	-4.3	0.8		229.7	160.945	48.5	0.14		475	4780.7	4084.67	1.2184	1.2044		181.99	155.494	71.436	0.18685
500	4289.8	3005.75	8.73	1.09		169.5	118.764	52.1	0.12		500	2748.4	2348.26	1.8035	0.27934		92.404	78.9508	72.031	0.1194
525	4313.3	3022.21	38.7	1.07		112.1	78.5454	52.5	0.15		525	3554.7	3037.17	34.29	0.56043		69.296	59.2071	73.989	0.14469
550	2237.3	1567.61	43.5	0.93		73.08	51.2052	64.2	0.12		550	2212.3	1890.21	34.624	1.094		50.74	43.3527	82.726	0.14798
575	2250	1576.51	67.8	0.94		62.55	43.8271	70.6	0.31		575	1450.5	1239.32	51.187	0.64469		32.581	27.8375	93.206	0.1663
600	3068.5	2150.01	81.3	1.64		47.77	33.4711	71.8	0.55		600	1750.3	1495.47	68.48	0.52812		22.164	18.9371	93.464	0.15223
625	3941.5	2761.7	82.1	0.61		22.08	15.4709	73.6	1.2		625	1510.2	1290.33	74.684	0.68185		8.2554	7.05349	92.238	0.25018
650	2068.5	1449.34	84.8	1.02		9.353	6.55339	73.1	1.8		650	506.24	432.536	74.777	1.5823		3.9168	3.34655	90.945	0.22463
675	280.1	196.258	80.7	1.7		4.539	3.18035	69.2	2.3		675	253.11	216.259	60.475	3.4929		2.568	2.19412	86.78	0.26278
700	147.8	103.559	76.7	0.95		3.478	2.43694	69.8	1
750	205	143.638	66.9	0.71		13.29	9.31194	92.7	1.9		750	287.79	245.89	52.241	1.434		12.829	10.9612	103.36	0.23277
800	102.3	71.6788	65	0.68		8.672	6.07623	91.6	2.9		800	60.481	51.6755	53.427	0.79198		3.4342	2.93421	87.434	0.25883
850	23.7	16.6059	81.3	2.8		2.522	1.7671	61.8	3.3
900	17.9	12.542	176	5.2		3.399	2.38159	79.9	2.8		900	33.025	28.2168	141.09	1.1065		2.9353	2.50795	73.091	0.29375
950	19.3	13.523	236	6		2.243	1.57161	50.2	1
1000	21.7	15.2046	151	3.6		2.242	1.57091	6.4	0.8		1000	28.417	24.2797	237.1	1.0613		2.314	1.9771	30.21	0.35398
1100	25.1	17.5869	103	3.4		3.158	2.21272	2.3	1.5		1100	22.62	19.3267	182.35	0.8947		1.5703	1.34168	19.785	0.35478
1200	27.3	19.1284	37.9	1.9		1.839	1.28854	6.7	2.6		1200	9.157	7.82382	143.93	0.87295		2.186	1.86774	24.207	0.29714
1400	11.1	7.77747	18.9	4		1.404	0.983744	5.8			1400	14.29	12.2095	4.8757	1.0079			0
Total:	63018.1	44155.1				1778.2	1245.94					52108.8	44522.2				1032.06	881.799
Weighted Sum:			16.69	1.5				43.8	1					8.33	1.1				72.17	0.2

## Sheet: SI Table 6 Ar
Supplementary Table 6. Bulk Ar abundance and isotopic composition of Bennu samples from ETH Zurich.
Sample	36Ar - 10-8 cm3 STP / g	36Ar/38Ar	40Ar/36Ar
OREX-800032-102	167.5±6.0	5.288±0.020	0.820±0.037
OREX-800032-103	196.1±1.0	5.250±0.015	1.271±0.034
OREX-800032-104	210.8±2.2	5.317±0.022	11.03±0.36
These are the values for the main steps (the second step was detectable (above the blank) for 102 and 103, and in any case negligible compared to the main steps shown here).

## Sheet: SI Table 7 Ne
Supplementary Table 7. Bulk neon isotopic composition of Bennu samples.
Data are plotted in Figure 1.
Sample	Laboratory	20Ne/22Ne	1 sigma	21Ne/22Ne	1 sigma
OREX-800032-102	ETH	12.14	0.08633	0.04262	0.00087339
OREX-800032-103	ETH	8.8928	0.09496	0.10202	0.00231
OREX-800032-104	ETH	8.3019	0.34532	0.0219	0.00437
OREX-800032-105	CRPG	11.888	0.01992	0.03298	0.000203362
ETH	ETH Zurich
CRPG	Centre de Recherches Pétrographiques et Géochimiques

## Sheet: SI Table 8 Xe
Supplementary Table 8. Bulk xenon isotopic composition of Bennu samples.
Data are plotted in Extended Data Figure 6.
Group	Sample	Mass	Err		132Xe conc	Err		124Xe	Err	126Xe	Err	128Xe	Err	129Xe	Err	130Xe	Err	131Xe	Err	132Xe	Err	134Xe	Err	136Xe	Err
		μg			cm3 g-1			Ratio relative to 132Xe
ETH, Zurich	OREX-800032-102	939.6	0.3		1.81e-08	1.26e-10		0.00461	7e-05	0.00391	0.00012	0.08254	0.00069	1.0798	0.00598	0.16074	0.00083	0.81822	0.0049	1	0	0.37954	0.00233	0.32356	0.00238
	OREX-800032-103	890.1	0.6		2.11e-08	1.43e-10		0.00458	0.00011	0.00404	0.00011	0.08125	0.00068	1.0509	0.00594	0.15981	0.00089	0.82365	0.00531	1	0	0.38299	0.00285	0.32326	0.00213
	OREX-800032-104	67.8	0.6		2.54e-08	3.64e-10		0.00486	0.00028	0.00372	0.00045	0.08458	0.00213	1.0322	0.01403	0.15598	0.00319	0.82004	0.01249	1	0	0.37576	0.00886	0.32635	0.00709
CRPG, Nancy	OREX-800032-105							0.00449079	5.57001e-05	0.00390422	5.01549e-05	0.0812843	0.000779709	1.04097	0.00973964	0.159602	0.00109353	0.815111	0.00775734	1	0	0.383999	0.00368989	0.32348	0.00308275
Manchester	OREX-803060-0	59.4	5.4		2.56822e-08	2.3779e-09		0.00449316	0.000114522	0.00392974	9.59528e-05	0.082931	0.000284239	1.05209	0.00134601	0.159598	0.000389313	0.810986	0.00108949	1	0	0.381273	0.000648214	0.323067	0.000599064
	Weighted Mean*							0.00453731	3.81998e-05	0.00392609	3.89771e-05	0.0825392	0.000233855	1.0531	0.00127123	0.159788	0.000313911	0.811861	0.00103351	1	0	0.381306	0.000601854	0.323119	0.000551432

## Sheet: SI Table 9 K Zn Cu
Supplementary Table 9. Bulk potassium, copper and zinc isotopes and abundances
Data are plotted in Figure 2.
Sample Name	δ65Cu [‰]	2SE	δ41K [‰]	2SE	δ66Zn [‰]	2SE	Cu (ppm)	K (ppm)	Zn (ppm)	Mg (ppm)	Cu/Mg	K/Mg	Zn/Mg	ref
Bennu Agg (OREX-803015-0)	0.209002	0.0151187	-0.379565	0.0258141	0.367542	0.022959	133.821	542.492	325.002	100303	0.00133417	0.00540854	0.0032402	this study
Bennu QL (OREX-501043-0)	0.26	0.05	-0.82	0.0416333	0.257	0.038	172.693	692.544	389.507	98638.8	0.00175076	0.00702101	0.00394882	[2, Lauretta et al. 2024]

## Sheet: SI Table 10 Ti
Supplementary Table 10. Bulk titanium isotopic composition for samples measured.
Data are plotted in Figure 3.
			average	2 SE	2SD	average	2 SE	2SD	average	2 SE	2SD
	sample	N	µ46Ti	±µ46Ti	±µ46Ti	µ48Ti	±µ48Ti	±µ48Ti	µ50Ti	±µ50Ti	±µ50Ti
	BCR-2 (LLNL)	8	-3.9	11.0662	31.3	4.4	5.90434	16.7	-4.8	10.6773	30.2
	BHVO-2 (LLNL)	8	1.7	9.75807	27.6	3.4	5.97505	16.9	-5.6	8.52064	24.1
	BHVO-2 (ETH)	9	1.4	5.6	16.8	0.7	2.96667	8.9	-9.3	5.46667	16.4
	terrestrial (average)	25	-0.266667	5.12535	25.6268	3	2.88733	14.4367	-6.56667	4.78665	23.9333
	Aquas Zarcas (CM2) (ETH)	4	69	6	12	-5	7	15	281	13	30
	Bennu (ETH)	4	26.3	18.35	36.7	3	6.65	13.3	193.8	16.3	32.6
	Bennu (LLNL)	10	27	8.63302	27.3	-7	6.51429	20.6	202	9.32872	29.5
	Bennu (average)	14	26.65	7.99862	29.9281	-2	5.08845	19.0392	197.9	8.09928	30.3047
	SE = SD / √n)
	sample	N	ε46Ti	±ε46Ti	±ε46Ti	ε48Ti	±ε48Ti	±ε48Ti	ε50Ti	±ε50Ti	±ε50Ti
	BCR-2 (LLNL)	8	-0.039	0.110662	0.313	0.044	0.0590434	0.167	-0.048	0.106773	0.302
	BHVO-2 (LLNL)	8	0.017	0.0975807	0.276	0.034	0.0597505	0.169	-0.056	0.0852064	0.241
	BHVO-2 (ETH)	9	0.014	0.056	0.168	0.007	0.0296667	0.089	-0.093	0.0546667	0.164
	terrestrial (average)	25	-0.00266667	0.0512535	0.256268	0.0283333	0.0288733	0.144367	-0.0656667	0.0478665	0.239333
	Aquas Zarcas (CM2) (ETH)	4	0.69	0.06	0.12	-0.05	0.07	0.15	2.81	0.13	0.3
	Bennu (ETH)	4	0.263	0.1835	0.367	0.03	0.0665	0.133	1.938	0.163	0.326
	Bennu (LLNL)	10	0.27	0.0863302	0.273	-0.07	0.0651429	0.206	2.02	0.0932872	0.295
	Bennu (average)	14	0.2665	0.0799862	0.299281	-0.02	0.0508845	0.190392	1.979	0.0809928	0.303047
ETH	ETH Zurich
LLNL	Lawrence Livermore National Laboratory

[truncated: 4 more sheets: SI Table 11 PSG  iso, SI Table 12 PSG abn, SI Table 13 Organics, SI Table 14 O silicates]
