# Supplementary material for: The variety and origin of materials accreted by Bennu’s parent asteroid
Source: Nat Astron. 2025 Aug 22;9(12):1785–802. doi: 10.1038/s41550-025-02631-6 (PMC12708356; doi:10.1038/s41550-025-02631-6)
Supplement: Supplementary file 3 — Statistical source data. [file 41550_2025_2631_MOESM3_ESM.xlsx]

## Sheet: Sheet1
Data plotted in Figure 1
Bennu data from this study
Samples
Reservoirs	20Ne/22Ne	err	21Ne/22Ne	err	reference
Q "mean"	10.5179	0.10767	0.03088		Busemann et al. 2000 M&PS
HL	8.5	0.057	0.036	0.001	Huss et al. 1995 GCA
air	9.8		0.029		Huss et al. 1995 GCA
Ne-R/G	≡ 0		≡ 0		Huss and Lewis 1994 Meteoritics & Lewis et al. 1994 GCA
SW	13.777	0.01	0.03289	7e-05	Heber et al. 2012 ApJ
Bennu	20Ne/22Ne	err	21Ne/22Ne	err	reference
OREX-800032-102	12.14	0.08633	0.04262	0.00087339	this study
OREX-800032-103	8.8928	0.09496	0.10202	0.00231	this study
OREX-800032-104	8.3019	0.34532	0.0219	0.00437	this study
OREX-800032-105	11.888	0.01992	0.03298	0.000203362	this study
Ryugu	20Ne/22Ne	err	21Ne/22Ne	err	reference
A0105-01	9.03786	0.1474	0.08986	0.00385	Okazaki et al. 2023
A0105-06	12.5969	0.26066	0.03974	0.00298	Okazaki et al. 2023
A0105-10	10.1764	0.13139	0.09611	0.00423	Okazaki et al. 2023
A0105-10	10.4947	0.37282	0.06415	0.00564	Okazaki et al. 2023
A0105-11	10.2016	0.12393	0.10832	0.0041	Okazaki et al. 2023
A0105-15	12.874	0.04799	0.03161	0.00050533	Okazaki et al. 2023
A0105-15	12.5066	0.06944	0.03122	0.0011	Okazaki et al. 2023
C0106-8	8.84017	0.12461	0.11071	0.00337	Okazaki et al. 2023
A0105-05	10.0573	0.14936	0.07304	0.0013	Okazaki et al. 2023
C0106-06	9.08666	0.09861	0.09534	0.00329	Okazaki et al. 2023
A0105-02	8.81031	0.17432	0.10029	0.00715	Okazaki et al. 2023
A0105-04	9.76	0.13	0.097	0.0017	Okazaki et al. 2023
C0106-05	9.35	0.15	0.0618	0.0015	Okazaki et al. 2023
CMs	20Ne/22Ne	err	21Ne/22Ne	err	reference
ALH 84033	5.531	0.019	0.34664	0.0009	Krietsch et al. 2022
ALH 84042	8.658	0.041	0.06135	0.00043	Krietsch et al. 2022
ALH 85013	9.78	0.44	0.22484	0.00078	Krietsch et al. 2022
Banten	12.42	0.56	0.04695	7.5e-05	Krietsch et al. 2022
DOM 08003	6.02	0.017	0.2463	0.0008	Krietsch et al. 2022
EET 96006	4.783	0.024	0.3315	0.0012	Krietsch et al. 2022
EET 96016	5.329	0.022	0.3372	0.0011	Krietsch et al. 2022
EET 96029	11.69	0.88	0.04498	0.00027	Krietsch et al. 2022
GRA 98005	4.881	0.026	0.3379	0.0014	Krietsch et al. 2022
GRO 95566	4.229	0.015	0.4379	0.0014	Krietsch et al. 2022
LAP 02277	7.823	0.039	0.05929	0.00054	Krietsch et al. 2022
LAP 02333	6.987	0.032	0.24633	0.00098	Krietsch et al. 2022
LAP 04514	7.62	0.048	0.04233	0.00025	Krietsch et al. 2022
LAP 04796	5.98	0.57	0.3289	0.0015	Krietsch et al. 2022
LEW 85312 A	8.33	0.38	0.1683	0.00048	Krietsch et al. 2022
LEW 85312 B	7.757	0.037	0.1958	0.0011	Krietsch et al. 2022
LEW 85312 C	7.752	0.045	0.1879	0.0013	Krietsch et al. 2022
LEW 90500	7.54	0.042	0.07792	0.00057	Krietsch et al. 2022
LON 94102	7.78	0.36	0.20185	0.00081	Krietsch et al. 2022
Maribo	8.726	0.051	0.06396	0.00085	Krietsch et al. 2022
MET 00432	9.743	0.034	0.12257	0.00046	Krietsch et al. 2022
MET 01070	7.955	0.038	0.04885	0.00036	Krietsch et al. 2022
MET 01072	7.718	0.032	0.0455	0.0015	Krietsch et al. 2022
Mighei	5.292	0.019	0.3394	0.0012	Krietsch et al. 2022
MIL 05137	8.022	0.061	0.04441	0.00052	Krietsch et al. 2022
MIL 05152	7.382	0.037	0.09713	0.001	Krietsch et al. 2022
MIL 07689	4.337	0.024	0.4528	0.0023	Krietsch et al. 2022
Mukundpura A	8.879	0.072	0.21565	0.00082	Krietsch et al. 2022
Mukundpura B	10.972	0.049	0.11668	0.00073	Krietsch et al. 2022
Murchison	10.99	0.56	0.07643	0.00033	Krietsch et al. 2022
Murray	8.156	0.041	0.17429	0.00049	Krietsch et al. 2022
Nogoya	8.304	0.021	0.04976	0.00049	Krietsch et al. 2022
NWA 10827 A	5.821	0.042	0.3492	0.0021	Krietsch et al. 2022
NWA 10827 B	5.32	0.017	0.3939	0.0016	Krietsch et al. 2022
NWA 11024	4.03	0.018	0.479	0.0019	Krietsch et al. 2022
Paris A	9.327	0.022	0.13887	0.00063	Krietsch et al. 2022
Paris B	11.95	0.27	0.05844	0.00028	Krietsch et al. 2022
PCA 02010	6.15	0.34	0.39	0.017	Krietsch et al. 2022
PCA 91008	4.789	0.019	0.4175	0.0017	Krietsch et al. 2022
QUE 93005	4.639	0.01	0.4343	0.0013	Krietsch et al. 2022
QUE 97990	12.63	0.58	0.04091	0.0005	Krietsch et al. 2022
QUE 99355	3.607	0.013	0.52	0.0014	Krietsch et al. 2022
SCO 06043	7.791	0.034	0.05369	0.00067	Krietsch et al. 2022
TIL 91722	6.168	0.023	0.27203	0.00095	Krietsch et al. 2022
NWA 10574 A	7.17	0.54	0.247	0.017	Krietsch et al. 2022
NWA 10574 B	7.29	0.72	0.208	0.02	Krietsch et al. 2022
Bells C	7.491	0.02	0.10892	0.00029	Krietsch et al. 2022
Bells W	6.769	0.018	0.18067	0.00096	Krietsch et al. 2022
EET 83355	1.8852	0.0085	0.7814	0.0039	Krietsch et al. 2022
NWA 5958	5.656	0.034	0.3735	0.0019	Krietsch et al. 2022
CIs	20Ne/22Ne	err	21Ne/22Ne	err	reference
Orgueil	9.27451		0.17647		Zähringer 1962 ZNaturforschungA
Alais	4.4086		0.29032		Zähringer 1968 GCA
Alais	4.25595	0.03908	0.4375	0.0065	Mazor et al. 1970 GCA
Alais	6.38889	0.08214	0.38333	0.00595	Mazor et al. 1970 GCA
Ivuna	7.56032	0.06722	0.13673	0.00278	Mazor et al. 1970 GCA
Ivuna	6.71598	0.04954	0.16272	0.00311	Mazor et al. 1970 GCA
Ivuna	7.3913	0.64915	0.15652	0.01656	Mazor et al. 1970 GCA
Ivuna	7.81818	0.22398	0.13864	0.00553	Mazor et al. 1970 GCA
Orgueil	7.20627	0.0769	0.21149	0.00309	Mazor et al. 1970 GCA
Orgueil	8.72727	0.72397	0.22	0.01749	Mazor et al. 1970 GCA
Orgueil	8.83333	0.66714	0.19	0.01379	Mazor et al. 1970 GCA
Orgueil	8.62568	0.19	0.22242	0.01157	Mazor et al. 1970 GCA
Orgueil	6.45349	0.17073	0.15349	0.00889	Mazor et al. 1970 GCA
Orgueil	8.8024	0.16836	0.16617	0.00932	Mazor et al. 1970 GCA
Tonk	8.47826	0.57001	0.09783	0.00779	Mazor et al. 1970 GCA
Ivuna	6.8194	0.03881	0.14257	0.00098372	King et al. 2019 Chem Erde
Y-980115	8.8901	0.03635	0.05195	0.00071857	King et al. 2019 Chem Erde
Y-82162	8.4407	0.06545	0.04979	0.00045244	King et al. 2019 Chem Erde
Orgueil	8.1712	0.06314	0.18028	0.00111	King et al. 2019 Chem Erde
Y-82162	8.593	0.04702	0.04784	0.00035087	King et al. 2019 Chem Erde
Y-86720	5.186	0.0953	0.23824	0.00203	King et al. 2019 Chem Erde
Flensburg	8.86	0.19	0.0348	0.0013	Bischoff et al. 2021 GCA
Flensburg	8.866	0.081	0.03233	0.00062	Bischoff et al. 2021 GCA
Ivuna	8.26446	0.18365	0.13554	0.00139	Riebe et al. 2017
Orgueil	8.4858	0.03891	0.19402	0.00105	Busemann et al. 2025
Oued Chebeika 002	6.6319	0.04228	0.20425	0.00158	Busemann et al. 2025
CRs	20Ne/22Ne	err	21Ne/22Ne	err	reference
Al Rais	3.2554	0.02146	0.60612	0.00421	Mazor et al. 1970 GCA
Al Rais	3.30508	0.05853	0.59661	0.01434	Mazor et al. 1970 GCA
Renazzo	2.14717	0.02215	0.69057	0.00643	Mazor et al. 1970 GCA
Renazzo	4.38462	0.0465	0.48951	0.00779	Mazor et al. 1970 GCA
Renazzo	4.29487	0.06717	0.42308	0.01392	Mazor et al. 1970 GCA
Renazzo	3.5873	0.0583	0.5873	0.01381	Mazor et al. 1970 GCA
COs	20Ne/22Ne	err	21Ne/22Ne	err	reference
Acfer 202	0.96529	0.00493	0.91554	0.00401	Eckart et al. 2025 GCA
ALH A77307	2.6767	0.0127	0.6608	0.00219	Eckart et al. 2025 GCA
ALH 82101	1.0956	0.00391	0.83243	0.0025	Eckart et al. 2025 GCA
ALH 85003	1.1002	0.004	0.83903	0.00255	Eckart et al. 2025 GCA
Colony	2.6863	0.00878	0.72036	0.00328	Eckart et al. 2025 GCA
DaG 331 A	3.6518	0.02208	0.63322	0.00344	Eckart et al. 2025 GCA
DaG 331 B	3.2732	0.01656	0.66493	0.00291	Eckart et al. 2025 GCA
DOM 03238 A	3.7468	0.01497	0.60427	0.00243	Eckart et al. 2025 GCA
DOM 03238 B	3.766	0.02395	0.598	0.00396	Eckart et al. 2025 GCA
DOM 08004	3.724	0.01892	0.5992	0.00255	Eckart et al. 2025 GCA
DOM 08006	2.9131	0.00545	0.68755	0.00216	Eckart et al. 2025 GCA
DOM 08139	3.8851	0.0171	0.58036	0.00224	Eckart et al. 2025 GCA
DOM 08351	3.8965	0.01458	0.58906	0.00204	Eckart et al. 2025 GCA
DOM 10101	3.8122	0.02156	0.59721	0.00296	Eckart et al. 2025 GCA
DOM 10104	3.7923	0.01072	0.59269	0.00173	Eckart et al. 2025 GCA
DOM 10121	5.9395	0.019	0.25336	0.00098898	Eckart et al. 2025 GCA
DOM 10299	6.0346	0.02347	0.24854	0.00103	Eckart et al. 2025 GCA
DOM 10847	2.9216	0.00598	0.68576	0.00107	Eckart et al. 2025 GCA
DOM 10900	5.4536	0.02702	0.3222	0.00159	Eckart et al. 2025 GCA
DOM 14019	3.8376	0.00839	0.59381	0.00091798	Eckart et al. 2025 GCA
DOM 14127	3.8373	0.02213	0.58494	0.003	Eckart et al. 2025 GCA
DOM 14305	3.7879	0.01225	0.60262	0.00247	Eckart et al. 2025 GCA
DOM 14359	3.5629	0.01098	0.55491	0.00105	Eckart et al. 2025 GCA
DOM 18019	3.7835	0.01575	0.60145	0.00224	Eckart et al. 2025 GCA
DOM 18069	4.0326	0.01646	0.56688	0.00173	Eckart et al. 2025 GCA
DOM 18070	5.1496	0.01996	0.38456	0.0017	Eckart et al. 2025 GCA
DOM 18286 A	0.98676	0.00537	0.81136	0.00276	Eckart et al. 2025 GCA
DOM 18286 B	0.97734	0.00448	0.81175	0.00266	Eckart et al. 2025 GCA
DOM 19034	2.735	0.03829	0.61188	0.00459	Eckart et al. 2025 GCA
DOM 19049	3.9283	0.01549	0.57924	0.00196	Eckart et al. 2025 GCA
DOM 19068	3.892	0.01541	0.59033	0.00215	Eckart et al. 2025 GCA
DOM 19099	3.8803	0.01539	0.59502	0.00202	Eckart et al. 2025 GCA
DOM 19170	3.8429	0.01376	0.58223	0.00158	Eckart et al. 2025 GCA
DOM 19179	3.8506	0.01958	0.59804	0.0029	Eckart et al. 2025 GCA
Felix	0.9877	0.00426	0.86849	0.00335	Eckart et al. 2025 GCA
Isna	6.8031	0.0797	0.30088	0.0073	Eckart et al. 2025 GCA
Kainsaz	1.6273	0.01066	0.83588	0.00328	Eckart et al. 2025 GCA
Lancé	2.4877	0.01478	0.75072	0.0072	Eckart et al. 2025 GCA
MIL 03377	3.4237	0.00959	0.65045	0.00141	Eckart et al. 2025 GCA
MIL 03442	3.3261	0.01194	0.67116	0.00295	Eckart et al. 2025 GCA
MIL 05013	3.5438	0.01712	0.63402	0.0037	Eckart et al. 2025 GCA
MIL 05024 A	4.0626	0.02014	0.59237	0.00152	Eckart et al. 2025 GCA
MIL 05024 B	4.0385	0.009	0.59558	0.00218	Eckart et al. 2025 GCA
MIL 07182	3.6278	0.01261	0.6301	0.00273	Eckart et al. 2025 GCA
MIL 07193 A	4.1101	0.02132	0.57532	0.00236	Eckart et al. 2025 GCA
MIL 07193 B	4.0743	0.01281	0.58311	0.00159	Eckart et al. 2025 GCA
MIL 07709	3.7074	0.01019	0.59453	0.00215	Eckart et al. 2025 GCA
MIL 090010	3.3206	0.01226	0.65567	0.00256	Eckart et al. 2025 GCA
MIL 090038	4.028	0.01831	0.58983	0.0034	Eckart et al. 2025 GCA
MIL 090073 A	3.3732	0.01674	0.54235	0.00218	Eckart et al. 2025 GCA
MIL 090073 B	3.398	0.0174	0.54394	0.00271	Eckart et al. 2025 GCA
MIL 090785	8.2448	0.04192	0.09332	0.00038451	Eckart et al. 2025 GCA
Moss	1.2804	0.00829	0.78963	0.00316	Eckart et al. 2025 GCA
NWA 13464	3.2622	0.01481	0.67377	0.00346	Eckart et al. 2025 GCA
Shanshan 002	1.0647	0.00423	0.85361	0.00269	Eckart et al. 2025 GCA
Warrenton	0.92028	0.00474	0.82375	0.00303	Eckart et al. 2025 GCA
Y-74135	4.3592	0.01848	0.52167	0.00203	Eckart et al. 2025 GCA
Y-791717	0.96336	0.00592	0.91538	0.00591	Eckart et al. 2025 GCA
Y-81020	3.4184	0.01444	0.62863	0.0031	Eckart et al. 2025 GCA
Y-81025	3.3855	0.01369	0.63326	0.00291	Eckart et al. 2025 GCA
Y-82050	1.2389	0.00592	0.78354	0.00473	Eckart et al. 2025 GCA
