# Supplementary material for: The variety and origin of materials accreted by Bennu’s parent asteroid
Source: Nat Astron. 2025 Aug 22;9(12):1785–802. doi: 10.1038/s41550-025-02631-6 (PMC12708356; doi:10.1038/s41550-025-02631-6)
Supplement: Supplementary file 4 — Statistical source data. [file 41550_2025_2631_MOESM4_ESM.xlsx]

## Sheet: Sheet1
Data plotted in Figure 2
Bennu data from this study
Sample Name	δ65Cu [‰]	2SE	δ41K [‰]	2SE	δ66Zn [‰]	2SE	Cu (ppm)	K (ppm)	Zn (ppm)	Mg (ppm)	Cu/Mg	K/Mg	Zn/Mg
Bennu Agg (OREX-803015-0)	0.209002	0.0151187	-0.379565	0.0258141	0.367542	0.022959	133.821	542.492	325.002	100303	0.00133417	0.00540854	0.0032402
Ryugu	0.04	0.11	-0.194	0.0224004	0.43	0.05	147	499	361	114000	0.00128947	0.00437719	0.00316667
CI	0.0323077	0.0544508	-0.22327	0.0625063	0.468	0.0212632	133	546	309	95400	0.00139413	0.00572327	0.00323899
C Ungrouped	-0.325	0.15	-0.26095	0.0332506	0.431429	0.0300566	104	334	216	109000	0.000954128	0.00306422	0.00198165
CM	-0.526667	0.0581187	-0.241398	0.0906951	0.354643	0.018473	123	403	180	117000	0.00105128	0.00344444	0.00153846
CO	-0.8575	0.0330404	-0.222229	0.0997482	0.187143	0.0399319	125	345	100	144000	0.000868056	0.00239583	0.000694444
CV	-1.345	0.219985	-0.362014	0.0651602	0.261	0.0460386	100	310	107	148000	0.000675676	0.00209459	0.000722973
CR			-0.456905	0.0502779	0.2025	0.111766	100	303	96	139000	0.000719424	0.00217986	0.000690647
CK			-0.418824	0.113175	0.19	0.157056	91	285	97	148000	0.000614865	0.00192568	0.000655405
H	-0.425714	0.0442627	-0.70603	0.120562	0.122308	0.134165	82	780	47	140000	0.000585714	0.00557143	0.000335714
L	-0.0877778	0.0385541	-0.766371	0.0444759	-0.0645714	0.170991	90	825	50	149000	0.000604027	0.00553691	0.00033557
LL	0.072	0.024	-0.814662	0.116914	-0.0506667	0.123861	80	790	46	153000	0.000522876	0.0051634	0.000300654
EL	-0.2325	0.0590903	-0.449455	0.198653	0.383333	0.379707	207	735	213	141000	0.00146809	0.00521277	0.00151064
EH	-0.2625	0.125797	-0.337786	0.0515816	0.217	0.0381867	185	800	250	106000	0.00174528	0.00754717	0.00235849
References used for group averages
δ65Cu [‰]
CC
Barrat, J.A., Zanda, B., Moynier, F., Bollinger, C., Liorzou, C. and Bayon, G. (2012) Geochemistry of CI chondrites: Major and trace elements, and Cu and Zn Isotopes. Geochimica et Cosmochimica Acta 83, 79-92.
Luck, J.M., Othman, D.B., Barrat, J.A. and Albarède, F. (2003) Coupled 63Cu and 16O excesses in chondrites. Geochimica et Cosmochimica Acta 67, 143-151.
Paquet, M. et al. (2023) Contribution of Ryugu-like material to Earth’s volatile inventory by Cu and Zn isotopic analysis. Nature Astronomy 7, 182-189.
NC
Luck, J.M., Othman, D.B., Barrat, J.A. and Albarède, F. (2003) Coupled 63Cu and 16O excesses in chondrites. Geochimica et Cosmochimica Acta 67, 143-151.
Moynier, F., Blichert-Toft, J., Telouk, P., Luck, J.-M. and Albarède, F. (2007) Comparative stable isotope geochemistry of Ni, Cu, Zn, and Fe in chondrites and iron meteorites. Geochimica et Cosmochimica Acta 71, 4365-4379.
Savage, P.S., Moynier, F., Chen, H., Siebert, J., Badro, J., Puchtel, I.S. and Shofner, G. (2015) Copper isotope evidence for large-scale sulphide fractionation during Earth’s differentiation. Geochemical Perspectives Letters 1, 53-64.
δ41K [‰]
CC
Bloom, H., Lodders, K., Chen, H., Zhao, C., Tian, Z., Koefoed, P., Pető, M.K., Jiang, Y. and Wang, K. (2020) Potassium isotope compositions of carbonaceous and ordinary chondrites: Implications on the origin of volatile depletion in the early solar system. Geochimica et Cosmochimica Acta 277, 111-131.
Hu, Y. et al. (2024) Pervasive aqueous alteration in the early Solar System revealed by potassium isotopic variations in Ryugu samples and carbonaceous chondrites. Icarus 409, 115884.
Jiang, Y., Koefoed, P., Pravdivtseva, O., Chen, H., Li, C.-H., Huang, F., Qin, L.-P., Liu, J. and Wang, K. (2021) Early solar system aqueous activity: K isotope evidence from Allende. Meteoritics & Planetary Science 56, 61-76.
Jiang, Y., Koefoed, P., Wang , K. and Hsu, W. (2021) High precision potassium isotopic study of Chinese Antarctic chondrites. Acta Geologica Sinica 95, 2878-2888.
Koefoed, P., Barrat, J.-A., Pravdivtseva, O., Alexander, C.M.O.D., Lodders, K., Ogliore, R. and Wang, K. (2023) The potassium isotopic composition of CI chondrites and the origin of isotopic variations among primitive planetary bodies. Geochimica et Cosmochimica Acta 358, 49-60.
Ku, Y. and Jacobsen, S.B. (2020) Potassium isotope anomalies in meteorites inherited from the protosolar molecular cloud. Science Advances 6, eabd0511.
Nie, N.X., Chen, X.-Y., Hopp, T., Hu, J.Y., Zhang, Z.J., Teng, F.-Z., Shahar, A. and Dauphas, N. (2021) Imprint of chondrule formation on the K and Rb isotopic compositions of carbonaceous meteorites. Science Advances 7, eabl3929.
Wang, K. and Jacobsen, S.B. (2016) Potassium isotopic evidence for a high-energy giant impact origin of the Moon. Nature 538, 487.
NC
Bloom, H., Lodders, K., Chen, H., Zhao, C., Tian, Z., Koefoed, P., Pető, M.K., Jiang, Y. and Wang, K. (2020) Potassium isotope compositions of carbonaceous and ordinary chondrites: Implications on the origin of volatile depletion in the early solar system. Geochimica et Cosmochimica Acta 277, 111-131.
Jiang, Y., Koefoed, P., Wang , K. and Hsu, W. (2021) High precision potassium isotopic study of Chinese Antarctic chondrites. Acta Geologica Sinica 95, 2878-2888.
Koefoed, P., Barrat, J.-A., Pravdivtseva, O., Alexander, C.M.O.D., Lodders, K., Ogliore, R. and Wang, K. (2023) The potassium isotopic composition of CI chondrites and the origin of isotopic variations among primitive planetary bodies. Geochimica et Cosmochimica Acta 358, 49-60.
Koefoed, P., Pravdivtseva, O., Chen, H., Gerritzen, C., Thiemens, M.M. and Wang, K. (2020) Potassium isotope systematics of the LL4 chondrite Hamlet: Implications for chondrule formation and alteration. Meteoritics & Planetary Science 55, 1833-1847.
Ku, Y. and Jacobsen, S.B. (2020) Potassium isotope anomalies in meteorites inherited from the protosolar molecular cloud. Science Advances 6, eabd0511.
Nie, N.X., Chen, X.-Y., Zhang, Z.J., Hu, J.Y., Liu, W., Tissot, F.L.H., Teng, F.-Z., Shahar, A. and Dauphas, N. (2023) Rubidium and potassium isotopic variations in chondrites and Mars: Accretion signatures and planetary overprints. Geochimica et Cosmochimica Acta 344, 207-229.
Wang, K. and Jacobsen, S.B. (2016) Potassium isotopic evidence for a high-energy giant impact origin of the Moon. Nature 538, 487.
Zhao, C., Lodders, K., Bloom, H., Chen, H., Tian, Z., Koefoed, P., Pető, M.K. and Wang , K. (2020) Potassium isotopic compositions of enstatite meteorites. Meteoritics & Planetary Science 55, 1404-1417.
δ66Zn [‰]
CC
Barrat, J.A., Zanda, B., Moynier, F., Bollinger, C., Liorzou, C. and Bayon, G. (2012) Geochemistry of CI chondrites: Major and trace elements, and Cu and Zn Isotopes. Geochimica et Cosmochimica Acta 83, 79-92.
Luck, J.-M., Othman, D.B. and Albarède, F. (2005) Zn and Cu isotopic variations in chondrites and iron meteorites: Early solar nebula reservoirs and parent-body processes. Geochimica et Cosmochimica Acta 69, 5351-5363.
Mahan, B., Moynier, F., Beck, P., Pringle, E.A. and Siebert, J. (2018) A history of violence: Insights into post-accretionary heating in carbonaceous chondrites from volatile element abundances, Zn isotopes and water contents. Geochimica et Cosmochimica Acta 220, 19-35.
Paquet, M. et al. (2023) Contribution of Ryugu-like material to Earth’s volatile inventory by Cu and Zn isotopic analysis. Nature Astronomy 7, 182-189.
Pringle, E.A., Moynier, F., Beck, P., Paniello, R. and Hezel, D.C. (2017) The origin of volatile element depletion in early solar system material: Clues from Zn isotopes in chondrules. Earth and Planetary Science Letters 468, 62-71.
NC
Luck, J.-M., Othman, D.B. and Albarède, F. (2005) Zn and Cu isotopic variations in chondrites and iron meteorites: Early solar nebula reservoirs and parent-body processes. Geochimica et Cosmochimica Acta 69, 5351-5363.
Moynier, F., Paniello, R.C., Gounelle, M., Albarède, F., Beck, P., Podosek, F. and Zanda, B. (2011) Nature of volatile depletion and genetic relationships in enstatite chondrites and aubrites inferred from Zn isotopes. Geochimica et Cosmochimica Acta 75, 297-307.
Moynier, F., Blichert-Toft, J., Telouk, P., Luck, J.-M. and Albarède, F. (2007) Comparative stable isotope geochemistry of Ni, Cu, Zn, and Fe in chondrites and iron meteorites. Geochimica et Cosmochimica Acta 71, 4365-4379.
Paniello, R. C. (2013). Volitization of Extraterrestrial Materials as Determined by Zinc Isotopic Analysis. Washington University in St. Louis. PhD Thesis.
Elemental Data
Ryugu: Cu, Zn: Paquet, M. et al. (2023) Contribution of Ryugu-like material to Earth’s volatile inventory by Cu and Zn isotopic analysis. Nature Astronomy 7, 182-189.
Ryugu: K: Hu, Y. et al. (2024) Pervasive aqueous alteration in the early Solar System revealed by potassium isotopic variations in Ryugu samples and carbonaceous chondrites. Icarus 409, 115884.
Ryugu: Mg: Nakamura, E. et al.(2022) On the origin and evolution of the asteroid Ryugu: A comprehensive geochemical perspective. Proceedings of the Japan Academy, Series B 98, 227-282.
CCs: Alexander, C.M.O.D. (2019) Quantitative models for the elemental and isotopic fractionations in chondrites: The carbonaceous chondrites. Geochimica et Cosmochimica Acta 254, 277-309.
NCs: Alexander, C.M.O.D. (2019) Quantitative models for the elemental and isotopic fractionations in the chondrites: The non-carbonaceous chondrites. Geochimica et Cosmochimica Acta 254, 246-276.
