# Supplementary material for: The variety and origin of materials accreted by Bennu’s parent asteroid
Source: Nat Astron. 2025 Aug 22;9(12):1785–802. doi: 10.1038/s41550-025-02631-6 (PMC12708356; doi:10.1038/s41550-025-02631-6)
Supplement: Supplementary file 5 — Statistical source data. [file 41550_2025_2631_MOESM5_ESM.xlsx]

## Sheet: Sheet1
Data plotted in Figure 3
Bennu data from this study
	Average
sample	ε46Ti	±	ε50Ti	±	Δ17O	±
Bennu	0.27	0.08	1.97	0.126	0.694947	0.100844
Ryugu	0.228333	0.19678	1.77	0.07	0.66	0.09
CI	0.31	0.06	1.87	0.07	0.53	0.21
CB	0.33	0.04	1.66	0.26	-2.23	0.49
CH	0.38	0.09	2.12	0.34	-1.45491	0.28303
CV	0.61	0.05	3.41	0.21	-4.22	0.77
CM	0.53	0.04	3.01	0.12	-4.58	0.84
CR	0.41	0.07	2.16	0.36	-2.217	0.674095
CO	0.63	0.07	3.53	0.52	-4.85	0.45
CY					0.065	0.422216
CK	0.61	0.08	3.26	0.1	-4.156	0.882975
Tarda	0.55	0.1	2.94	0.13	-0.28	0.4
Tagish Lake	0.5	0.1	2.76	0.26	-0.2	0.4
R	-0.05	0.0565685	-0.44	0.0848528	2.72	0.31
OC	-0.14	0.02	-0.59	0.04	0.9	0.4
EC	-0.05	0.06	-0.16	0.06	0	0.2
Aubrites	0.0075	0.0397806	-0.06	0.106346	0.009	0.01
Winonaites	-0.03	0.113137	-0.3	0.226274	-0.51	0.08
HED	-0.263356	0.0376033	-1.25069	0.0239994	-0.24	0.018
Mesosiderites	-0.22	0.04	-1.23	0.04	-0.245	0.02
Acap./Lod.	-0.195478	0.0828298	-1.37937	0.159531	-1.13	0.38
Martian	-0.11	0.03	-0.45	0.05	0.321	0.026
Angrites	-0.2125	0.0171624	-1.15727	0.0398685	-0.072	0.014
Ureilites	-0.28	0.19799	-1.9	0.424264	-0.96	1
Terrestrial	-0.0502128	0.0209813	-0.0322449	0.0204308	-0.06	0.008
	Ti references				O references
	Trinquier et al. 2009				Clayton and Mayeda, 1996
	Zhang et al. 2012				Clayton and Mayeda, 1999
	Zhang et al. 2011				Clayton et al., 1984
	Williams 2015				Clayton et al., 1991
	Williams et al. 2020				Greenwood et al., 2005
	Williams et al. 2021				Popova et al., 2013
	Torrano et al. 2021				Jenniskens et al., 2012
	Rüfenacht et al. 2023				Jenniskens et al., 2014
	Gerber et al. 2017				Greenwood et al. 2023
	Sanborn et al. 2019				Tang et al. 2023
	Burkhardt et al. 2017
	Bischoff et al. 2019
	Goodrich et al. 2017
	Burkhardt et al. 2021
	Mandl 2018
	Render et al. 2019
	Shollenberger et al. 2022
	Davis et al. 2018
	Bischoff et al. 2021
	Schrader et al. 2024
