# Supplementary material for: The variety and origin of materials accreted by Bennu’s parent asteroid
Source: Nat Astron. 2025 Aug 22;9(12):1785–802. doi: 10.1038/s41550-025-02631-6 (PMC12708356; doi:10.1038/s41550-025-02631-6)
Supplement: Supplementary file 6 — Statistical source data. [file 41550_2025_2631_MOESM6_ESM.xlsx]

## Sheet: Sheet1
Data plotted in Figure 4.
Reference	Sample	SiC	er+	er-	Graphite	er+	er-	O-rich	er+	er-
this study	Bennu	25	5	4	12	7	5	4	2	2
Barosch et al. 2022; Nguyen et al. 2023	Ryugu	34	6	5	12	3	3	3	3	1
Barosch et al. 2022	Ivuna (CI)	23	7	6	9	5	4	4
Davidson et al. 2014	Orgueil (CI)	34	11	8
Huss et al. 2003	Orgueil (CI)				10.4	0.4	0.4
Huss et al. 2003	Murchison (CM)	26	2.7	2.7	9.1	1	1
Nittler et al. 2021	Asika 12169 (CM)	62	15	12				236	37	34
Nittler et al. 2021	Asika 12236 (CM)	20	12	8				58	18	12
Leitner et al. 2020	CM chondrule rims	42	10	10				18	5	5
