# Supplementary material for: The variety and origin of materials accreted by Bennu’s parent asteroid
Source: Nat Astron. 2025 Aug 22;9(12):1785–802. doi: 10.1038/s41550-025-02631-6 (PMC12708356; doi:10.1038/s41550-025-02631-6)
Supplement: Supplementary file 7 — Statistical source data. [file 41550_2025_2631_MOESM7_ESM.xlsx]

## Sheet: Sheet1
O isotope and CaO data plotted in Figure 5
Bennu data from this study
Sample	CaO	δ17O	2σ	δ18O	2σ	Δ17O	2σ
OREX-800045-103	0.4075	-13.4251	0.534333	-11.6921	0.359014	-7.34523	0.566007
OREX-800045-103	0.0538	-46.5618	1.28743	-47.5863	2.84541	-21.8169	1.96131
OREX-800045-103	0.0935	-45.1792	0.503921	-44.3336	0.36651	-22.1257	0.538757
OREX-800045-103	0.1237	-46.4896	0.561675	-45.8474	0.342509	-22.649	0.589237
OREX-800045-107	0.1376	-8.35631	0.0654599	-8.12701	0.794555	-4.13026	0.418322
OREX-800045-107	0.0252	-41.7012	0.9378	-38.7076	0.539233	-21.5732	0.978822
OREX-800045-107	0.1388	-45.3445	0.918569	-43.6483	0.531107	-22.6474	0.959188
OREX-800045-107	0.0572	-45.3595	0.371803	-43.59	0.883926	-22.6927	0.591192
OREX-800045-107	0.6203	-6.64501	0.327475	-4.25912	0.373771	-4.43027	0.38081
OREX-800045-107	0.4402	-7.15485	0.202687	-3.62391	0.223074	-5.27042	0.233533
OREX-800045-107	0.0659	-44.078	0.961941	-42.3025	0.54791	-22.0807	1.00325
OREX-800045-107	0.3688	-1.76838	0.951578	-1.73825	0.546957	-0.864488	0.993174
OREX-803114-0	0.064	-47.0273	0.67328	-46.026	0.516386	-23.0938	0.580326
OREX-803114-0	0.018	-47.5279	1.54159	-47.6406	0.857025	-22.7548	1.75624
OREX-803114-0	0.23	-8.53674	1.55413	-5.17598	0.700884	-5.84523	1.61868
OREX-803114-0	0.0533333	-47.7108	1.45175	-47.0354	0.646895	-23.2524	1.40661
OREX-803114-0	0.298333	-9.40142	1.61042	-6.56073	0.751818	-5.98984	1.6597
OREX-803114-0	0.14	-5.85269	1.73884	-2.61386	0.702352	-4.49349	1.82958
OREX-803114-0	0.08	-47.4044	1.35736	-47.2885	0.881374	-22.8144	1.3666
OREX-803114-0	0.03	-48.9802	1.57966	-49.5973	0.743228	-23.1896	1.65376
OREX-803114-0	0.055	-47.9556	1.44444	-46.7892	0.747518	-23.6253	1.50207
OREX-803114-0	0.22	-48.3553	1.37635	-46.8048	0.803299	-24.0168	1.41459
OREX-803114-0	0.1925	-7.06188	1.51987	-5.53654	0.79057	-4.18288	1.5765
OREX-803114-0	0.0575	-49.9821	1.50693	-49.924	0.728585	-24.0217	1.55488
OREX-803114-0	0.26	-8.40233	1.55969	-6.12048	0.744427	-5.21968	1.54202
OREX-803114-0	0.253333	-1.29963	1.67756	1.00972	0.71861	-1.82468	1.66914
OREX-803114-0	0.3375	0.854439	1.54612	2.40162	0.762326	-0.394402	1.57387
OREX-803114-0	0.0716667	1.82548	1.58275	2.96027	0.746032	0.286138	1.60145
OREX-803114-0	0.243333	-8.78275	1.58275	-5.82217	0.780736	-5.75522	1.60145
OREX-803114-0	0.0225	-48.8636	1.58275	-49.7838	0.810957	-22.9761	1.60145
OREX-803114-0	0.06	-49.5578	1.68795	-50.0793	0.746032	-23.5166	1.71611
OREX-803114-0	0.193333	-11.4637	1.60362	-8.88917	0.746032	-6.84137	1.60145
OREX-803114-0	0.0775	-48.5054	1.58275	-47.1884	0.746032	-23.9674	1.60145
OREX-803114-0	0.545	-11.158	1.59897	-8.50078	0.764952	-6.73758	1.60937
OREX-803114-0	0.0125	-50.9987	1.58275	-51.3097	0.746032	-24.3177	1.60145
OREX-803114-0	0.2	-8.57812	1.75143	-6.72468	0.746032	-5.08129	1.77165
OREX-803114-0	0.212	-5.58369	0.67328	-2.24628	0.537115	-4.41562	0.580326
OREX-803114-0	11.4143	-7.7273	1.45627	-4.9246	1.11145	-5.16651	1.48754
OREX-803114-0	1.66333	-1.34706	1.61198	0.0981096	1.11145	-1.39808	1.63828
OREX-803114-0	0.51	-8.28293	1.65473	-6.49396	1.11145	-4.90607	1.69302
OREX-803114-0	0.00333333	-48.9468	1.43048	-50.9208	1.11578	-22.4679	1.50539
OREX-803114-0	0.463333	-8.50126	1.45366	-5.22287	1.11578	-5.78537	1.54977
OREX-803114-0	0.07	-50.3439	1.41564	-50.6182	1.11578	-24.0224	1.50539
OREX-803114-0	0.653333	-7.53435	1.50133	-5.38865	1.11145	-4.73225	1.55734
OREX-803114-0	0.29	-12.3078	0.67328	-9.32503	0.516386	-7.45881	0.580326
OREX-803114-0	0.0175	-49.692	1.3399	-49.4336	1.11578	-23.9866	1.50539
OREX-803114-0	0.0475	-51.4475	1.40899	-50.5519	1.11578	-25.1605	1.50539
OREX-803114-0	0.183333	-10.392	1.49812	-8.77695	1.11578	-5.82795	1.53047
OREX-501054	0.06	-47.667	1.56958	-45.4966	1.20663	-24.0087	0.62
OREX-501054	0.25	-7.39186	1.56612	-3.44388	1.20565	-5.60105	0.62
OREX-501054	0.12	-49.3054	1.55577	-46.9993	1.20272	-24.8657	0.62
OREX-501054	1.26	-52.0966	1.48803	-53.1479	1.03429	-24.4597	0.74
OREX-501054	0.08	-47.78	1.41732	-46.08	1.01434	-23.82	0.74
OREX-501054	0.51	-48.06	1.43	-46.26	1.02	-24	0.7
OREX-501054	0.19	-53.4432	1.38802	-53.5367	1.0068	-25.6041	0.7
OREX-501054	0.17	-49.4023	1.39687	-48.318	1.00893	-24.277	0.7
OREX-501059	0.06	-49.9606	1.48082	-46.5338	1.0309	-25.763	1.3
OREX-501059	0.13	-47.7432	1.5151	-46.6758	1.04113	-23.4718	1.3
OREX-501059	0.06	-46.0083	1.49884	-43.8367	1.03655	-23.2132	1.3
OREX-501059	0.23	-10.5183	1.44943	-7.97161	1.02309	-6.37305	0.99
OREX-501059	0.13	-47.567	1.30386	-46.2719	0.985079	-23.5056	1
OREX-501059	0.14	-7.58877	1.43604	-4.87065	1.01943	-5.05603	0.99
OREX-501059	bdl	-48.1145	1.46468	-45.3135	1.02699	-24.5515	0.99
OREX-501059	0.63	0.928532	1.63825	5.55559	1.23005	-1.96037	0.52
OREX-501059	0.64	-7.42374	1.64884	-3.48928	1.23246	-5.60931	0.52
Sample	CaO	δ17O	2σ	δ18O	2σ	Δ17O	2σ	Ref
Ivuna AOA	0.1	-47.6	1.8	-46.4	0.8	-23.472	1.9	Kawasaki et al. 2022 DOI:10.1126/sciadv.ade2067
Ivuna AOA	0.08	-47.7	1.8	-46.5	0.8	-23.52	1.9	Kawasaki et al. 2022 DOI:10.1126/sciadv.ade2067
Ivuna AOA	0.08	-47.9	1.8	-46.5	0.8	-23.72	1.9	Kawasaki et al. 2022 DOI:10.1126/sciadv.ade2067
Ivuna AOA	0.1	-47.5	1.8	-45.6	0.8	-23.788	1.9	Kawasaki et al. 2022 DOI:10.1126/sciadv.ade2067
Ivuna AOA	0.17	-47.1	2	-45.4	1.1	-23.492	2	Kawasaki et al. 2022 DOI:10.1126/sciadv.ade2067
Ryugu	0.09	-47.7	1.5	-46.4	0.8	-21.596	1.5	Kawasaki et al. 2022 DOI:10.1126/sciadv.ade2067
Ryugu	0.08	-47.2	1.5	-45.7	0.8	-21.156	1.5	Kawasaki et al. 2022 DOI:10.1126/sciadv.ade2067
Ryugu	0.1	-47.8	1.5	-45.4	0.8	-20.544	1.5	Kawasaki et al. 2022 DOI:10.1126/sciadv.ade2067
Ryugu	0.21	-8.2	1.5	-5.5	0.8	-1.236	1.5	Kawasaki et al. 2022 DOI:10.1126/sciadv.ade2067
Ryugu	0.21	-5.4	1.5	-4	0.8	-1.192	1.5	Kawasaki et al. 2022 DOI:10.1126/sciadv.ade2067
Ryugu	0.2	-6.7	1.5	-3.7	0.8	-0.216	1.5	Kawasaki et al. 2022 DOI:10.1126/sciadv.ade2067
Ryugu	0.21	-6.8	1.5	-4.5	0.8	-0.964	1.5	Kawasaki et al. 2022 DOI:10.1126/sciadv.ade2067
Ryugu	0.15	-7.1	1.5	-4.3	0.8	-0.608	1.5	Kawasaki et al. 2022 DOI:10.1126/sciadv.ade2067
Ryugu	0.12	-9.1	1.5	-5.5	0.8	-0.768	1.5	Kawasaki et al. 2022 DOI:10.1126/sciadv.ade2067
Ryugu	0.08	-47.6	1.5	-45.5	0.8	-20.748	1.5	Kawasaki et al. 2022 DOI:10.1126/sciadv.ade2067
Ivuna	0.2	-7.5	0.6	-4.2	0.3	-0.3	0.6	Kawasaki et al. 2022 DOI:10.1126/sciadv.ade2067
Ivuna	0.16	-7.6	0.6	-5.4	0.3	-1.448	0.6	Kawasaki et al. 2022 DOI:10.1126/sciadv.ade2067
Ivuna	0.27	-7.5	0.6	-4.8	0.3	-0.9	0.6	Kawasaki et al. 2022 DOI:10.1126/sciadv.ade2067
Ivuna	0.41	-9.4	1.8	-7	0.8	-2.112	1.9	Kawasaki et al. 2022 DOI:10.1126/sciadv.ade2067
Ivuna	0.19	-7.6	1.8	-6.4	0.8	-2.448	1.9	Kawasaki et al. 2022 DOI:10.1126/sciadv.ade2067
Ivuna	0.21	-8.2	1.8	-5.3	0.8	-1.036	1.9	Kawasaki et al. 2022 DOI:10.1126/sciadv.ade2067
Ivuna	0.19	-10.9	1.8	-7.7	0.8	-2.032	1.9	Kawasaki et al. 2022 DOI:10.1126/sciadv.ade2067
Ivuna	0.2	-8.7	1.8	-6.2	0.8	-1.676	1.9	Kawasaki et al. 2022 DOI:10.1126/sciadv.ade2067
Ivuna	0.07	-47	1.8	-46	0.8	-21.56	1.9	Kawasaki et al. 2022 DOI:10.1126/sciadv.ade2067
Ivuna	0.22	-8.1	1.8	-4.4	1.4	-0.188	2	Kawasaki et al. 2022 DOI:10.1126/sciadv.ade2067
Ivuna	0.24	-7.4	1.8	-3.7	1.4	0.148	2	Kawasaki et al. 2022 DOI:10.1126/sciadv.ade2067
Ivuna	0.1	-48.7	1.8	-49.2	1.4	-23.876	2	Kawasaki et al. 2022 DOI:10.1126/sciadv.ade2067
Ivuna	0.06	-49	1.8	-49.6	1.4	-24.12	2	Kawasaki et al. 2022 DOI:10.1126/sciadv.ade2067
Ivuna	0.25	-11.6	1.8	-10.7	1.4	-4.668	2	Kawasaki et al. 2022 DOI:10.1126/sciadv.ade2067
Ivuna	0.2	-11.4	1.8	-9.2	1.4	-3.272	2	Kawasaki et al. 2022 DOI:10.1126/sciadv.ade2067
Ivuna	0.12	-9.4	1.8	-6.2	1.4	-1.312	2	Kawasaki et al. 2022 DOI:10.1126/sciadv.ade2067
Ivuna	0.23	1.4	1.8	3.8	1.4	3.072	2	Kawasaki et al. 2022 DOI:10.1126/sciadv.ade2067
Ivuna	0.22	2.8	1.8	4.1	1.4	2.644	2	Kawasaki et al. 2022 DOI:10.1126/sciadv.ade2067
Ivuna	0.07	-47	2	-45.9	1.1	-21.46	2	Kawasaki et al. 2022 DOI:10.1126/sciadv.ade2067
Ivuna	0.19	-1.4	2	1.7	1.1	2.428	2	Kawasaki et al. 2022 DOI:10.1126/sciadv.ade2067
Ivuna	0.16	-1.6	2	2.1	1.1	2.932	2	Kawasaki et al. 2022 DOI:10.1126/sciadv.ade2067
Ivuna	0.2	-5.5	2	-2.7	1.1	0.16	2	Kawasaki et al. 2022 DOI:10.1126/sciadv.ade2067
Ivuna	0.19	-4.1	2	-1.5	1.1	0.632	2	Kawasaki et al. 2022 DOI:10.1126/sciadv.ade2067
Ivuna	0.23	-8.1	2	-5.5	1.1	-1.288	2	Kawasaki et al. 2022 DOI:10.1126/sciadv.ade2067
Ivuna	0.16	-8.3	2	-4.9	1.1	-0.584	2	Kawasaki et al. 2022 DOI:10.1126/sciadv.ade2067
Ivuna	0.17	-7.6	2	-5.8	1.1	-1.848	2	Kawasaki et al. 2022 DOI:10.1126/sciadv.ade2067
Ivuna	0.17	-3	1.4	0.3	0.9	1.86	1.4	Kawasaki et al. 2022 DOI:10.1126/sciadv.ade2067
Ivuna	0.19	-1.3	1.3	-0.9	0.9	-0.224	1.3	Kawasaki et al. 2022 DOI:10.1126/sciadv.ade2067
Ivuna	0.22	-2.4	1.5	0.2	0.9	1.448	1.5	Kawasaki et al. 2022 DOI:10.1126/sciadv.ade2067
Ivuna	0.2	-0.3	1.3	2.2	0.9	2.356	1.3	Kawasaki et al. 2022 DOI:10.1126/sciadv.ade2067
Ivuna	0.15	-2.3	1.4	1.6	0.9	2.796	1.4	Kawasaki et al. 2022 DOI:10.1126/sciadv.ade2067
Ivuna	0.39	-1.4	1.3	0.4	0.6	1.128	1.3	Kawasaki et al. 2022 DOI:10.1126/sciadv.ade2067
Ivuna	0.38	-0.5	1.3	1.2	0.6	1.46	1.3	Kawasaki et al. 2022 DOI:10.1126/sciadv.ade2067
Ivuna	0.21	-8.1	1.3	-5.5	0.6	-1.288	1.3	Kawasaki et al. 2022 DOI:10.1126/sciadv.ade2067
Ivuna	0.16	-47.3	1.3	-46.2	0.6	-21.604	1.3	Kawasaki et al. 2022 DOI:10.1126/sciadv.ade2067
Ivuna	0.16	-48.7	1.3	-49.1	0.6	-23.776	1.3	Kawasaki et al. 2022 DOI:10.1126/sciadv.ade2067
Ivuna	0.14	-48.2	1.3	-47.9	0.6	-22.836	1.3	Kawasaki et al. 2022 DOI:10.1126/sciadv.ade2067
Ivuna	0.23	-5.1	1.3	-3.8	0.6	-1.148	1.3	Kawasaki et al. 2022 DOI:10.1126/sciadv.ade2067
