# Supplementary material for: The variety and origin of materials accreted by Bennu’s parent asteroid
Source: Nat Astron. 2025 Aug 22;9(12):1785–802. doi: 10.1038/s41550-025-02631-6 (PMC12708356; doi:10.1038/s41550-025-02631-6)
Supplement: Supplementary file 8 — Statistical source data. [file 41550_2025_2631_MOESM8_ESM.xlsx]

## Sheet: Sheet1
Other data plotted in Extended Data Figure 1.
	This study		Lauretta & Connolly et al. 2025
	OREX-803015-101		OREX-803015-0		(Lodders 2021)	Relative to CI
Element (ug/g)	LLNL	± (10%)	WUSTL	± (10%)	CI Chondrites	LLNL	WUSTL		LLNL	Lawrence Livermore National Laboratory
Zr	3.9286	0.39286	3.713	0.3713	3.96	0.99207	0.937626		WUSTL	Washington Univeristy St Louis
Hf	0.110121	0.0110121	0.107	0.0107	0.115	0.95757	0.930435
Al	9006.6	900.66	8613.61	861.361	8500	1.0596	1.01337
Nd	0.470084	0.0470084	0.488	0.0488	0.457	1.02863	1.06783
Gd	0.193383	0.0193383	0.21	0.021	0.198	0.976681	1.06061
Tb	0.037288	0.0037288	0.038	0.0038	0.0356	1.04741	1.06742
Dy	0.260254	0.0260254	0.261	0.0261	0.238	1.09351	1.09664
Ho	0.0560125	0.00560125	0.055	0.0055	0.0562	0.996664	0.978648
Er	0.163907	0.0163907	0.169	0.0169	0.162	1.01177	1.04321
Tm	0.0260884	0.00260884	0.025	0.0025	0.0237	1.10078	1.05485
Lu	0.0252585	0.00252585	0.025	0.0025	0.0237	1.06576	1.05485
Th	0.0338493	0.00338493	0.031	0.0031	0.0309	1.09545	1.00324
La	0.255015	0.0255015	0.24	0.024	0.232	1.0992	1.03448
U	0.00698888	0.000698888	0.0085	0.00085	0.0084	0.832009	1.0119
Ti	459.708	45.9708	453.08	45.308	440	1.04479	1.02973
Y	1.83421	0.183421	1.488	0.1488	1.53	1.19883	0.972549
Pr	0.0942324	0.00942324	0.095	0.0095	0.0928	1.01544	1.02371
Sr	8.25055	0.825055	7.551	0.7551	7.74	1.06596	0.975581
Sm	0.152822	0.0152822	0.162	0.0162	0.145	1.05395	1.11724
Sc	5.9577	0.59577	6.097	0.6097	5.83	1.0219	1.0458
Ca	9291.79	929.179	8526.68	852.668	9070	1.02445	0.940097
Yb	0.166694	0.0166694	0.174	0.0174	0.163	1.02266	1.06748
Eu	0.058589	0.0058589	0.06	0.006	0.0546	1.07306	1.0989
Ce	0.616553	0.0616553	0.631	0.0631	0.621	0.992839	1.0161
Ba	2.67937	0.267937	2.479	0.2479	2.31	1.1599	1.07316
V	53.322	5.3322	52.901	5.2901	55.7	0.957307	0.949749
Ni	10822.4	1082.24	11587.7	1158.77	10640	1.01715	1.08907
Co	546.607	54.6607	530.69	53.069	502	1.08886	1.05715
Mg	104482	10448.2	100303	10030.3	95870	1.08983	1.04624
Fe	189805	18980.5	188831	18883.1	182000	1.04289	1.03753
Cr	2689.32	268.932	2670.93	267.094	2590	1.03835	1.03125
P	1111.34	111.134	1052.03	105.203	920	1.20798	1.14351
Mn	1926.01	192.601	1965.36	196.536	1910	1.00838	1.02898
Na	5536.7	553.67	5826.17	582.617	5010	1.10513	1.16291
Cu	134.427	13.4427	133.821	13.3821	127	1.05848	1.05371
Ga	10.0954	1.00954	10.059	1.0059	9.51	1.06156	1.05773
K	683.504	68.3504	542.492	54.2492	530	1.28963	1.02357
Sb	0.149921	0.0149921	0.161	0.0161	0.152	0.986322	1.05921
Rb	2.84646	0.284646	2.434	0.2434	2.13	1.33637	1.14272
Zn	333.555	33.3555	325.002	32.5002	310	1.07599	1.04839
Sn	1.5208	0.15208	not reported		1.68	0.90524	-
Cs	0.222842	0.0222842	0.212	0.0212	0.185	1.20455	1.14595
Cd	0.753501	0.0753501	0.677	0.0677	0.675	1.1163	1.00296
Pb	2.26135	0.226135	2.449	0.2449	2.56	0.883339	0.956641
Tl	not detected		0.146	0.0146	0.141	-	1.03546
