# Supplementary material for: The variety and origin of materials accreted by Bennu’s parent asteroid
Source: Nat Astron. 2025 Aug 22;9(12):1785–802. doi: 10.1038/s41550-025-02631-6 (PMC12708356; doi:10.1038/s41550-025-02631-6)
Supplement: Supplementary file 9 — Statistical source data. [file 41550_2025_2631_MOESM9_ESM.xlsx]

## Sheet: Sheet1
Source data for Extended Data Figure 2.
		Aguas Zarcas a	Murchison c	Aguas Zarcas c	Ryugu A0106 b	Ryugu C0107 b	Orguiel b	Murchison d
SO42-, µmol/g	51.77 ± 3.11	34	235	99.6	70.39 ± 3.38	98.49 ± 1.71	659.10 ± 3.82	271
Reference Key
	a = Pizzarello, S. et al. Meteoritics & Planetary Science 55, 1525–1538 (2020).
	b = Yoshimura, T. et al. Nat Commun 14, 5284 (2023).
	c = Previously data from the same lab collected in October 2022 over 24hrs at 100oC
	d = Cooper, G. W. et al. Geochimica et Cosmochimica Acta 56, 4109–4115 (1992).
nd = not detected
D.L. = detection limit
errors are 2SD
