# Supplementary material for: The variety and origin of materials accreted by Bennu’s parent asteroid
Source: Nat Astron. 2025 Aug 22;9(12):1785–802. doi: 10.1038/s41550-025-02631-6 (PMC12708356; doi:10.1038/s41550-025-02631-6)
Supplement: Supplementary file 10 — Statistical source data. [file 41550_2025_2631_MOESM10_ESM.xlsx]

## Sheet: Sheet1
Source data for Extended Data Figure 3.
		Sample	d17O‰	2SE	d18O‰	2SE	D17O‰	2SE	Reference
Bennu	Quick Look	OREX-501066-0	11.4084	0.079758	20.59	0.016	0.701556	0.088	Lauretta and Connolly et al 2024
Bennu	Quick Look	OREX-501067-0	11.3983	0.0720093	20.5224	0.0224796	0.726584	0.084	Lauretta and Connolly et al 2024
Bennu	Quick Look	OREX-501047-0	10.4456	0.0743326	18.8711	0.173923	0.632583	0.02	Lauretta and Connolly et al 2024
Bennu	Quick Look	OREX-501042-0	12.3877	0.0236925	22.2153	0.0220303	0.835704	0.025	Lauretta and Connolly et al 2024
Bennu	TAGSAM	OREX-803110-0	11.713	0.072	21.5807	0.1032	0.498044	0.0576	this study
Bennu	TAGSAM	OREX-803136-0	11.2688	0.0336	20.2077	0.0264	0.760809	0.048	this study
Bennu	TAGSAM	OREX-803137-0	11.2738	0.0528	20.2528	0.0312	0.742323	0.0432	this study
Bennu	TAGSAM	OREX-803140-0	10.7255	0.016857	19.3529	0.0598719	0.661978	0.0226414	this study
Other	Group/Body	Sample	d17O‰	2SE	d18O‰	2SE	D17O‰	2SE	Reference
	Ryugu	C0068	7.06652	0.06	12.376	0.09	0.631	0.01	Greenwood, R. C. et al. Oxygen isotope evidence from Ryugu samples for early water delivery to Earth by CI chondrites. Nat Astronomy 7, 29–38 (2023).
		C0014-1	10.718	0.16	19.3	0.07	0.682	0.14	Greenwood, R. C. et al. Oxygen isotope evidence from Ryugu samples for early water delivery to Earth by CI chondrites. Nat Astronomy 7, 29–38 (2023).
		C0014-2	8.59508	0.11	15.229	0.19	0.676	0.03	Greenwood, R. C. et al. Oxygen isotope evidence from Ryugu samples for early water delivery to Earth by CI chondrites. Nat Astronomy 7, 29–38 (2023).
		C0014-3	7.68616	0.04	13.733	0.08	0.545	0.02	Greenwood, R. C. et al. Oxygen isotope evidence from Ryugu samples for early water delivery to Earth by CI chondrites. Nat Astronomy 7, 29–38 (2023).
		C0087	8.84484	0.11	15.567	0.22	0.75	0.03	Greenwood, R. C. et al. Oxygen isotope evidence from Ryugu samples for early water delivery to Earth by CI chondrites. Nat Astronomy 7, 29–38 (2023).
		C0014-4	9.23088	0.09	16.469	0.03	0.667	0.09	Ito, M. et al. A pristine record of outer Solar System materials from asteroid Ryugu’s returned sample. Nat Astronomy 6, 1163–1171 (2022).
		A0098	6.51864	0.11	11.457	0.12	0.561	0.06	Greenwood, R. C. et al. Oxygen isotope evidence from Ryugu samples for early water delivery to Earth by CI chondrites. Nat Astronomy 7, 29–38 (2023).
		A0107 C (UCLA)	9.6728	0.036	17.29	0.024	0.682	0.038	Yokoyama, T. et al. Samples returned from the asteroid Ryugu are similar to Ivuna-type carbonaceous meteorites. Science eabn7850 (2022) doi:10.1126/science.abn7850.
		A0107 B (UCLA )	11.1227	0.11	20.059	0.048	0.692	0.112	Yokoyama, T. et al. Samples returned from the asteroid Ryugu are similar to Ivuna-type carbonaceous meteorites. Science eabn7850 (2022) doi:10.1126/science.abn7850.
		C0002 (UG)	10.69	0.25	19.7	0.5	0.446	0.05	Yokoyama, T. et al. Samples returned from the asteroid Ryugu are similar to Ivuna-type carbonaceous meteorites. Science eabn7850 (2022) doi:10.1126/science.abn7850.
		A0022	11.0327	0.018	20.084	0.01	0.589	0.019	NAKAMURA, E. et al. On the origin and evolution of the asteroid Ryugu: A comprehensive geochemical perspective. Proc Jpn Acad Ser B 98, 227–282 (2022).
		A0033	10.2265	0.014	18.551	0.007	0.58	0.015	NAKAMURA, E. et al. On the origin and evolution of the asteroid Ryugu: A comprehensive geochemical perspective. Proc Jpn Acad Ser B 98, 227–282 (2022).
		C0008	10.1355	0.022	18.376	0.011	0.58	0.022	NAKAMURA, E. et al. On the origin and evolution of the asteroid Ryugu: A comprehensive geochemical perspective. Proc Jpn Acad Ser B 98, 227–282 (2022).
		C0019	10.4986	0.02	18.855	0.022	0.694	0.019	NAKAMURA, E. et al. On the origin and evolution of the asteroid Ryugu: A comprehensive geochemical perspective. Proc Jpn Acad Ser B 98, 227–282 (2022).
		C0079	9.8434	0.027	17.72	0.013	0.629	0.026	NAKAMURA, E. et al. On the origin and evolution of the asteroid Ryugu: A comprehensive geochemical perspective. Proc Jpn Acad Ser B 98, 227–282 (2022).
	CI	Alais 1	7.596	0.044	13.464	0.01	0.595	0.05	Greenwood, R. C. et al. Oxygen isotope evidence from Ryugu samples for early water delivery to Earth by CI chondrites. Nat Astronomy 7, 29–38 (2023).
		Alais 2	7.081	0.028	12.46	0.052	0.6	0.01	Greenwood, R. C. et al. Oxygen isotope evidence from Ryugu samples for early water delivery to Earth by CI chondrites. Nat Astronomy 7, 29–38 (2023).
		Ivuna 1	8.55	0.03	15.67	0.01	0.408	0.02	Greenwood, R. C. et al. Oxygen isotope evidence from Ryugu samples for early water delivery to Earth by CI chondrites. Nat Astronomy 7, 29–38 (2023).
		Ivuna 2	9.519	0.02	17.506	0.03	0.416	0.03	Greenwood, R. C. et al. Oxygen isotope evidence from Ryugu samples for early water delivery to Earth by CI chondrites. Nat Astronomy 7, 29–38 (2023).
		Orgueil	8.81	0.05	15.78	0.03	0.61	0.032	Greenwood, R. C. et al. Oxygen isotope evidence from Ryugu samples for early water delivery to Earth by CI chondrites. Nat Astronomy 7, 29–38 (2023).
		Orgueil	9.23276	0.01	16.588	0.02	0.607	0.015	Greenwood, R. C. et al. Oxygen isotope evidence from Ryugu samples for early water delivery to Earth by CI chondrites. Nat Astronomy 7, 29–38 (2023).
		Orgueil	9.13632	0.04	16.441	0.03	0.587	0.038	Greenwood, R. C. et al. Oxygen isotope evidence from Ryugu samples for early water delivery to Earth by CI chondrites. Nat Astronomy 7, 29–38 (2023).
		Orgueil	8.00272	0.03	14.386	0.02	0.522	0.029	Greenwood, R. C. et al. Oxygen isotope evidence from Ryugu samples for early water delivery to Earth by CI chondrites. Nat Astronomy 7, 29–38 (2023).
		Orgueil	8.33584	0.05	14.792	0.03	0.644	0.045	Greenwood, R. C. et al. Oxygen isotope evidence from Ryugu samples for early water delivery to Earth by CI chondrites. Nat Astronomy 7, 29–38 (2023).
		Orgueil	8.11868	0.12	14.559	0.04	0.548	0.12	Greenwood, R. C. et al. Oxygen isotope evidence from Ryugu samples for early water delivery to Earth by CI chondrites. Nat Astronomy 7, 29–38 (2023).
		Orgueil	8.92988	0.03	16.144	0.02	0.535	0.033	Greenwood, R. C. et al. Oxygen isotope evidence from Ryugu samples for early water delivery to Earth by CI chondrites. Nat Astronomy 7, 29–38 (2023).
		Orgueil	9.2424	0.02	16.62	0.02	0.6	0.01	Greenwood, R. C. et al. Oxygen isotope evidence from Ryugu samples for early water delivery to Earth by CI chondrites. Nat Astronomy 7, 29–38 (2023).
		Orgueil	8.4108	0.02	15.04	0.01	0.59	0.02	Greenwood, R. C. et al. Oxygen isotope evidence from Ryugu samples for early water delivery to Earth by CI chondrites. Nat Astronomy 7, 29–38 (2023).
	CY2	B7904	11.081	0.03	21.367	0.03	-0.03	0.02	Greenwood, R. C. et al. Oxygen isotope evidence from Ryugu samples for early water delivery to Earth by CI chondrites. Nat Astronomy 7, 29–38 (2023).
		B7904	10.91		21.07		-0.05		Clayton, R. & Mayeda, T. Oxygen isotope studies of carbonaceous chondrites. Geochimica et Cosmochimica Acta 63, 2089–2104 (1999).
		Y-86720	11.58		22.29		-0.01		Clayton, R. & Mayeda, T. Oxygen isotope studies of carbonaceous chondrites. Geochimica et Cosmochimica Acta 63, 2089–2104 (1999).
		Y-86789	10.94		21.16		-0.06		Clayton, R. & Mayeda, T. Oxygen isotope studies of carbonaceous chondrites. Geochimica et Cosmochimica Acta 63, 2089–2104 (1999).
	CY1	Y82162	12.4952	0.06	23.062	0.05	0.503	0.07	Greenwood, R. C. et al. Oxygen isotope evidence from Ryugu samples for early water delivery to Earth by CI chondrites. Nat Astronomy 7, 29–38 (2023).
		Y82162	13.2378	0.12	24.467	0.18	0.515	0.05	Greenwood, R. C. et al. Oxygen isotope evidence from Ryugu samples for early water delivery to Earth by CI chondrites. Nat Astronomy 7, 29–38 (2023).
		Y82162	12.2874	0.1	22.972	0.07	0.342	0.09	Greenwood, R. C. et al. Oxygen isotope evidence from Ryugu samples for early water delivery to Earth by CI chondrites. Nat Astronomy 7, 29–38 (2023).
		Y82162	11.6752	0.18	21.562	0.26	0.463	0.09	Greenwood, R. C. et al. Oxygen isotope evidence from Ryugu samples for early water delivery to Earth by CI chondrites. Nat Astronomy 7, 29–38 (2023).
		Y82162	11.2478	0.1	20.767	0.11	0.449	0.11	Greenwood, R. C. et al. Oxygen isotope evidence from Ryugu samples for early water delivery to Earth by CI chondrites. Nat Astronomy 7, 29–38 (2023).
		Y82162	12.5068	0.04	23.117	0.06	0.486	0.02	Greenwood, R. C. et al. Oxygen isotope evidence from Ryugu samples for early water delivery to Earth by CI chondrites. Nat Astronomy 7, 29–38 (2023).
		Y82162	12.6	0.03	23.384	0.01	0.435	0.04	Greenwood, R. C. et al. Oxygen isotope evidence from Ryugu samples for early water delivery to Earth by CI chondrites. Nat Astronomy 7, 29–38 (2023).
		Y-82162	12.2829		22.746		0.455		Clayton, R. & Mayeda, T. Oxygen isotope studies of carbonaceous chondrites. Geochimica et Cosmochimica Acta 63, 2089–2104 (1999).
