# Supplementary material for: The variety and origin of materials accreted by Bennu’s parent asteroid
Source: Nat Astron. 2025 Aug 22;9(12):1785–802. doi: 10.1038/s41550-025-02631-6 (PMC12708356; doi:10.1038/s41550-025-02631-6)
Supplement: Supplementary file 11 — Statistical source data. [file 41550_2025_2631_MOESM11_ESM.xlsx]

## Sheet: Sheet1
Other data plotted in Extended Data Fig 4
Name	Group	[C]	d13C	[N]	d15N	Ref.
		ppm	(‰)	ppm	(‰)
Orgueil	CI	43463	-15.2	2000	32.2	1
Ivuna	CI	33115	-0.1	1820	35.9	1
Tagish Lake	C-Ungr	58118	24.4	1219	67.5	1
Cold Bokkeveld	CM	27602	-8.8			1
EET 83334	CM	15965	-3.8	285.4	17	1
Maribo	CM	23423	-2.3	1348	39.8	1
Murchison	CM	22240	-2.8	966.9	40.6	1
Sutters Mill pre-rain 1	CM	16550	-11.9			1
Sutters Mill pre-rain 2	CM	15405	-14.5	391.4	15.9	1
Winchcombe 1	CM	3738.6	-1.9	413.5	15.8	1
Winchcombe 2	CM	2830.1	0.8	454.1	17.6	1
Jiblet Winselwan	CM	19946	-6.5	917.3	36.5	1
Murray	CM			435.9	36.6	1
Acfer 56	CR	4578	-7	203.3	129.6	1
Acfer 139	CR	4001	-6.5	128.3	131	1
Acfer 186	CR	5943	-9.5	114.7	143.8	1
Al Rais	CR	26509	-12.6	765.4	136.4	1
EET 87770	CR	12154	-5	504	158.5	1
El Djouf	CR	3010	-6	86.8	118.7	1
Renazzo	CR	13774	-6.9	420	173.5	1
Y790003	CR	34140	-12.5	1245	165	1
Y790112	CR	13467	-6.6	312.5	119.9	1
A0219	Ryugu	60000	11	2200	43	1
C0208	Ryugu	29000	0	923	36.5	1
C0209	Ryugu	38000	-1.7	1491	29.4	1
A0106	Ryugu	36900	-2.7	1600	39.1	2
A0106	Ryugu	39300	1.4	1700	53.2	2
A0106	Ryugu	36800	-0.4	1600	36.7	2
A0105-07	Ryugu	68000		700	1.7	3
C0106-07	Ryugu	64000		840	0	3
A0105-05	Ryugu			890	18.1	3
C0106-06	Ryugu			860	19.5	3
C0107	Ryugu	33600	-7.4	1200		4
C0107	Ryugu	32400	-1.3	1300	39	4
C0107	Ryugu	34700	-2.1	1400	32.6	4
C0107	Ryugu	42700	15.7	1500	38.8	4
OREX-803058-0	Bennu	44200	16.7	1246	43.8	this study
OREX-803059-0	Bennu	44500	8.3	882	72.2	this study
OREX–501033-0	Bennu	47400	2.7	2390	74.6	5
OREX–501034-0	Bennu	47400	3.2	2340	75.5	5
OREX–501035-0	Bennu	46800	-0.5	2370	57.1	5
References: 1. Open University data archive; 2. Naraoka et al. (2023) doi.org/10.1126/science.abn9033; 3. Okazaki et al. (2023) doi.org/10.1126/science.abo0431; 4. Oba et al. (2023) doi.org/10.1038/s41467-023-36904-3; 5. Foustoukos et al. (2024) Bibcode 2024LPICo3040.1190F.
