# Supplementary material for: The variety and origin of materials accreted by Bennu’s parent asteroid
Source: Nat Astron. 2025 Aug 22;9(12):1785–802. doi: 10.1038/s41550-025-02631-6 (PMC12708356; doi:10.1038/s41550-025-02631-6)
Supplement: Supplementary file 12 — Statistical source data. [file 41550_2025_2631_MOESM12_ESM.xlsx]

## Sheet: Sheet1
Data plotted in Extended Data Figure 6.
Group	Sample	d124Xe/132Xe	Err	d126Xe/132Xe	Err	d128Xe/132Xe	Err	d129Xe/132Xe	Err	d130Xe/132Xe	Err	d131Xe/132Xe	Err	d132Xe/132Xe	Err	d134Xe/132Xe	Err	d136Xe/132Xe	Err
		Delta values relative to Q-Xe
ETH, Zurich	OREX-800032-102	13.1868	16.0163	-36.2337	29.886	4.13625	8.74248	36.2764	6.07387	-7.16492	5.44672	-0.342089	6.06577	0	0	4.07407	6.82149	22.6296	7.95412
	OREX-800032-103	6.59341	24.5774	-4.19029	27.4712	-11.5572	8.615	8.54127	6.02028	-12.9092	5.79353	6.292	6.56161	0	0	13.2011	8.0957	21.6814	7.21061
CRPG, Nancy	OREX-800032-105	-13.0126	12.9878	-37.6577	13.0791	-11.1396	9.7859	-0.985804	9.54172	-14.1956	6.99703	-4.14038	9.52736	0	0	15.8715	10.1994	22.3778	10.0803
Manchester	OREX-803060-0	-12.4914	25.5411	-31.3691	24.0385	8.89335	4.2406	9.68472	2.32903	-14.2203	3.01976	-9.18008	1.6461	0	0	8.65769	3.39947	21.0704	3.20159
	Weighted Mean	-2.78797	9.47097	-32.2678	10.5231	4.12614	3.75002	10.6523	2.29158	-13.046	2.66533	-8.11132	1.59194	0	0	8.7464	3.33951	21.2368	3.11527
