# Supplementary material for: The variety and origin of materials accreted by Bennu’s parent asteroid
Source: Nat Astron. 2025 Aug 22;9(12):1785–802. doi: 10.1038/s41550-025-02631-6 (PMC12708356; doi:10.1038/s41550-025-02631-6)
Supplement: Supplementary file 13 — Statistical source data. [file 41550_2025_2631_MOESM13_ESM.xlsx]

## Sheet: Sheet1
Data plotted in Extended Data Figure 7
Panel A								Panel B
d17O	err	d18O	err	Sample	Institution	Ref		d13C	err	d15N	err	Ref
2746.33	359.166	-261.209	68.946	OREX-501018-100	JSC	study		210.556	35.8197	n.m.		this study
1601.48	383.782	97.7162	108.302	OREX-501018-100	JSC	study		313.438	53.316	n.m.		this study
-689.264	106.082	-22.1585	79.0539	OREX-501018-100	JSC	study		-736.708	31.2925	n.m.		this study
104.476	115.918	-261.647	41.399	OREX-501018-100	JSC	study		621.065	102.071	n.m.		this study
8067.24	386.954	-50.9891	52.515	OREX-501080-0	UA	study		647.376	156.119	n.m.		this study
467.794	95.2079	58.2985	35.1784	OREX-501080-0	UA	study		596.35	77.1377	n.m.		this study
82.3645	27.1957	91.1353	11.5306	OREX-501049-100	UA	study		894.945	143.242	n.m.		this study
								686.02	135.906	n.m.		this study
Other data from						Ref		178.304	49.1631	n.m.		this study
17O/16O	Error[17O/16O]	18O/16O	Error[18O/16O]					5513.1	370.084	n.m.		this study
3.981e-05	9.52e-06	0.000206	2.33e-05			138. K. M. Hynes and F. Gyngard, 2009, Lunar Planet. Sci. 40, Abstract #1198. https://presolar.physics.wustl.edu/presolar-grain-database/		823.305	116.468	n.m.		this study
0.000264	2e-05	0.000967	7.4e-05			138. K. M. Hynes and F. Gyngard, 2009, Lunar Planet. Sci. 40, Abstract #1198. https://presolar.physics.wustl.edu/presolar-grain-database/		-251.888	56.6239	n.m.		this study
0.000269	2.79e-05	0.00186	7.8e-05			138. K. M. Hynes and F. Gyngard, 2009, Lunar Planet. Sci. 40, Abstract #1198. https://presolar.physics.wustl.edu/presolar-grain-database/		682.615	137.253	n.m.		this study
0.000276	1.13e-05	0.002	3.21e-05			138. K. M. Hynes and F. Gyngard, 2009, Lunar Planet. Sci. 40, Abstract #1198. https://presolar.physics.wustl.edu/presolar-grain-database/		1435.31	196.434	n.m.		this study
0.000277	1.7e-05	0.00115	6e-05			138. K. M. Hynes and F. Gyngard, 2009, Lunar Planet. Sci. 40, Abstract #1198. https://presolar.physics.wustl.edu/presolar-grain-database/		2064.27	153.092	n.m.		this study
0.000277	2.8e-05	0.000653	5.3e-05			138. K. M. Hynes and F. Gyngard, 2009, Lunar Planet. Sci. 40, Abstract #1198. https://presolar.physics.wustl.edu/presolar-grain-database/		736.485	150.084	n.m.		this study
0.00028	1e-05	0.00099	4e-05			138. K. M. Hynes and F. Gyngard, 2009, Lunar Planet. Sci. 40, Abstract #1198. https://presolar.physics.wustl.edu/presolar-grain-database/		1213.82	168.682	n.m.		this study
0.00028	2e-05	0.00093	6e-05			138. K. M. Hynes and F. Gyngard, 2009, Lunar Planet. Sci. 40, Abstract #1198. https://presolar.physics.wustl.edu/presolar-grain-database/		412.67	75.8819	n.m.		this study
0.0003	1.5e-05	0.00167	7e-05			138. K. M. Hynes and F. Gyngard, 2009, Lunar Planet. Sci. 40, Abstract #1198. https://presolar.physics.wustl.edu/presolar-grain-database/		1208.97	148.383	n.m.		this study
0.0003	2e-05	0.00155	0.0001			138. K. M. Hynes and F. Gyngard, 2009, Lunar Planet. Sci. 40, Abstract #1198. https://presolar.physics.wustl.edu/presolar-grain-database/		232.007	67.6687	n.m.		this study
0.000304	1.56e-05	0.0019	3.66e-05			138. K. M. Hynes and F. Gyngard, 2009, Lunar Planet. Sci. 40, Abstract #1198. https://presolar.physics.wustl.edu/presolar-grain-database/		998.357	92.0995	n.m.		this study
0.000305	4e-05	0.00137	0.00014			138. K. M. Hynes and F. Gyngard, 2009, Lunar Planet. Sci. 40, Abstract #1198. https://presolar.physics.wustl.edu/presolar-grain-database/		1926.86	155.646	n.m.		this study
0.000307	2.93e-05	0.00222	4.81e-05			138. K. M. Hynes and F. Gyngard, 2009, Lunar Planet. Sci. 40, Abstract #1198. https://presolar.physics.wustl.edu/presolar-grain-database/		-428.904	56.4488	n.m.		this study
0.00031	3.6e-05	0.000995	8e-05			138. K. M. Hynes and F. Gyngard, 2009, Lunar Planet. Sci. 40, Abstract #1198. https://presolar.physics.wustl.edu/presolar-grain-database/		1467.01	184.82	n.m.		this study
0.000312	1.5e-05	0.00185	5.21e-05			138. K. M. Hynes and F. Gyngard, 2009, Lunar Planet. Sci. 40, Abstract #1198. https://presolar.physics.wustl.edu/presolar-grain-database/		974.056	137.375	n.m.		this study
0.00032	1.5e-05	0.00147	6e-05			138. K. M. Hynes and F. Gyngard, 2009, Lunar Planet. Sci. 40, Abstract #1198. https://presolar.physics.wustl.edu/presolar-grain-database/		-621.647	97.8924	n.m.		this study
0.000324	3e-05	0.00163	0.0001			138. K. M. Hynes and F. Gyngard, 2009, Lunar Planet. Sci. 40, Abstract #1198. https://presolar.physics.wustl.edu/presolar-grain-database/		2455.55	231.133	n.m.		this study
0.000331	8.2e-05	0.00143	0.0001			138. K. M. Hynes and F. Gyngard, 2009, Lunar Planet. Sci. 40, Abstract #1198. https://presolar.physics.wustl.edu/presolar-grain-database/		3727.22	176.507	n.m.		this study
0.000332	8e-06	0.00136	2e-05			138. K. M. Hynes and F. Gyngard, 2009, Lunar Planet. Sci. 40, Abstract #1198. https://presolar.physics.wustl.edu/presolar-grain-database/		418.748	64.7646	599.42	89	this study
0.000333	1.8e-05	0.00129	5e-05			138. K. M. Hynes and F. Gyngard, 2009, Lunar Planet. Sci. 40, Abstract #1198. https://presolar.physics.wustl.edu/presolar-grain-database/		429.389	58.6009	115.234	80	this study
0.000342	2.37e-05	0.00206	3.57e-05			138. K. M. Hynes and F. Gyngard, 2009, Lunar Planet. Sci. 40, Abstract #1198. https://presolar.physics.wustl.edu/presolar-grain-database/		-478.891	47.7019	1589.29	1135	this study
0.000345	1.64e-05	0.00163	3.15e-05			138. K. M. Hynes and F. Gyngard, 2009, Lunar Planet. Sci. 40, Abstract #1198. https://presolar.physics.wustl.edu/presolar-grain-database/		511.701	32.181	-309.958	61	this study
0.000346	1.22e-05	0.0014	3.05e-05			138. K. M. Hynes and F. Gyngard, 2009, Lunar Planet. Sci. 40, Abstract #1198. https://presolar.physics.wustl.edu/presolar-grain-database/		518.305	39.8269	6.24319	1	this study
0.000349	2.54e-05	0.00153	5.32e-05			138. K. M. Hynes and F. Gyngard, 2009, Lunar Planet. Sci. 40, Abstract #1198. https://presolar.physics.wustl.edu/presolar-grain-database/		523.753	81.4738	946.136	473	this study
0.00035	3.5e-05	0.00231	0.000155			138. K. M. Hynes and F. Gyngard, 2009, Lunar Planet. Sci. 40, Abstract #1198. https://presolar.physics.wustl.edu/presolar-grain-database/		641.144	87.9355	923.316	328	this study
0.0003544	9.108e-06	0.00141	2.06e-05			138. K. M. Hynes and F. Gyngard, 2009, Lunar Planet. Sci. 40, Abstract #1198. https://presolar.physics.wustl.edu/presolar-grain-database/		695.144	69.6456	247.873	46	this study
0.00036	1e-05	0.00196	4.5e-05			138. K. M. Hynes and F. Gyngard, 2009, Lunar Planet. Sci. 40, Abstract #1198. https://presolar.physics.wustl.edu/presolar-grain-database/		1544.69	256.174	6158.39	670	this study
0.000362	1.68e-05	0.0018	5.11e-05			138. K. M. Hynes and F. Gyngard, 2009, Lunar Planet. Sci. 40, Abstract #1198. https://presolar.physics.wustl.edu/presolar-grain-database/		1697.54	78.6568	815.111	409	this study
0.00037	1e-05	0.00196	5e-05			138. K. M. Hynes and F. Gyngard, 2009, Lunar Planet. Sci. 40, Abstract #1198. https://presolar.physics.wustl.edu/presolar-grain-database/		2306.44	215.095	2067.17	860	this study
0.00037	1.5e-05	0.0021	0.0001			138. K. M. Hynes and F. Gyngard, 2009, Lunar Planet. Sci. 40, Abstract #1198. https://presolar.physics.wustl.edu/presolar-grain-database/		3147.63	196.876	1068.58	770	this study
0.000371	1.16e-05	0.0016	4.42e-05			138. K. M. Hynes and F. Gyngard, 2009, Lunar Planet. Sci. 40, Abstract #1198. https://presolar.physics.wustl.edu/presolar-grain-database/		3812.34	221.625	1.7631	1	this study
0.000371	1.9e-05	0.0017	3.61e-05			138. K. M. Hynes and F. Gyngard, 2009, Lunar Planet. Sci. 40, Abstract #1198. https://presolar.physics.wustl.edu/presolar-grain-database/		4389.34	246.155	830.703	481	this study
0.000376	1.08e-05	0.00238	8.84e-05			138. K. M. Hynes and F. Gyngard, 2009, Lunar Planet. Sci. 40, Abstract #1198. https://presolar.physics.wustl.edu/presolar-grain-database/		4531.39	584.523	n.d.		this study
0.000377	2.45e-05	0.00213	5.41e-05			138. K. M. Hynes and F. Gyngard, 2009, Lunar Planet. Sci. 40, Abstract #1198. https://presolar.physics.wustl.edu/presolar-grain-database/		7558.94	458.637	21660.8	17394	this study
0.000385	5.2e-05	0.00119	0.00011			138. K. M. Hynes and F. Gyngard, 2009, Lunar Planet. Sci. 40, Abstract #1198. https://presolar.physics.wustl.edu/presolar-grain-database/		15832.4	755.018	1117.25	396	this study
0.000388	2.93e-05	0.00231	7.15e-05			138. K. M. Hynes and F. Gyngard, 2009, Lunar Planet. Sci. 40, Abstract #1198. https://presolar.physics.wustl.edu/presolar-grain-database/
0.00039	1e-05	0.0013	3e-05			138. K. M. Hynes and F. Gyngard, 2009, Lunar Planet. Sci. 40, Abstract #1198. https://presolar.physics.wustl.edu/presolar-grain-database/		Other data from				Ref
0.00039	1e-05	0.00167	3.5e-05			138. K. M. Hynes and F. Gyngard, 2009, Lunar Planet. Sci. 40, Abstract #1198. https://presolar.physics.wustl.edu/presolar-grain-database/		12C/13C		14N/15N
0.00039	2e-05	0.0022	4e-05			138. K. M. Hynes and F. Gyngard, 2009, Lunar Planet. Sci. 40, Abstract #1198. https://presolar.physics.wustl.edu/presolar-grain-database/		47.9535		246.73		2. Lauretta, Connolly et al. 2024 MaPS
0.000395	1e-05	0.00143	2e-05			138. K. M. Hynes and F. Gyngard, 2009, Lunar Planet. Sci. 40, Abstract #1198. https://presolar.physics.wustl.edu/presolar-grain-database/		49.0731		246.338		2. Lauretta, Connolly et al. 2024 MaPS
0.000395	7.8e-05	0.00137	0.00025			138. K. M. Hynes and F. Gyngard, 2009, Lunar Planet. Sci. 40, Abstract #1198. https://presolar.physics.wustl.edu/presolar-grain-database/		61.9221		134.582		2. Lauretta, Connolly et al. 2024 MaPS
0.000396	1.46e-05	0.00173	2.74e-05			138. K. M. Hynes and F. Gyngard, 2009, Lunar Planet. Sci. 40, Abstract #1198. https://presolar.physics.wustl.edu/presolar-grain-database/		5.07362		212.148		2. Lauretta, Connolly et al. 2024 MaPS
0.000401	4.9e-05	0.0025	0.00012			138. K. M. Hynes and F. Gyngard, 2009, Lunar Planet. Sci. 40, Abstract #1198. https://presolar.physics.wustl.edu/presolar-grain-database/		51.0912		195.757		2. Lauretta, Connolly et al. 2024 MaPS
0.000405	1.57e-05	0.00206	3.09e-05			138. K. M. Hynes and F. Gyngard, 2009, Lunar Planet. Sci. 40, Abstract #1198. https://presolar.physics.wustl.edu/presolar-grain-database/		46.8219		643.383		2. Lauretta, Connolly et al. 2024 MaPS
0.000405	2.6e-05	0.00138	0.00011			138. K. M. Hynes and F. Gyngard, 2009, Lunar Planet. Sci. 40, Abstract #1198. https://presolar.physics.wustl.edu/presolar-grain-database/		16.4786		351.973		2. Lauretta, Connolly et al. 2024 MaPS
0.000405	4.4e-05	0.00148	0.00015			138. K. M. Hynes and F. Gyngard, 2009, Lunar Planet. Sci. 40, Abstract #1198. https://presolar.physics.wustl.edu/presolar-grain-database/		4.50602		6.742		139. T. Stephan et al., 2024, ApJS, 270, 27 and refs therein
0.000405	4.9e-05	0.00251	8e-05			138. K. M. Hynes and F. Gyngard, 2009, Lunar Planet. Sci. 40, Abstract #1198. https://presolar.physics.wustl.edu/presolar-grain-database/		5.41673		19.3952		139. T. Stephan et al., 2024, ApJS, 270, 27 and refs therein
0.000405	5.1e-05	0.00247	0.00011			138. K. M. Hynes and F. Gyngard, 2009, Lunar Planet. Sci. 40, Abstract #1198. https://presolar.physics.wustl.edu/presolar-grain-database/		5.1		19.7		139. T. Stephan et al., 2024, ApJS, 270, 27 and refs therein
0.000406	1.55e-05	0.0022	3.91e-05			138. K. M. Hynes and F. Gyngard, 2009, Lunar Planet. Sci. 40, Abstract #1198. https://presolar.physics.wustl.edu/presolar-grain-database/		2.66638		24.4191		139. T. Stephan et al., 2024, ApJS, 270, 27 and refs therein
0.000409	1.75e-05	0.0031	5.37e-05			138. K. M. Hynes and F. Gyngard, 2009, Lunar Planet. Sci. 40, Abstract #1198. https://presolar.physics.wustl.edu/presolar-grain-database/		3.23852		25.3184		139. T. Stephan et al., 2024, ApJS, 270, 27 and refs therein
0.00041	1e-05	0.00247	5e-05			138. K. M. Hynes and F. Gyngard, 2009, Lunar Planet. Sci. 40, Abstract #1198. https://presolar.physics.wustl.edu/presolar-grain-database/		3.64794		25.5897		139. T. Stephan et al., 2024, ApJS, 270, 27 and refs therein
0.00041	2.93e-05	0.00238	7.51e-05			138. K. M. Hynes and F. Gyngard, 2009, Lunar Planet. Sci. 40, Abstract #1198. https://presolar.physics.wustl.edu/presolar-grain-database/		8.46853		27.665		139. T. Stephan et al., 2024, ApJS, 270, 27 and refs therein
0.000412	1.4e-05	0.00268	4e-05			138. K. M. Hynes and F. Gyngard, 2009, Lunar Planet. Sci. 40, Abstract #1198. https://presolar.physics.wustl.edu/presolar-grain-database/		7.77791		31.2099		139. T. Stephan et al., 2024, ApJS, 270, 27 and refs therein
0.000415	9e-06	0.00212	5e-05			138. K. M. Hynes and F. Gyngard, 2009, Lunar Planet. Sci. 40, Abstract #1198. https://presolar.physics.wustl.edu/presolar-grain-database/		2.5		33		139. T. Stephan et al., 2024, ApJS, 270, 27 and refs therein
0.000415	4.4e-05	0.00118	9e-05			138. K. M. Hynes and F. Gyngard, 2009, Lunar Planet. Sci. 40, Abstract #1198. https://presolar.physics.wustl.edu/presolar-grain-database/		9.2		35		139. T. Stephan et al., 2024, ApJS, 270, 27 and refs therein
0.000418	1.03e-05	0.00194	2.22e-05			138. K. M. Hynes and F. Gyngard, 2009, Lunar Planet. Sci. 40, Abstract #1198. https://presolar.physics.wustl.edu/presolar-grain-database/		2.2		35.2168		139. T. Stephan et al., 2024, ApJS, 270, 27 and refs therein
0.000421	1.58e-05	0.00195	3.47e-05			138. K. M. Hynes and F. Gyngard, 2009, Lunar Planet. Sci. 40, Abstract #1198. https://presolar.physics.wustl.edu/presolar-grain-database/		15.57		36		139. T. Stephan et al., 2024, ApJS, 270, 27 and refs therein
0.000421	3.65e-05	0.00316	0.000108			138. K. M. Hynes and F. Gyngard, 2009, Lunar Planet. Sci. 40, Abstract #1198. https://presolar.physics.wustl.edu/presolar-grain-database/		10.3886		38.2833		139. T. Stephan et al., 2024, ApJS, 270, 27 and refs therein
0.000424	1.16e-05	0.0019	2.44e-05			138. K. M. Hynes and F. Gyngard, 2009, Lunar Planet. Sci. 40, Abstract #1198. https://presolar.physics.wustl.edu/presolar-grain-database/		2.45		39		139. T. Stephan et al., 2024, ApJS, 270, 27 and refs therein
0.000424	1.87e-05	0.00184	3.88e-05			138. K. M. Hynes and F. Gyngard, 2009, Lunar Planet. Sci. 40, Abstract #1198. https://presolar.physics.wustl.edu/presolar-grain-database/		12		41		139. T. Stephan et al., 2024, ApJS, 270, 27 and refs therein
0.000424	1.94e-05	0.00223	4.36e-05			138. K. M. Hynes and F. Gyngard, 2009, Lunar Planet. Sci. 40, Abstract #1198. https://presolar.physics.wustl.edu/presolar-grain-database/		6.08		43		139. T. Stephan et al., 2024, ApJS, 270, 27 and refs therein
0.000425	1.5e-05	0.00226	6e-05			138. K. M. Hynes and F. Gyngard, 2009, Lunar Planet. Sci. 40, Abstract #1198. https://presolar.physics.wustl.edu/presolar-grain-database/		6.25207		44.9773		139. T. Stephan et al., 2024, ApJS, 270, 27 and refs therein
0.000428	2.48e-05	0.00211	4.1e-05			138. K. M. Hynes and F. Gyngard, 2009, Lunar Planet. Sci. 40, Abstract #1198. https://presolar.physics.wustl.edu/presolar-grain-database/		5		45.3002		139. T. Stephan et al., 2024, ApJS, 270, 27 and refs therein
0.000429	2.36e-05	0.00159	4.55e-05			138. K. M. Hynes and F. Gyngard, 2009, Lunar Planet. Sci. 40, Abstract #1198. https://presolar.physics.wustl.edu/presolar-grain-database/		9.06		48		139. T. Stephan et al., 2024, ApJS, 270, 27 and refs therein
0.000431	1.95e-05	0.00176	4.59e-05			138. K. M. Hynes and F. Gyngard, 2009, Lunar Planet. Sci. 40, Abstract #1198. https://presolar.physics.wustl.edu/presolar-grain-database/		2.48		51		139. T. Stephan et al., 2024, ApJS, 270, 27 and refs therein
0.000431	2.16e-05	0.00175	2.66e-05			138. K. M. Hynes and F. Gyngard, 2009, Lunar Planet. Sci. 40, Abstract #1198. https://presolar.physics.wustl.edu/presolar-grain-database/		2.49		53		139. T. Stephan et al., 2024, ApJS, 270, 27 and refs therein
0.000433	2.82e-05	0.00263	7.26e-05			138. K. M. Hynes and F. Gyngard, 2009, Lunar Planet. Sci. 40, Abstract #1198. https://presolar.physics.wustl.edu/presolar-grain-database/		3.248		53.65		139. T. Stephan et al., 2024, ApJS, 270, 27 and refs therein
0.000435	3.31e-05	0.00204	3.22e-05			138. K. M. Hynes and F. Gyngard, 2009, Lunar Planet. Sci. 40, Abstract #1198. https://presolar.physics.wustl.edu/presolar-grain-database/		16.172		55.6466		139. T. Stephan et al., 2024, ApJS, 270, 27 and refs therein
0.000436	1.32e-05	0.0019	3.1e-05			138. K. M. Hynes and F. Gyngard, 2009, Lunar Planet. Sci. 40, Abstract #1198. https://presolar.physics.wustl.edu/presolar-grain-database/		3.26		56		139. T. Stephan et al., 2024, ApJS, 270, 27 and refs therein
0.000436	1.79e-05	0.0019	5.61e-05			138. K. M. Hynes and F. Gyngard, 2009, Lunar Planet. Sci. 40, Abstract #1198. https://presolar.physics.wustl.edu/presolar-grain-database/		2.66		57		139. T. Stephan et al., 2024, ApJS, 270, 27 and refs therein
0.000436	1.85e-05	0.00192	3.92e-05			138. K. M. Hynes and F. Gyngard, 2009, Lunar Planet. Sci. 40, Abstract #1198. https://presolar.physics.wustl.edu/presolar-grain-database/		3.2		58		139. T. Stephan et al., 2024, ApJS, 270, 27 and refs therein
0.000438	1.78e-05	0.00186	2.96e-05			138. K. M. Hynes and F. Gyngard, 2009, Lunar Planet. Sci. 40, Abstract #1198. https://presolar.physics.wustl.edu/presolar-grain-database/		2.78471		58.2129		139. T. Stephan et al., 2024, ApJS, 270, 27 and refs therein
0.00044	3e-05	0.00634	0.000195			138. K. M. Hynes and F. Gyngard, 2009, Lunar Planet. Sci. 40, Abstract #1198. https://presolar.physics.wustl.edu/presolar-grain-database/		1.57		59		139. T. Stephan et al., 2024, ApJS, 270, 27 and refs therein
0.000442	9.68e-06	0.00207	3.69e-05			138. K. M. Hynes and F. Gyngard, 2009, Lunar Planet. Sci. 40, Abstract #1198. https://presolar.physics.wustl.edu/presolar-grain-database/		3.5726		62.5718		139. T. Stephan et al., 2024, ApJS, 270, 27 and refs therein
0.000443	1.24e-05	0.00216	2.48e-05			138. K. M. Hynes and F. Gyngard, 2009, Lunar Planet. Sci. 40, Abstract #1198. https://presolar.physics.wustl.edu/presolar-grain-database/		4		63.2674		139. T. Stephan et al., 2024, ApJS, 270, 27 and refs therein
0.000443	1.99e-05	0.00192	3.26e-05			138. K. M. Hynes and F. Gyngard, 2009, Lunar Planet. Sci. 40, Abstract #1198. https://presolar.physics.wustl.edu/presolar-grain-database/		3.68955		64.3399		139. T. Stephan et al., 2024, ApJS, 270, 27 and refs therein
0.000444	1.35e-05	0.0019	2.69e-05			138. K. M. Hynes and F. Gyngard, 2009, Lunar Planet. Sci. 40, Abstract #1198. https://presolar.physics.wustl.edu/presolar-grain-database/		3.327		64.88		139. T. Stephan et al., 2024, ApJS, 270, 27 and refs therein
0.000444	1.45e-05	0.00185	3e-05			138. K. M. Hynes and F. Gyngard, 2009, Lunar Planet. Sci. 40, Abstract #1198. https://presolar.physics.wustl.edu/presolar-grain-database/		1.88		67		139. T. Stephan et al., 2024, ApJS, 270, 27 and refs therein
0.0004445	3.112e-05	0.0014	5.77e-05			138. K. M. Hynes and F. Gyngard, 2009, Lunar Planet. Sci. 40, Abstract #1198. https://presolar.physics.wustl.edu/presolar-grain-database/		4.79		68.306		139. T. Stephan et al., 2024, ApJS, 270, 27 and refs therein
0.000445	2.71e-05	0.00181	3.41e-05			138. K. M. Hynes and F. Gyngard, 2009, Lunar Planet. Sci. 40, Abstract #1198. https://presolar.physics.wustl.edu/presolar-grain-database/		3.93		74		139. T. Stephan et al., 2024, ApJS, 270, 27 and refs therein
0.000446	1.26e-05	0.00182	3.94e-05			138. K. M. Hynes and F. Gyngard, 2009, Lunar Planet. Sci. 40, Abstract #1198. https://presolar.physics.wustl.edu/presolar-grain-database/		7.4		75		139. T. Stephan et al., 2024, ApJS, 270, 27 and refs therein
0.000446	1.52e-05	0.00199	3.03e-05			138. K. M. Hynes and F. Gyngard, 2009, Lunar Planet. Sci. 40, Abstract #1198. https://presolar.physics.wustl.edu/presolar-grain-database/		1.93874		78.0162		139. T. Stephan et al., 2024, ApJS, 270, 27 and refs therein
0.000446	1.7e-05	0.00202	4.44e-05			138. K. M. Hynes and F. Gyngard, 2009, Lunar Planet. Sci. 40, Abstract #1198. https://presolar.physics.wustl.edu/presolar-grain-database/		2.66		79		139. T. Stephan et al., 2024, ApJS, 270, 27 and refs therein
0.000446	2.03e-05	0.00169	3.12e-05			138. K. M. Hynes and F. Gyngard, 2009, Lunar Planet. Sci. 40, Abstract #1198. https://presolar.physics.wustl.edu/presolar-grain-database/		2.22		79		139. T. Stephan et al., 2024, ApJS, 270, 27 and refs therein
0.000447	1.31e-05	0.0022	3.21e-05			138. K. M. Hynes and F. Gyngard, 2009, Lunar Planet. Sci. 40, Abstract #1198. https://presolar.physics.wustl.edu/presolar-grain-database/		1.96		80		139. T. Stephan et al., 2024, ApJS, 270, 27 and refs therein
0.000447	1.72e-05	0.00189	3.37e-05			138. K. M. Hynes and F. Gyngard, 2009, Lunar Planet. Sci. 40, Abstract #1198. https://presolar.physics.wustl.edu/presolar-grain-database/		4.87		81		139. T. Stephan et al., 2024, ApJS, 270, 27 and refs therein
0.000448	1.3e-05	0.00213	6e-05			138. K. M. Hynes and F. Gyngard, 2009, Lunar Planet. Sci. 40, Abstract #1198. https://presolar.physics.wustl.edu/presolar-grain-database/		9.1		82		139. T. Stephan et al., 2024, ApJS, 270, 27 and refs therein
0.000448	2.8e-05	0.00174	0.0001			138. K. M. Hynes and F. Gyngard, 2009, Lunar Planet. Sci. 40, Abstract #1198. https://presolar.physics.wustl.edu/presolar-grain-database/		4.32		82		139. T. Stephan et al., 2024, ApJS, 270, 27 and refs therein
0.00045	1e-05	0.00213	4.5e-05			138. K. M. Hynes and F. Gyngard, 2009, Lunar Planet. Sci. 40, Abstract #1198. https://presolar.physics.wustl.edu/presolar-grain-database/		3.09		84		139. T. Stephan et al., 2024, ApJS, 270, 27 and refs therein
0.00045	1.87e-05	0.00207	5.5e-05			138. K. M. Hynes and F. Gyngard, 2009, Lunar Planet. Sci. 40, Abstract #1198. https://presolar.physics.wustl.edu/presolar-grain-database/		3.06749		88.553		139. T. Stephan et al., 2024, ApJS, 270, 27 and refs therein
0.000451	1.4e-05	0.0016	8e-05			138. K. M. Hynes and F. Gyngard, 2009, Lunar Planet. Sci. 40, Abstract #1198. https://presolar.physics.wustl.edu/presolar-grain-database/		7.63192		88.7901		139. T. Stephan et al., 2024, ApJS, 270, 27 and refs therein
0.000452	2.27e-05	0.00186	4.41e-05			138. K. M. Hynes and F. Gyngard, 2009, Lunar Planet. Sci. 40, Abstract #1198. https://presolar.physics.wustl.edu/presolar-grain-database/		1.94		89		139. T. Stephan et al., 2024, ApJS, 270, 27 and refs therein
0.000454	7.12e-06	0.00184	2.88e-05			138. K. M. Hynes and F. Gyngard, 2009, Lunar Planet. Sci. 40, Abstract #1198. https://presolar.physics.wustl.edu/presolar-grain-database/		2.57		90		139. T. Stephan et al., 2024, ApJS, 270, 27 and refs therein
0.000454	9e-06	0.00197	7e-05			138. K. M. Hynes and F. Gyngard, 2009, Lunar Planet. Sci. 40, Abstract #1198. https://presolar.physics.wustl.edu/presolar-grain-database/		20		91		139. T. Stephan et al., 2024, ApJS, 270, 27 and refs therein
0.0004544	1.035e-05	0.00187	3.19e-05			138. K. M. Hynes and F. Gyngard, 2009, Lunar Planet. Sci. 40, Abstract #1198. https://presolar.physics.wustl.edu/presolar-grain-database/		2.98		96		139. T. Stephan et al., 2024, ApJS, 270, 27 and refs therein
0.000457	2.19e-05	0.00161	4.31e-05			138. K. M. Hynes and F. Gyngard, 2009, Lunar Planet. Sci. 40, Abstract #1198. https://presolar.physics.wustl.edu/presolar-grain-database/		2.9		97		139. T. Stephan et al., 2024, ApJS, 270, 27 and refs therein
0.000457	2.32e-05	0.00193	3.8e-05			138. K. M. Hynes and F. Gyngard, 2009, Lunar Planet. Sci. 40, Abstract #1198. https://presolar.physics.wustl.edu/presolar-grain-database/		3.26		97		139. T. Stephan et al., 2024, ApJS, 270, 27 and refs therein
0.000458	1.74e-05	0.00194	2.97e-05			138. K. M. Hynes and F. Gyngard, 2009, Lunar Planet. Sci. 40, Abstract #1198. https://presolar.physics.wustl.edu/presolar-grain-database/		3.17		99		139. T. Stephan et al., 2024, ApJS, 270, 27 and refs therein
0.000458	1.82e-05	0.00184	3.56e-05			138. K. M. Hynes and F. Gyngard, 2009, Lunar Planet. Sci. 40, Abstract #1198. https://presolar.physics.wustl.edu/presolar-grain-database/		3.59		99		139. T. Stephan et al., 2024, ApJS, 270, 27 and refs therein
0.000459	1.51e-05	0.00225	4.18e-05			138. K. M. Hynes and F. Gyngard, 2009, Lunar Planet. Sci. 40, Abstract #1198. https://presolar.physics.wustl.edu/presolar-grain-database/		3.04		99		139. T. Stephan et al., 2024, ApJS, 270, 27 and refs therein
0.000459	1.61e-05	0.00195	3.56e-05			138. K. M. Hynes and F. Gyngard, 2009, Lunar Planet. Sci. 40, Abstract #1198. https://presolar.physics.wustl.edu/presolar-grain-database/		6.29042		99.9295		139. T. Stephan et al., 2024, ApJS, 270, 27 and refs therein
0.000459	1.63e-05	0.00197	3.4e-05			138. K. M. Hynes and F. Gyngard, 2009, Lunar Planet. Sci. 40, Abstract #1198. https://presolar.physics.wustl.edu/presolar-grain-database/		4.10436		100.392		139. T. Stephan et al., 2024, ApJS, 270, 27 and refs therein
0.00046	2.13e-05	0.0019	3.35e-05			138. K. M. Hynes and F. Gyngard, 2009, Lunar Planet. Sci. 40, Abstract #1198. https://presolar.physics.wustl.edu/presolar-grain-database/		3.02364		101.228		139. T. Stephan et al., 2024, ApJS, 270, 27 and refs therein
0.00046	6.5e-05	0.00114	0.00017			138. K. M. Hynes and F. Gyngard, 2009, Lunar Planet. Sci. 40, Abstract #1198. https://presolar.physics.wustl.edu/presolar-grain-database/		3		102		139. T. Stephan et al., 2024, ApJS, 270, 27 and refs therein
0.000461	2.4e-05	0.00206	3.7e-05			138. K. M. Hynes and F. Gyngard, 2009, Lunar Planet. Sci. 40, Abstract #1198. https://presolar.physics.wustl.edu/presolar-grain-database/		2.9		104		139. T. Stephan et al., 2024, ApJS, 270, 27 and refs therein
0.0004639	3.69e-05	0.00218	8.2e-05			138. K. M. Hynes and F. Gyngard, 2009, Lunar Planet. Sci. 40, Abstract #1198. https://presolar.physics.wustl.edu/presolar-grain-database/		2.92186		107.5		139. T. Stephan et al., 2024, ApJS, 270, 27 and refs therein
0.000464	8e-06	0.00163	5e-05			138. K. M. Hynes and F. Gyngard, 2009, Lunar Planet. Sci. 40, Abstract #1198. https://presolar.physics.wustl.edu/presolar-grain-database/		2.92		109		139. T. Stephan et al., 2024, ApJS, 270, 27 and refs therein
0.000464	2.52e-05	0.00185	4.15e-05			138. K. M. Hynes and F. Gyngard, 2009, Lunar Planet. Sci. 40, Abstract #1198. https://presolar.physics.wustl.edu/presolar-grain-database/		3.15		109		139. T. Stephan et al., 2024, ApJS, 270, 27 and refs therein
0.000464	3.71e-05	0.00161	6.67e-05			138. K. M. Hynes and F. Gyngard, 2009, Lunar Planet. Sci. 40, Abstract #1198. https://presolar.physics.wustl.edu/presolar-grain-database/		4.87		110		139. T. Stephan et al., 2024, ApJS, 270, 27 and refs therein
0.000465	2.77e-05	0.00203	5.42e-05			138. K. M. Hynes and F. Gyngard, 2009, Lunar Planet. Sci. 40, Abstract #1198. https://presolar.physics.wustl.edu/presolar-grain-database/		2.36544		111.03		139. T. Stephan et al., 2024, ApJS, 270, 27 and refs therein
0.000466	1.25e-05	0.00188	2.6e-05			138. K. M. Hynes and F. Gyngard, 2009, Lunar Planet. Sci. 40, Abstract #1198. https://presolar.physics.wustl.edu/presolar-grain-database/		3.21		114		139. T. Stephan et al., 2024, ApJS, 270, 27 and refs therein
0.000466	1.8e-05	0.00191	5e-05			138. K. M. Hynes and F. Gyngard, 2009, Lunar Planet. Sci. 40, Abstract #1198. https://presolar.physics.wustl.edu/presolar-grain-database/		3.41		114		139. T. Stephan et al., 2024, ApJS, 270, 27 and refs therein
0.000466	2.24e-05	0.00188	3.16e-05			138. K. M. Hynes and F. Gyngard, 2009, Lunar Planet. Sci. 40, Abstract #1198. https://presolar.physics.wustl.edu/presolar-grain-database/		2.35		115		139. T. Stephan et al., 2024, ApJS, 270, 27 and refs therein
0.000467	1.24e-05	0.00178	2.09e-05			138. K. M. Hynes and F. Gyngard, 2009, Lunar Planet. Sci. 40, Abstract #1198. https://presolar.physics.wustl.edu/presolar-grain-database/		3.05		116		139. T. Stephan et al., 2024, ApJS, 270, 27 and refs therein
0.000467	1.42e-05	0.00182	3.49e-05			138. K. M. Hynes and F. Gyngard, 2009, Lunar Planet. Sci. 40, Abstract #1198. https://presolar.physics.wustl.edu/presolar-grain-database/		3.02363		116.193		139. T. Stephan et al., 2024, ApJS, 270, 27 and refs therein
0.000468	1e-05	0.00169	6e-05			138. K. M. Hynes and F. Gyngard, 2009, Lunar Planet. Sci. 40, Abstract #1198. https://presolar.physics.wustl.edu/presolar-grain-database/		2.15		118		139. T. Stephan et al., 2024, ApJS, 270, 27 and refs therein
0.000468	1.72e-05	0.00191	3.82e-05			138. K. M. Hynes and F. Gyngard, 2009, Lunar Planet. Sci. 40, Abstract #1198. https://presolar.physics.wustl.edu/presolar-grain-database/		2.31		118		139. T. Stephan et al., 2024, ApJS, 270, 27 and refs therein
0.000468	2.66e-05	0.00184	6.68e-05			138. K. M. Hynes and F. Gyngard, 2009, Lunar Planet. Sci. 40, Abstract #1198. https://presolar.physics.wustl.edu/presolar-grain-database/		5.17		119		139. T. Stephan et al., 2024, ApJS, 270, 27 and refs therein
0.000469	1.92e-05	0.00259	7.78e-05			138. K. M. Hynes and F. Gyngard, 2009, Lunar Planet. Sci. 40, Abstract #1198. https://presolar.physics.wustl.edu/presolar-grain-database/		4.25		122		139. T. Stephan et al., 2024, ApJS, 270, 27 and refs therein
0.000469	2.7e-05	0.00172	9e-05			138. K. M. Hynes and F. Gyngard, 2009, Lunar Planet. Sci. 40, Abstract #1198. https://presolar.physics.wustl.edu/presolar-grain-database/		2.6		122		139. T. Stephan et al., 2024, ApJS, 270, 27 and refs therein
0.000469	2.74e-05	0.00192	4.73e-05			138. K. M. Hynes and F. Gyngard, 2009, Lunar Planet. Sci. 40, Abstract #1198. https://presolar.physics.wustl.edu/presolar-grain-database/		2.44		123		139. T. Stephan et al., 2024, ApJS, 270, 27 and refs therein
0.000471	1.74e-05	0.00194	3.73e-05			138. K. M. Hynes and F. Gyngard, 2009, Lunar Planet. Sci. 40, Abstract #1198. https://presolar.physics.wustl.edu/presolar-grain-database/		2.80863		129.202		139. T. Stephan et al., 2024, ApJS, 270, 27 and refs therein
0.000471	2.47e-05	0.00196	3.85e-05			138. K. M. Hynes and F. Gyngard, 2009, Lunar Planet. Sci. 40, Abstract #1198. https://presolar.physics.wustl.edu/presolar-grain-database/		2.82687		131.645		139. T. Stephan et al., 2024, ApJS, 270, 27 and refs therein
0.000472	1.66e-05	0.00191	3.07e-05			138. K. M. Hynes and F. Gyngard, 2009, Lunar Planet. Sci. 40, Abstract #1198. https://presolar.physics.wustl.edu/presolar-grain-database/		3.25		132		139. T. Stephan et al., 2024, ApJS, 270, 27 and refs therein
0.000472	2.72e-05	0.00185	3.84e-05			138. K. M. Hynes and F. Gyngard, 2009, Lunar Planet. Sci. 40, Abstract #1198. https://presolar.physics.wustl.edu/presolar-grain-database/		2.86575		134.438		139. T. Stephan et al., 2024, ApJS, 270, 27 and refs therein
0.000473	1.43e-05	0.00228	3.64e-05			138. K. M. Hynes and F. Gyngard, 2009, Lunar Planet. Sci. 40, Abstract #1198. https://presolar.physics.wustl.edu/presolar-grain-database/		4.04		136		139. T. Stephan et al., 2024, ApJS, 270, 27 and refs therein
0.000473	2.57e-05	0.00161	5.29e-05			138. K. M. Hynes and F. Gyngard, 2009, Lunar Planet. Sci. 40, Abstract #1198. https://presolar.physics.wustl.edu/presolar-grain-database/		2.37		138		139. T. Stephan et al., 2024, ApJS, 270, 27 and refs therein
0.000474	1.13e-05	0.00224	3.12e-05			138. K. M. Hynes and F. Gyngard, 2009, Lunar Planet. Sci. 40, Abstract #1198. https://presolar.physics.wustl.edu/presolar-grain-database/		3.87		141		139. T. Stephan et al., 2024, ApJS, 270, 27 and refs therein
0.000474	1.68e-05	0.00194	3.19e-05			138. K. M. Hynes and F. Gyngard, 2009, Lunar Planet. Sci. 40, Abstract #1198. https://presolar.physics.wustl.edu/presolar-grain-database/		3		143		139. T. Stephan et al., 2024, ApJS, 270, 27 and refs therein
0.000477	1.9e-05	0.00201	4e-05			138. K. M. Hynes and F. Gyngard, 2009, Lunar Planet. Sci. 40, Abstract #1198. https://presolar.physics.wustl.edu/presolar-grain-database/		4.47266		143.283		139. T. Stephan et al., 2024, ApJS, 270, 27 and refs therein
0.000478	1.54e-05	0.00199	3.18e-05			138. K. M. Hynes and F. Gyngard, 2009, Lunar Planet. Sci. 40, Abstract #1198. https://presolar.physics.wustl.edu/presolar-grain-database/		3.52896		144.428		139. T. Stephan et al., 2024, ApJS, 270, 27 and refs therein
0.000478	1.93e-05	0.00177	3.1e-05			138. K. M. Hynes and F. Gyngard, 2009, Lunar Planet. Sci. 40, Abstract #1198. https://presolar.physics.wustl.edu/presolar-grain-database/		10.5465		148.393		139. T. Stephan et al., 2024, ApJS, 270, 27 and refs therein
0.000478	1.93e-05	0.00194	5.14e-05			138. K. M. Hynes and F. Gyngard, 2009, Lunar Planet. Sci. 40, Abstract #1198. https://presolar.physics.wustl.edu/presolar-grain-database/		4.5511		151.273		139. T. Stephan et al., 2024, ApJS, 270, 27 and refs therein
0.000478	2.49e-05	0.00177	4.49e-05			138. K. M. Hynes and F. Gyngard, 2009, Lunar Planet. Sci. 40, Abstract #1198. https://presolar.physics.wustl.edu/presolar-grain-database/		10.2997		153.558		139. T. Stephan et al., 2024, ApJS, 270, 27 and refs therein
0.00048	4.6e-05	0.00117	9e-05			138. K. M. Hynes and F. Gyngard, 2009, Lunar Planet. Sci. 40, Abstract #1198. https://presolar.physics.wustl.edu/presolar-grain-database/		3.997		154.4		139. T. Stephan et al., 2024, ApJS, 270, 27 and refs therein
0.000481	1.4e-05	0.00194	2.51e-05			138. K. M. Hynes and F. Gyngard, 2009, Lunar Planet. Sci. 40, Abstract #1198. https://presolar.physics.wustl.edu/presolar-grain-database/		6.48112		155.112		139. T. Stephan et al., 2024, ApJS, 270, 27 and refs therein
0.000481	3.3e-05	0.00153	7e-05			138. K. M. Hynes and F. Gyngard, 2009, Lunar Planet. Sci. 40, Abstract #1198. https://presolar.physics.wustl.edu/presolar-grain-database/		3.46		157		139. T. Stephan et al., 2024, ApJS, 270, 27 and refs therein
0.000482	1.24e-05	0.00196	2.73e-05			138. K. M. Hynes and F. Gyngard, 2009, Lunar Planet. Sci. 40, Abstract #1198. https://presolar.physics.wustl.edu/presolar-grain-database/		15.4235		159.791		139. T. Stephan et al., 2024, ApJS, 270, 27 and refs therein
0.000482	1.98e-05	0.00182	4.1e-05			138. K. M. Hynes and F. Gyngard, 2009, Lunar Planet. Sci. 40, Abstract #1198. https://presolar.physics.wustl.edu/presolar-grain-database/		3.72981		161.66		139. T. Stephan et al., 2024, ApJS, 270, 27 and refs therein
0.000482	2.76e-05	0.00187	4.95e-05			138. K. M. Hynes and F. Gyngard, 2009, Lunar Planet. Sci. 40, Abstract #1198. https://presolar.physics.wustl.edu/presolar-grain-database/		3.739		163.2		139. T. Stephan et al., 2024, ApJS, 270, 27 and refs therein
0.000482	3.209e-05	0.00192	6.63e-05			138. K. M. Hynes and F. Gyngard, 2009, Lunar Planet. Sci. 40, Abstract #1198. https://presolar.physics.wustl.edu/presolar-grain-database/		4.23374		165.827		139. T. Stephan et al., 2024, ApJS, 270, 27 and refs therein
0.000483	2.71e-05	0.00195	3.57e-05			138. K. M. Hynes and F. Gyngard, 2009, Lunar Planet. Sci. 40, Abstract #1198. https://presolar.physics.wustl.edu/presolar-grain-database/		3.19		171		139. T. Stephan et al., 2024, ApJS, 270, 27 and refs therein
0.000484	1.53e-05	0.00195	3.23e-05			138. K. M. Hynes and F. Gyngard, 2009, Lunar Planet. Sci. 40, Abstract #1198. https://presolar.physics.wustl.edu/presolar-grain-database/		6.22		175.33		139. T. Stephan et al., 2024, ApJS, 270, 27 and refs therein
0.000484	2.09e-05	0.00163	3.77e-05			138. K. M. Hynes and F. Gyngard, 2009, Lunar Planet. Sci. 40, Abstract #1198. https://presolar.physics.wustl.edu/presolar-grain-database/		4.37		176		139. T. Stephan et al., 2024, ApJS, 270, 27 and refs therein
0.000484	2.56e-05	0.00172	4.84e-05			138. K. M. Hynes and F. Gyngard, 2009, Lunar Planet. Sci. 40, Abstract #1198. https://presolar.physics.wustl.edu/presolar-grain-database/		3.23984		177.98		139. T. Stephan et al., 2024, ApJS, 270, 27 and refs therein
0.000484	2.8e-05	0.00185	3.97e-05			138. K. M. Hynes and F. Gyngard, 2009, Lunar Planet. Sci. 40, Abstract #1198. https://presolar.physics.wustl.edu/presolar-grain-database/		4.51		179.45		139. T. Stephan et al., 2024, ApJS, 270, 27 and refs therein
0.000484	2.8e-05	0.0019	0.00012			138. K. M. Hynes and F. Gyngard, 2009, Lunar Planet. Sci. 40, Abstract #1198. https://presolar.physics.wustl.edu/presolar-grain-database/		3.46		186		139. T. Stephan et al., 2024, ApJS, 270, 27 and refs therein
0.000484	4.4e-05	0.00147	0.00013			138. K. M. Hynes and F. Gyngard, 2009, Lunar Planet. Sci. 40, Abstract #1198. https://presolar.physics.wustl.edu/presolar-grain-database/		4.66		187.18		139. T. Stephan et al., 2024, ApJS, 270, 27 and refs therein
0.000486	4.15e-06	0.00186	1.18e-05			138. K. M. Hynes and F. Gyngard, 2009, Lunar Planet. Sci. 40, Abstract #1198. https://presolar.physics.wustl.edu/presolar-grain-database/		7.05664		187.555		139. T. Stephan et al., 2024, ApJS, 270, 27 and refs therein
0.000486	1.6e-05	0.00215	3.63e-05			138. K. M. Hynes and F. Gyngard, 2009, Lunar Planet. Sci. 40, Abstract #1198. https://presolar.physics.wustl.edu/presolar-grain-database/		5.81184		192.397		139. T. Stephan et al., 2024, ApJS, 270, 27 and refs therein
0.000486	2.19e-05	0.00177	4.34e-05			138. K. M. Hynes and F. Gyngard, 2009, Lunar Planet. Sci. 40, Abstract #1198. https://presolar.physics.wustl.edu/presolar-grain-database/		4.12294		194.902		139. T. Stephan et al., 2024, ApJS, 270, 27 and refs therein
0.000487	1.81e-05	0.00189	3.58e-05			138. K. M. Hynes and F. Gyngard, 2009, Lunar Planet. Sci. 40, Abstract #1198. https://presolar.physics.wustl.edu/presolar-grain-database/		3.74		206		139. T. Stephan et al., 2024, ApJS, 270, 27 and refs therein
0.000489	2.63e-05	0.0024	6.14e-05			138. K. M. Hynes and F. Gyngard, 2009, Lunar Planet. Sci. 40, Abstract #1198. https://presolar.physics.wustl.edu/presolar-grain-database/		3.55		219		139. T. Stephan et al., 2024, ApJS, 270, 27 and refs therein
0.000489	3.03e-05	0.00208	5.46e-05			138. K. M. Hynes and F. Gyngard, 2009, Lunar Planet. Sci. 40, Abstract #1198. https://presolar.physics.wustl.edu/presolar-grain-database/		4.16		221		139. T. Stephan et al., 2024, ApJS, 270, 27 and refs therein
0.00049	1.27e-05	0.00224	2.54e-05			138. K. M. Hynes and F. Gyngard, 2009, Lunar Planet. Sci. 40, Abstract #1198. https://presolar.physics.wustl.edu/presolar-grain-database/		13.3148		222.741		139. T. Stephan et al., 2024, ApJS, 270, 27 and refs therein
0.00049	4.5e-05	0.00199	0.000155			138. K. M. Hynes and F. Gyngard, 2009, Lunar Planet. Sci. 40, Abstract #1198. https://presolar.physics.wustl.edu/presolar-grain-database/		3.331		224.9		139. T. Stephan et al., 2024, ApJS, 270, 27 and refs therein
0.000491	3.69e-05	0.00189	7.25e-05			138. K. M. Hynes and F. Gyngard, 2009, Lunar Planet. Sci. 40, Abstract #1198. https://presolar.physics.wustl.edu/presolar-grain-database/		2.36		231		139. T. Stephan et al., 2024, ApJS, 270, 27 and refs therein
0.000494	1.82e-05	0.00189	2.95e-05			138. K. M. Hynes and F. Gyngard, 2009, Lunar Planet. Sci. 40, Abstract #1198. https://presolar.physics.wustl.edu/presolar-grain-database/		9.03028		233.143		139. T. Stephan et al., 2024, ApJS, 270, 27 and refs therein
0.000496	3.7e-05	0.00193	7.31e-05			138. K. M. Hynes and F. Gyngard, 2009, Lunar Planet. Sci. 40, Abstract #1198. https://presolar.physics.wustl.edu/presolar-grain-database/		2.35		240		139. T. Stephan et al., 2024, ApJS, 270, 27 and refs therein
0.0004963	2.099e-05	0.00181	4.41e-05			138. K. M. Hynes and F. Gyngard, 2009, Lunar Planet. Sci. 40, Abstract #1198. https://presolar.physics.wustl.edu/presolar-grain-database/		5.45456		242.677		139. T. Stephan et al., 2024, ApJS, 270, 27 and refs therein
0.000497	1.38e-05	0.00261	2.88e-05			138. K. M. Hynes and F. Gyngard, 2009, Lunar Planet. Sci. 40, Abstract #1198. https://presolar.physics.wustl.edu/presolar-grain-database/		5.89		243.32		139. T. Stephan et al., 2024, ApJS, 270, 27 and refs therein
0.000497	1.41e-05	0.00223	2.92e-05			138. K. M. Hynes and F. Gyngard, 2009, Lunar Planet. Sci. 40, Abstract #1198. https://presolar.physics.wustl.edu/presolar-grain-database/		12.5866		244.529		139. T. Stephan et al., 2024, ApJS, 270, 27 and refs therein
0.000497	1.97e-05	0.00176	4.88e-05			138. K. M. Hynes and F. Gyngard, 2009, Lunar Planet. Sci. 40, Abstract #1198. https://presolar.physics.wustl.edu/presolar-grain-database/		9.795		248.983		139. T. Stephan et al., 2024, ApJS, 270, 27 and refs therein
0.000498	2.53e-05	0.00198	4e-05			138. K. M. Hynes and F. Gyngard, 2009, Lunar Planet. Sci. 40, Abstract #1198. https://presolar.physics.wustl.edu/presolar-grain-database/		5.724		251.2		139. T. Stephan et al., 2024, ApJS, 270, 27 and refs therein
0.000498	2.69e-05	0.00184	5.25e-05			138. K. M. Hynes and F. Gyngard, 2009, Lunar Planet. Sci. 40, Abstract #1198. https://presolar.physics.wustl.edu/presolar-grain-database/		4.3555		251.7		139. T. Stephan et al., 2024, ApJS, 270, 27 and refs therein
0.000499	1.45e-05	0.00196	3.58e-05			138. K. M. Hynes and F. Gyngard, 2009, Lunar Planet. Sci. 40, Abstract #1198. https://presolar.physics.wustl.edu/presolar-grain-database/		4.49229		251.935		139. T. Stephan et al., 2024, ApJS, 270, 27 and refs therein
0.000499	2.57e-05	0.00169	4.22e-05			138. K. M. Hynes and F. Gyngard, 2009, Lunar Planet. Sci. 40, Abstract #1198. https://presolar.physics.wustl.edu/presolar-grain-database/		8.64585		253.895		139. T. Stephan et al., 2024, ApJS, 270, 27 and refs therein
0.000499	2.89e-05	0.00182	6.88e-05			138. K. M. Hynes and F. Gyngard, 2009, Lunar Planet. Sci. 40, Abstract #1198. https://presolar.physics.wustl.edu/presolar-grain-database/		5.9		255		139. T. Stephan et al., 2024, ApJS, 270, 27 and refs therein
0.0005	4e-05	0.00195	0.00012			138. K. M. Hynes and F. Gyngard, 2009, Lunar Planet. Sci. 40, Abstract #1198. https://presolar.physics.wustl.edu/presolar-grain-database/		5.75		259		139. T. Stephan et al., 2024, ApJS, 270, 27 and refs therein
0.000501	2.58e-05	0.00159	4.8e-05			138. K. M. Hynes and F. Gyngard, 2009, Lunar Planet. Sci. 40, Abstract #1198. https://presolar.physics.wustl.edu/presolar-grain-database/		3.72		259.39		139. T. Stephan et al., 2024, ApJS, 270, 27 and refs therein
0.000501	3.49e-05	0.00193	7.43e-05			138. K. M. Hynes and F. Gyngard, 2009, Lunar Planet. Sci. 40, Abstract #1198. https://presolar.physics.wustl.edu/presolar-grain-database/		4.7103		260.79		139. T. Stephan et al., 2024, ApJS, 270, 27 and refs therein
0.000501	3.62e-05	0.0018	6.9e-05			138. K. M. Hynes and F. Gyngard, 2009, Lunar Planet. Sci. 40, Abstract #1198. https://presolar.physics.wustl.edu/presolar-grain-database/		3.05486		265.288		139. T. Stephan et al., 2024, ApJS, 270, 27 and refs therein
0.000503	8e-06	0.00149	1e-05			138. K. M. Hynes and F. Gyngard, 2009, Lunar Planet. Sci. 40, Abstract #1198. https://presolar.physics.wustl.edu/presolar-grain-database/		9.68786		266.617		139. T. Stephan et al., 2024, ApJS, 270, 27 and refs therein
0.000503	2.09e-05	0.00196	3.83e-05			138. K. M. Hynes and F. Gyngard, 2009, Lunar Planet. Sci. 40, Abstract #1198. https://presolar.physics.wustl.edu/presolar-grain-database/		3.46		270.95		139. T. Stephan et al., 2024, ApJS, 270, 27 and refs therein
0.000504	5.9e-05	0.00125	0.00013			138. K. M. Hynes and F. Gyngard, 2009, Lunar Planet. Sci. 40, Abstract #1198. https://presolar.physics.wustl.edu/presolar-grain-database/		3.37634		271.007		139. T. Stephan et al., 2024, ApJS, 270, 27 and refs therein
0.000505	1.85e-05	0.00186	3e-05			138. K. M. Hynes and F. Gyngard, 2009, Lunar Planet. Sci. 40, Abstract #1198. https://presolar.physics.wustl.edu/presolar-grain-database/		6.46655		271.966		139. T. Stephan et al., 2024, ApJS, 270, 27 and refs therein
0.000505	4.71e-05	0.00186	9.04e-05			138. K. M. Hynes and F. Gyngard, 2009, Lunar Planet. Sci. 40, Abstract #1198. https://presolar.physics.wustl.edu/presolar-grain-database/		3.5		275.12		139. T. Stephan et al., 2024, ApJS, 270, 27 and refs therein
0.0005051	3.017e-05	0.00165	5.72e-05			138. K. M. Hynes and F. Gyngard, 2009, Lunar Planet. Sci. 40, Abstract #1198. https://presolar.physics.wustl.edu/presolar-grain-database/		6.3196		278.971		139. T. Stephan et al., 2024, ApJS, 270, 27 and refs therein
0.000508	2.71e-05	0.00153	4.88e-05			138. K. M. Hynes and F. Gyngard, 2009, Lunar Planet. Sci. 40, Abstract #1198. https://presolar.physics.wustl.edu/presolar-grain-database/		5.69		281		139. T. Stephan et al., 2024, ApJS, 270, 27 and refs therein
0.00051	2.5e-05	0.00165	0.0001			138. K. M. Hynes and F. Gyngard, 2009, Lunar Planet. Sci. 40, Abstract #1198. https://presolar.physics.wustl.edu/presolar-grain-database/		4.81		282		139. T. Stephan et al., 2024, ApJS, 270, 27 and refs therein
0.000511	5e-06	0.00151	1e-05			138. K. M. Hynes and F. Gyngard, 2009, Lunar Planet. Sci. 40, Abstract #1198. https://presolar.physics.wustl.edu/presolar-grain-database/		7.38398		282.683		139. T. Stephan et al., 2024, ApJS, 270, 27 and refs therein
0.000511	1.65e-05	0.00195	4.55e-05			138. K. M. Hynes and F. Gyngard, 2009, Lunar Planet. Sci. 40, Abstract #1198. https://presolar.physics.wustl.edu/presolar-grain-database/		2.71		286		139. T. Stephan et al., 2024, ApJS, 270, 27 and refs therein
0.000511	2.65e-05	0.00198	3.19e-05			138. K. M. Hynes and F. Gyngard, 2009, Lunar Planet. Sci. 40, Abstract #1198. https://presolar.physics.wustl.edu/presolar-grain-database/		6.47		288		139. T. Stephan et al., 2024, ApJS, 270, 27 and refs therein
0.000511	3e-05	0.00213	6e-05			138. K. M. Hynes and F. Gyngard, 2009, Lunar Planet. Sci. 40, Abstract #1198. https://presolar.physics.wustl.edu/presolar-grain-database/		6.87		290		139. T. Stephan et al., 2024, ApJS, 270, 27 and refs therein
0.000514	1.54e-05	0.00189	2.46e-05			138. K. M. Hynes and F. Gyngard, 2009, Lunar Planet. Sci. 40, Abstract #1198. https://presolar.physics.wustl.edu/presolar-grain-database/		3.99688		291.789		139. T. Stephan et al., 2024, ApJS, 270, 27 and refs therein
0.000514	3.06e-05	0.00172	5.61e-05			138. K. M. Hynes and F. Gyngard, 2009, Lunar Planet. Sci. 40, Abstract #1198. https://presolar.physics.wustl.edu/presolar-grain-database/		4.18		294		139. T. Stephan et al., 2024, ApJS, 270, 27 and refs therein
0.000515	2.14e-05	0.00188	4.3e-05			138. K. M. Hynes and F. Gyngard, 2009, Lunar Planet. Sci. 40, Abstract #1198. https://presolar.physics.wustl.edu/presolar-grain-database/		3.11		296		139. T. Stephan et al., 2024, ApJS, 270, 27 and refs therein
0.000516	3.12e-05	0.00192	3.76e-05			138. K. M. Hynes and F. Gyngard, 2009, Lunar Planet. Sci. 40, Abstract #1198. https://presolar.physics.wustl.edu/presolar-grain-database/		4.50527		298.966		139. T. Stephan et al., 2024, ApJS, 270, 27 and refs therein
0.000517	2.17e-05	0.00192	2.39e-05			138. K. M. Hynes and F. Gyngard, 2009, Lunar Planet. Sci. 40, Abstract #1198. https://presolar.physics.wustl.edu/presolar-grain-database/		7.77		299		139. T. Stephan et al., 2024, ApJS, 270, 27 and refs therein
0.000519	2.01e-05	0.00126	6.43e-05			138. K. M. Hynes and F. Gyngard, 2009, Lunar Planet. Sci. 40, Abstract #1198. https://presolar.physics.wustl.edu/presolar-grain-database/		6.02		299.37		139. T. Stephan et al., 2024, ApJS, 270, 27 and refs therein
0.00052	1.73e-05	0.00367	4.6e-05			138. K. M. Hynes and F. Gyngard, 2009, Lunar Planet. Sci. 40, Abstract #1198. https://presolar.physics.wustl.edu/presolar-grain-database/		4.75477		299.845		139. T. Stephan et al., 2024, ApJS, 270, 27 and refs therein
0.00052	5e-05	0.00115	0.000125			138. K. M. Hynes and F. Gyngard, 2009, Lunar Planet. Sci. 40, Abstract #1198. https://presolar.physics.wustl.edu/presolar-grain-database/		3.96		300.5		139. T. Stephan et al., 2024, ApJS, 270, 27 and refs therein
0.000521	2.72e-05	0.00191	4.17e-05			138. K. M. Hynes and F. Gyngard, 2009, Lunar Planet. Sci. 40, Abstract #1198. https://presolar.physics.wustl.edu/presolar-grain-database/		2.71		305		139. T. Stephan et al., 2024, ApJS, 270, 27 and refs therein
0.000521	3.12e-05	0.00174	5.91e-05			138. K. M. Hynes and F. Gyngard, 2009, Lunar Planet. Sci. 40, Abstract #1198. https://presolar.physics.wustl.edu/presolar-grain-database/		4.4		308		139. T. Stephan et al., 2024, ApJS, 270, 27 and refs therein
0.000522	2.94e-05	0.00191	5.13e-05			138. K. M. Hynes and F. Gyngard, 2009, Lunar Planet. Sci. 40, Abstract #1198. https://presolar.physics.wustl.edu/presolar-grain-database/		4.38		308		139. T. Stephan et al., 2024, ApJS, 270, 27 and refs therein
0.000523	2.2e-05	0.00182	6e-05			138. K. M. Hynes and F. Gyngard, 2009, Lunar Planet. Sci. 40, Abstract #1198. https://presolar.physics.wustl.edu/presolar-grain-database/		4.13		310		139. T. Stephan et al., 2024, ApJS, 270, 27 and refs therein
0.0005249	2.087e-05	0.00184	4.25e-05			138. K. M. Hynes and F. Gyngard, 2009, Lunar Planet. Sci. 40, Abstract #1198. https://presolar.physics.wustl.edu/presolar-grain-database/		5.96515		313.361		139. T. Stephan et al., 2024, ApJS, 270, 27 and refs therein
0.000526	9.5e-05	0.00313	0.00041			138. K. M. Hynes and F. Gyngard, 2009, Lunar Planet. Sci. 40, Abstract #1198. https://presolar.physics.wustl.edu/presolar-grain-database/		3.4		317		139. T. Stephan et al., 2024, ApJS, 270, 27 and refs therein
0.000527	2.79e-05	0.00187	4.33e-05			138. K. M. Hynes and F. Gyngard, 2009, Lunar Planet. Sci. 40, Abstract #1198. https://presolar.physics.wustl.edu/presolar-grain-database/		9.346		321.207		139. T. Stephan et al., 2024, ApJS, 270, 27 and refs therein
0.000527	2.82e-05	0.00376	6.29e-05			138. K. M. Hynes and F. Gyngard, 2009, Lunar Planet. Sci. 40, Abstract #1198. https://presolar.physics.wustl.edu/presolar-grain-database/		4.49		326		139. T. Stephan et al., 2024, ApJS, 270, 27 and refs therein
0.000529	1.78e-05	0.00201	2.96e-05			138. K. M. Hynes and F. Gyngard, 2009, Lunar Planet. Sci. 40, Abstract #1198. https://presolar.physics.wustl.edu/presolar-grain-database/		5.55		329		139. T. Stephan et al., 2024, ApJS, 270, 27 and refs therein
0.000529	2.3e-05	0.00194	0.00012			138. K. M. Hynes and F. Gyngard, 2009, Lunar Planet. Sci. 40, Abstract #1198. https://presolar.physics.wustl.edu/presolar-grain-database/		4		329		139. T. Stephan et al., 2024, ApJS, 270, 27 and refs therein
0.000529	2.93e-05	0.00224	6.25e-05			138. K. M. Hynes and F. Gyngard, 2009, Lunar Planet. Sci. 40, Abstract #1198. https://presolar.physics.wustl.edu/presolar-grain-database/		9.73838		330.118		139. T. Stephan et al., 2024, ApJS, 270, 27 and refs therein
0.000529	3.23e-05	0.00159	5.79e-05			138. K. M. Hynes and F. Gyngard, 2009, Lunar Planet. Sci. 40, Abstract #1198. https://presolar.physics.wustl.edu/presolar-grain-database/		4.05226		330.943		139. T. Stephan et al., 2024, ApJS, 270, 27 and refs therein
0.00053	3.5e-05	0.00202	0.00021			138. K. M. Hynes and F. Gyngard, 2009, Lunar Planet. Sci. 40, Abstract #1198. https://presolar.physics.wustl.edu/presolar-grain-database/		5.59		332.76		139. T. Stephan et al., 2024, ApJS, 270, 27 and refs therein
0.00053	4e-05	0.00104	0.000165			138. K. M. Hynes and F. Gyngard, 2009, Lunar Planet. Sci. 40, Abstract #1198. https://presolar.physics.wustl.edu/presolar-grain-database/		2.97523		340.31		139. T. Stephan et al., 2024, ApJS, 270, 27 and refs therein
0.00053	6e-05	0.00192	0.0002			138. K. M. Hynes and F. Gyngard, 2009, Lunar Planet. Sci. 40, Abstract #1198. https://presolar.physics.wustl.edu/presolar-grain-database/		2.74		347		139. T. Stephan et al., 2024, ApJS, 270, 27 and refs therein
0.000531	3e-05	0.00108	6e-05			138. K. M. Hynes and F. Gyngard, 2009, Lunar Planet. Sci. 40, Abstract #1198. https://presolar.physics.wustl.edu/presolar-grain-database/		4.2		347		139. T. Stephan et al., 2024, ApJS, 270, 27 and refs therein
0.0005311	1.966e-05	0.00196	4.19e-05			138. K. M. Hynes and F. Gyngard, 2009, Lunar Planet. Sci. 40, Abstract #1198. https://presolar.physics.wustl.edu/presolar-grain-database/		9.81755		349.931		139. T. Stephan et al., 2024, ApJS, 270, 27 and refs therein
0.000532	1.9e-05	0.000812	4.1e-05			138. K. M. Hynes and F. Gyngard, 2009, Lunar Planet. Sci. 40, Abstract #1198. https://presolar.physics.wustl.edu/presolar-grain-database/		8.01		353		139. T. Stephan et al., 2024, ApJS, 270, 27 and refs therein
0.000534	1.99e-05	0.00183	3.8e-05			138. K. M. Hynes and F. Gyngard, 2009, Lunar Planet. Sci. 40, Abstract #1198. https://presolar.physics.wustl.edu/presolar-grain-database/		4.71855		354.167		139. T. Stephan et al., 2024, ApJS, 270, 27 and refs therein
0.000534	2.2e-05	0.00147	3.81e-05			138. K. M. Hynes and F. Gyngard, 2009, Lunar Planet. Sci. 40, Abstract #1198. https://presolar.physics.wustl.edu/presolar-grain-database/		6.23722		360.223		139. T. Stephan et al., 2024, ApJS, 270, 27 and refs therein
0.000535	1.77e-05	0.00184	2.03e-05			138. K. M. Hynes and F. Gyngard, 2009, Lunar Planet. Sci. 40, Abstract #1198. https://presolar.physics.wustl.edu/presolar-grain-database/		3.27		374		139. T. Stephan et al., 2024, ApJS, 270, 27 and refs therein
0.000535	3.6e-05	0.00129	8e-05			138. K. M. Hynes and F. Gyngard, 2009, Lunar Planet. Sci. 40, Abstract #1198. https://presolar.physics.wustl.edu/presolar-grain-database/		8.23624		374.808		139. T. Stephan et al., 2024, ApJS, 270, 27 and refs therein
0.0005375	2.42e-05	0.00164	4.35e-05			138. K. M. Hynes and F. Gyngard, 2009, Lunar Planet. Sci. 40, Abstract #1198. https://presolar.physics.wustl.edu/presolar-grain-database/		5.4		381		139. T. Stephan et al., 2024, ApJS, 270, 27 and refs therein
0.000538	2.27e-05	0.002	4.52e-05			138. K. M. Hynes and F. Gyngard, 2009, Lunar Planet. Sci. 40, Abstract #1198. https://presolar.physics.wustl.edu/presolar-grain-database/		4.30895		381.989		139. T. Stephan et al., 2024, ApJS, 270, 27 and refs therein
0.000538	3.38e-05	0.00149	5.98e-05			138. K. M. Hynes and F. Gyngard, 2009, Lunar Planet. Sci. 40, Abstract #1198. https://presolar.physics.wustl.edu/presolar-grain-database/		3.42		382		139. T. Stephan et al., 2024, ApJS, 270, 27 and refs therein
0.000538	3.75e-05	0.00177	4.96e-05			138. K. M. Hynes and F. Gyngard, 2009, Lunar Planet. Sci. 40, Abstract #1198. https://presolar.physics.wustl.edu/presolar-grain-database/		3.27		384		139. T. Stephan et al., 2024, ApJS, 270, 27 and refs therein
0.000539	1.58e-05	0.00183	3.71e-05			138. K. M. Hynes and F. Gyngard, 2009, Lunar Planet. Sci. 40, Abstract #1198. https://presolar.physics.wustl.edu/presolar-grain-database/		4.9657		384.049		139. T. Stephan et al., 2024, ApJS, 270, 27 and refs therein
0.00054	1.2e-05	0.00146	5e-05			138. K. M. Hynes and F. Gyngard, 2009, Lunar Planet. Sci. 40, Abstract #1198. https://presolar.physics.wustl.edu/presolar-grain-database/		6.14737		386.147		139. T. Stephan et al., 2024, ApJS, 270, 27 and refs therein
0.000542	2.3e-05	0.00168	5.07e-05			138. K. M. Hynes and F. Gyngard, 2009, Lunar Planet. Sci. 40, Abstract #1198. https://presolar.physics.wustl.edu/presolar-grain-database/		6.14875		387.086		139. T. Stephan et al., 2024, ApJS, 270, 27 and refs therein
0.000546	2.27e-05	0.00149	4.33e-05			138. K. M. Hynes and F. Gyngard, 2009, Lunar Planet. Sci. 40, Abstract #1198. https://presolar.physics.wustl.edu/presolar-grain-database/		6.14875		387.086		139. T. Stephan et al., 2024, ApJS, 270, 27 and refs therein
0.000547	3.25e-05	0.00193	5.73e-05			138. K. M. Hynes and F. Gyngard, 2009, Lunar Planet. Sci. 40, Abstract #1198. https://presolar.physics.wustl.edu/presolar-grain-database/		3.79632		393.907		139. T. Stephan et al., 2024, ApJS, 270, 27 and refs therein
0.00055	2.5e-05	0.00095	1.5e-05			138. K. M. Hynes and F. Gyngard, 2009, Lunar Planet. Sci. 40, Abstract #1198. https://presolar.physics.wustl.edu/presolar-grain-database/		3.38856		394.268		139. T. Stephan et al., 2024, ApJS, 270, 27 and refs therein
0.00055	2.65e-05	0.00191	4.93e-05			138. K. M. Hynes and F. Gyngard, 2009, Lunar Planet. Sci. 40, Abstract #1198. https://presolar.physics.wustl.edu/presolar-grain-database/		3.23		396		139. T. Stephan et al., 2024, ApJS, 270, 27 and refs therein
0.000552	2.22e-05	0.00192	3.6e-05			138. K. M. Hynes and F. Gyngard, 2009, Lunar Planet. Sci. 40, Abstract #1198. https://presolar.physics.wustl.edu/presolar-grain-database/		5.29		397.141		139. T. Stephan et al., 2024, ApJS, 270, 27 and refs therein
0.000554	2.8e-05	0.00071	5.4e-05			138. K. M. Hynes and F. Gyngard, 2009, Lunar Planet. Sci. 40, Abstract #1198. https://presolar.physics.wustl.edu/presolar-grain-database/		12.1087		405.85		139. T. Stephan et al., 2024, ApJS, 270, 27 and refs therein
0.000554	3.22e-05	0.00207	4.87e-05			138. K. M. Hynes and F. Gyngard, 2009, Lunar Planet. Sci. 40, Abstract #1198. https://presolar.physics.wustl.edu/presolar-grain-database/		4.686		406.8		139. T. Stephan et al., 2024, ApJS, 270, 27 and refs therein
0.000555	3.1e-05	0.00194	6e-05			138. K. M. Hynes and F. Gyngard, 2009, Lunar Planet. Sci. 40, Abstract #1198. https://presolar.physics.wustl.edu/presolar-grain-database/		5.2785		410.254		139. T. Stephan et al., 2024, ApJS, 270, 27 and refs therein
0.000555	4.35e-05	0.00187	7.47e-05			138. K. M. Hynes and F. Gyngard, 2009, Lunar Planet. Sci. 40, Abstract #1198. https://presolar.physics.wustl.edu/presolar-grain-database/		7.87		420		139. T. Stephan et al., 2024, ApJS, 270, 27 and refs therein
0.000558	2.16e-05	0.00195	4.18e-05			138. K. M. Hynes and F. Gyngard, 2009, Lunar Planet. Sci. 40, Abstract #1198. https://presolar.physics.wustl.edu/presolar-grain-database/		3.46		422		139. T. Stephan et al., 2024, ApJS, 270, 27 and refs therein
0.000559	3.2e-05	0.00187	5.85e-05			138. K. M. Hynes and F. Gyngard, 2009, Lunar Planet. Sci. 40, Abstract #1198. https://presolar.physics.wustl.edu/presolar-grain-database/		3.5		423		139. T. Stephan et al., 2024, ApJS, 270, 27 and refs therein
0.00056	2.22e-05	0.00208	5.89e-05			138. K. M. Hynes and F. Gyngard, 2009, Lunar Planet. Sci. 40, Abstract #1198. https://presolar.physics.wustl.edu/presolar-grain-database/		4.77		431.22		139. T. Stephan et al., 2024, ApJS, 270, 27 and refs therein
0.00056	7.59e-05	0.00179	9.56e-05			138. K. M. Hynes and F. Gyngard, 2009, Lunar Planet. Sci. 40, Abstract #1198. https://presolar.physics.wustl.edu/presolar-grain-database/		4.08		432.62		139. T. Stephan et al., 2024, ApJS, 270, 27 and refs therein
0.000561	1.85e-05	0.00179	4.58e-05			138. K. M. Hynes and F. Gyngard, 2009, Lunar Planet. Sci. 40, Abstract #1198. https://presolar.physics.wustl.edu/presolar-grain-database/		4.22426		436.445		139. T. Stephan et al., 2024, ApJS, 270, 27 and refs therein
0.000564	2.3e-05	0.0015	5e-05			138. K. M. Hynes and F. Gyngard, 2009, Lunar Planet. Sci. 40, Abstract #1198. https://presolar.physics.wustl.edu/presolar-grain-database/		4.22426		436.445		139. T. Stephan et al., 2024, ApJS, 270, 27 and refs therein
0.000564	3.87e-05	0.00197	6.33e-05			138. K. M. Hynes and F. Gyngard, 2009, Lunar Planet. Sci. 40, Abstract #1198. https://presolar.physics.wustl.edu/presolar-grain-database/		8		438.986		139. T. Stephan et al., 2024, ApJS, 270, 27 and refs therein
0.000565	2.55e-05	0.0017	4.26e-05			138. K. M. Hynes and F. Gyngard, 2009, Lunar Planet. Sci. 40, Abstract #1198. https://presolar.physics.wustl.edu/presolar-grain-database/		6.25883		440.784		139. T. Stephan et al., 2024, ApJS, 270, 27 and refs therein
0.000566	1.87e-05	0.0016	3.13e-05			138. K. M. Hynes and F. Gyngard, 2009, Lunar Planet. Sci. 40, Abstract #1198. https://presolar.physics.wustl.edu/presolar-grain-database/		10.0088		441.045		139. T. Stephan et al., 2024, ApJS, 270, 27 and refs therein
0.000567	2.16e-05	0.00183	5.32e-05			138. K. M. Hynes and F. Gyngard, 2009, Lunar Planet. Sci. 40, Abstract #1198. https://presolar.physics.wustl.edu/presolar-grain-database/		7.74208		446.271		139. T. Stephan et al., 2024, ApJS, 270, 27 and refs therein
0.000567	3.21e-05	0.0026	7.29e-05			138. K. M. Hynes and F. Gyngard, 2009, Lunar Planet. Sci. 40, Abstract #1198. https://presolar.physics.wustl.edu/presolar-grain-database/		2.57		459.04		139. T. Stephan et al., 2024, ApJS, 270, 27 and refs therein
0.000568	2.03e-05	0.00201	4.15e-05			138. K. M. Hynes and F. Gyngard, 2009, Lunar Planet. Sci. 40, Abstract #1198. https://presolar.physics.wustl.edu/presolar-grain-database/		6.8216		461.509		139. T. Stephan et al., 2024, ApJS, 270, 27 and refs therein
0.000568	3.6e-05	0.00203	5e-05			138. K. M. Hynes and F. Gyngard, 2009, Lunar Planet. Sci. 40, Abstract #1198. https://presolar.physics.wustl.edu/presolar-grain-database/		2.97		463		139. T. Stephan et al., 2024, ApJS, 270, 27 and refs therein
0.000569	6.06e-05	0.00195	7.36e-05			138. K. M. Hynes and F. Gyngard, 2009, Lunar Planet. Sci. 40, Abstract #1198. https://presolar.physics.wustl.edu/presolar-grain-database/		3.08263		464.475		139. T. Stephan et al., 2024, ApJS, 270, 27 and refs therein
0.000571	2.4e-05	0.00195	3e-05			138. K. M. Hynes and F. Gyngard, 2009, Lunar Planet. Sci. 40, Abstract #1198. https://presolar.physics.wustl.edu/presolar-grain-database/		6.33112		472.538		139. T. Stephan et al., 2024, ApJS, 270, 27 and refs therein
0.000571	4.5e-05	0.0014	0.0001			138. K. M. Hynes and F. Gyngard, 2009, Lunar Planet. Sci. 40, Abstract #1198. https://presolar.physics.wustl.edu/presolar-grain-database/		6.09622		474.835		139. T. Stephan et al., 2024, ApJS, 270, 27 and refs therein
0.000571	5e-05	0.00112	7e-05			138. K. M. Hynes and F. Gyngard, 2009, Lunar Planet. Sci. 40, Abstract #1198. https://presolar.physics.wustl.edu/presolar-grain-database/		5.29		475.21		139. T. Stephan et al., 2024, ApJS, 270, 27 and refs therein
0.000572	2.31e-05	0.00192	3.36e-05			138. K. M. Hynes and F. Gyngard, 2009, Lunar Planet. Sci. 40, Abstract #1198. https://presolar.physics.wustl.edu/presolar-grain-database/		5.33		485.76		139. T. Stephan et al., 2024, ApJS, 270, 27 and refs therein
0.000573	2e-05	0.00133	4e-05			138. K. M. Hynes and F. Gyngard, 2009, Lunar Planet. Sci. 40, Abstract #1198. https://presolar.physics.wustl.edu/presolar-grain-database/		6.2		490.5		139. T. Stephan et al., 2024, ApJS, 270, 27 and refs therein
0.000575	2.39e-05	0.00175	4.16e-05			138. K. M. Hynes and F. Gyngard, 2009, Lunar Planet. Sci. 40, Abstract #1198. https://presolar.physics.wustl.edu/presolar-grain-database/		5.97		500.83		139. T. Stephan et al., 2024, ApJS, 270, 27 and refs therein
0.000575	3.61e-05	0.00123	6.74e-05			138. K. M. Hynes and F. Gyngard, 2009, Lunar Planet. Sci. 40, Abstract #1198. https://presolar.physics.wustl.edu/presolar-grain-database/		9.9		502		139. T. Stephan et al., 2024, ApJS, 270, 27 and refs therein
0.000576	1.45e-05	0.00176	2.55e-05			138. K. M. Hynes and F. Gyngard, 2009, Lunar Planet. Sci. 40, Abstract #1198. https://presolar.physics.wustl.edu/presolar-grain-database/		3.73		514.17		139. T. Stephan et al., 2024, ApJS, 270, 27 and refs therein
0.000577	8e-06	0.00158	2e-05			138. K. M. Hynes and F. Gyngard, 2009, Lunar Planet. Sci. 40, Abstract #1198. https://presolar.physics.wustl.edu/presolar-grain-database/		11.1		516		139. T. Stephan et al., 2024, ApJS, 270, 27 and refs therein
0.000579	2.27e-05	0.00202	4.64e-05			138. K. M. Hynes and F. Gyngard, 2009, Lunar Planet. Sci. 40, Abstract #1198. https://presolar.physics.wustl.edu/presolar-grain-database/		7.37		516.87		139. T. Stephan et al., 2024, ApJS, 270, 27 and refs therein
0.00058	2.23e-05	0.00207	3.2e-05			138. K. M. Hynes and F. Gyngard, 2009, Lunar Planet. Sci. 40, Abstract #1198. https://presolar.physics.wustl.edu/presolar-grain-database/		2.49		523		139. T. Stephan et al., 2024, ApJS, 270, 27 and refs therein
0.00058	7e-05	0.00196	0.00018			138. K. M. Hynes and F. Gyngard, 2009, Lunar Planet. Sci. 40, Abstract #1198. https://presolar.physics.wustl.edu/presolar-grain-database/		5		523.345		139. T. Stephan et al., 2024, ApJS, 270, 27 and refs therein
0.000583	5.468e-05	0.00207	0.000103			138. K. M. Hynes and F. Gyngard, 2009, Lunar Planet. Sci. 40, Abstract #1198. https://presolar.physics.wustl.edu/presolar-grain-database/		5.6		525		139. T. Stephan et al., 2024, ApJS, 270, 27 and refs therein
0.000584	1.3e-05	0.00133	3e-05			138. K. M. Hynes and F. Gyngard, 2009, Lunar Planet. Sci. 40, Abstract #1198. https://presolar.physics.wustl.edu/presolar-grain-database/		9.66035		526.411		139. T. Stephan et al., 2024, ApJS, 270, 27 and refs therein
0.000584	4.05e-05	0.0015	6.93e-05			138. K. M. Hynes and F. Gyngard, 2009, Lunar Planet. Sci. 40, Abstract #1198. https://presolar.physics.wustl.edu/presolar-grain-database/		4.98		529		139. T. Stephan et al., 2024, ApJS, 270, 27 and refs therein
0.000585	2e-05	0.00211	4e-05			138. K. M. Hynes and F. Gyngard, 2009, Lunar Planet. Sci. 40, Abstract #1198. https://presolar.physics.wustl.edu/presolar-grain-database/		3.84917		535.614		139. T. Stephan et al., 2024, ApJS, 270, 27 and refs therein
0.000585	4.14e-05	0.00168	6.51e-05			138. K. M. Hynes and F. Gyngard, 2009, Lunar Planet. Sci. 40, Abstract #1198. https://presolar.physics.wustl.edu/presolar-grain-database/		2.86		543		139. T. Stephan et al., 2024, ApJS, 270, 27 and refs therein
0.000585	4.4e-05	0.000751	4.7e-05			138. K. M. Hynes and F. Gyngard, 2009, Lunar Planet. Sci. 40, Abstract #1198. https://presolar.physics.wustl.edu/presolar-grain-database/		11		543.765		139. T. Stephan et al., 2024, ApJS, 270, 27 and refs therein
0.000587	2.4e-05	0.00272	0.000101			138. K. M. Hynes and F. Gyngard, 2009, Lunar Planet. Sci. 40, Abstract #1198. https://presolar.physics.wustl.edu/presolar-grain-database/		11.1418		546.071		139. T. Stephan et al., 2024, ApJS, 270, 27 and refs therein
0.000588	3.28e-05	0.00203	5.93e-05			138. K. M. Hynes and F. Gyngard, 2009, Lunar Planet. Sci. 40, Abstract #1198. https://presolar.physics.wustl.edu/presolar-grain-database/		5.82		552		139. T. Stephan et al., 2024, ApJS, 270, 27 and refs therein
0.000588	3.9e-05	0.00166	0.00013			138. K. M. Hynes and F. Gyngard, 2009, Lunar Planet. Sci. 40, Abstract #1198. https://presolar.physics.wustl.edu/presolar-grain-database/		2.97043		576.688		139. T. Stephan et al., 2024, ApJS, 270, 27 and refs therein
0.000589	1.17e-05	0.00198	1.97e-05			138. K. M. Hynes and F. Gyngard, 2009, Lunar Planet. Sci. 40, Abstract #1198. https://presolar.physics.wustl.edu/presolar-grain-database/		2.95		591		139. T. Stephan et al., 2024, ApJS, 270, 27 and refs therein
0.00059	2.75e-05	0.00195	2.83e-05			138. K. M. Hynes and F. Gyngard, 2009, Lunar Planet. Sci. 40, Abstract #1198. https://presolar.physics.wustl.edu/presolar-grain-database/		3.54		598		139. T. Stephan et al., 2024, ApJS, 270, 27 and refs therein
0.00059	3.61e-05	0.00208	6.71e-05			138. K. M. Hynes and F. Gyngard, 2009, Lunar Planet. Sci. 40, Abstract #1198. https://presolar.physics.wustl.edu/presolar-grain-database/		9.34836		607.952		139. T. Stephan et al., 2024, ApJS, 270, 27 and refs therein
0.000591	2.76e-05	0.00196	6.09e-05			138. K. M. Hynes and F. Gyngard, 2009, Lunar Planet. Sci. 40, Abstract #1198. https://presolar.physics.wustl.edu/presolar-grain-database/		6.89		614.25		139. T. Stephan et al., 2024, ApJS, 270, 27 and refs therein
0.000591	2.78e-05	0.00178	5.33e-05			138. K. M. Hynes and F. Gyngard, 2009, Lunar Planet. Sci. 40, Abstract #1198. https://presolar.physics.wustl.edu/presolar-grain-database/		5.73801		619.527		139. T. Stephan et al., 2024, ApJS, 270, 27 and refs therein
0.000593	1.96e-05	0.00184	4.28e-05			138. K. M. Hynes and F. Gyngard, 2009, Lunar Planet. Sci. 40, Abstract #1198. https://presolar.physics.wustl.edu/presolar-grain-database/		6.24		632		139. T. Stephan et al., 2024, ApJS, 270, 27 and refs therein
0.000593	2.3e-05	0.00158	4.49e-05			138. K. M. Hynes and F. Gyngard, 2009, Lunar Planet. Sci. 40, Abstract #1198. https://presolar.physics.wustl.edu/presolar-grain-database/		11.0596		632.01		139. T. Stephan et al., 2024, ApJS, 270, 27 and refs therein
0.0005936	2.923e-05	0.00112	4.71e-05			138. K. M. Hynes and F. Gyngard, 2009, Lunar Planet. Sci. 40, Abstract #1198. https://presolar.physics.wustl.edu/presolar-grain-database/		10.338		633.068		139. T. Stephan et al., 2024, ApJS, 270, 27 and refs therein
0.000595	2.13e-05	0.00188	3.77e-05			138. K. M. Hynes and F. Gyngard, 2009, Lunar Planet. Sci. 40, Abstract #1198. https://presolar.physics.wustl.edu/presolar-grain-database/		11.4		648		139. T. Stephan et al., 2024, ApJS, 270, 27 and refs therein
0.000596	2.77e-05	0.002	5.51e-05			138. K. M. Hynes and F. Gyngard, 2009, Lunar Planet. Sci. 40, Abstract #1198. https://presolar.physics.wustl.edu/presolar-grain-database/		9.045		648.8		139. T. Stephan et al., 2024, ApJS, 270, 27 and refs therein
0.000597	2.82e-05	0.00191	4.88e-05			138. K. M. Hynes and F. Gyngard, 2009, Lunar Planet. Sci. 40, Abstract #1198. https://presolar.physics.wustl.edu/presolar-grain-database/		5.83		649.5		139. T. Stephan et al., 2024, ApJS, 270, 27 and refs therein
0.000598	2.7e-05	0.00195	5e-05			138. K. M. Hynes and F. Gyngard, 2009, Lunar Planet. Sci. 40, Abstract #1198. https://presolar.physics.wustl.edu/presolar-grain-database/		7.61635		651.022		139. T. Stephan et al., 2024, ApJS, 270, 27 and refs therein
0.000601	2.4e-05	0.00234	6.02e-05			138. K. M. Hynes and F. Gyngard, 2009, Lunar Planet. Sci. 40, Abstract #1198. https://presolar.physics.wustl.edu/presolar-grain-database/		7.55		662		139. T. Stephan et al., 2024, ApJS, 270, 27 and refs therein
0.000604	2.68e-05	0.00344	6.85e-05			138. K. M. Hynes and F. Gyngard, 2009, Lunar Planet. Sci. 40, Abstract #1198. https://presolar.physics.wustl.edu/presolar-grain-database/		10.1507		697.788		139. T. Stephan et al., 2024, ApJS, 270, 27 and refs therein
0.000604	4.4e-05	0.00156	7e-05			138. K. M. Hynes and F. Gyngard, 2009, Lunar Planet. Sci. 40, Abstract #1198. https://presolar.physics.wustl.edu/presolar-grain-database/		6.41881		707.603		139. T. Stephan et al., 2024, ApJS, 270, 27 and refs therein
0.000605	1.8e-05	0.00177	3.81e-05			138. K. M. Hynes and F. Gyngard, 2009, Lunar Planet. Sci. 40, Abstract #1198. https://presolar.physics.wustl.edu/presolar-grain-database/		5.8		711		139. T. Stephan et al., 2024, ApJS, 270, 27 and refs therein
0.000606	6.8e-05	0.00167	0.0002			138. K. M. Hynes and F. Gyngard, 2009, Lunar Planet. Sci. 40, Abstract #1198. https://presolar.physics.wustl.edu/presolar-grain-database/		8.27		724		139. T. Stephan et al., 2024, ApJS, 270, 27 and refs therein
0.000608	2.58e-05	0.00152	4.08e-05			138. K. M. Hynes and F. Gyngard, 2009, Lunar Planet. Sci. 40, Abstract #1198. https://presolar.physics.wustl.edu/presolar-grain-database/		3.83		729		139. T. Stephan et al., 2024, ApJS, 270, 27 and refs therein
0.000608	3.4e-05	0.00409	0.00011			138. K. M. Hynes and F. Gyngard, 2009, Lunar Planet. Sci. 40, Abstract #1198. https://presolar.physics.wustl.edu/presolar-grain-database/		9.92		740		139. T. Stephan et al., 2024, ApJS, 270, 27 and refs therein
0.000608	4.04e-05	0.00192	5.36e-05			138. K. M. Hynes and F. Gyngard, 2009, Lunar Planet. Sci. 40, Abstract #1198. https://presolar.physics.wustl.edu/presolar-grain-database/		7.39		756		139. T. Stephan et al., 2024, ApJS, 270, 27 and refs therein
0.000609	5.42e-05	0.00186	8.23e-05			138. K. M. Hynes and F. Gyngard, 2009, Lunar Planet. Sci. 40, Abstract #1198. https://presolar.physics.wustl.edu/presolar-grain-database/		5.97		769		139. T. Stephan et al., 2024, ApJS, 270, 27 and refs therein
0.00061	2.18e-05	0.00201	3.27e-05			138. K. M. Hynes and F. Gyngard, 2009, Lunar Planet. Sci. 40, Abstract #1198. https://presolar.physics.wustl.edu/presolar-grain-database/		7.76		776		139. T. Stephan et al., 2024, ApJS, 270, 27 and refs therein
0.00061	2.5e-05	0.00198	0.00012			138. K. M. Hynes and F. Gyngard, 2009, Lunar Planet. Sci. 40, Abstract #1198. https://presolar.physics.wustl.edu/presolar-grain-database/		9.5663		789.526		139. T. Stephan et al., 2024, ApJS, 270, 27 and refs therein
0.00061	7.8e-05	0.0018	0.00023			138. K. M. Hynes and F. Gyngard, 2009, Lunar Planet. Sci. 40, Abstract #1198. https://presolar.physics.wustl.edu/presolar-grain-database/		3.3		793		139. T. Stephan et al., 2024, ApJS, 270, 27 and refs therein
0.000612	1.95e-05	0.0013	3e-05			138. K. M. Hynes and F. Gyngard, 2009, Lunar Planet. Sci. 40, Abstract #1198. https://presolar.physics.wustl.edu/presolar-grain-database/		5.17		794		139. T. Stephan et al., 2024, ApJS, 270, 27 and refs therein
0.000614	4.52e-05	0.00189	7.04e-05			138. K. M. Hynes and F. Gyngard, 2009, Lunar Planet. Sci. 40, Abstract #1198. https://presolar.physics.wustl.edu/presolar-grain-database/		3.65		796		139. T. Stephan et al., 2024, ApJS, 270, 27 and refs therein
0.000617	3.3e-05	0.00162	5e-05			138. K. M. Hynes and F. Gyngard, 2009, Lunar Planet. Sci. 40, Abstract #1198. https://presolar.physics.wustl.edu/presolar-grain-database/		12.819		808.835		139. T. Stephan et al., 2024, ApJS, 270, 27 and refs therein
0.000618	2.31e-05	0.00192	3.42e-05			138. K. M. Hynes and F. Gyngard, 2009, Lunar Planet. Sci. 40, Abstract #1198. https://presolar.physics.wustl.edu/presolar-grain-database/		5.38		817		139. T. Stephan et al., 2024, ApJS, 270, 27 and refs therein
0.00062	6.7e-05	0.00152	0.0001			138. K. M. Hynes and F. Gyngard, 2009, Lunar Planet. Sci. 40, Abstract #1198. https://presolar.physics.wustl.edu/presolar-grain-database/		6.06		819		139. T. Stephan et al., 2024, ApJS, 270, 27 and refs therein
0.000621	7.3e-05	0.00101	0.00016			138. K. M. Hynes and F. Gyngard, 2009, Lunar Planet. Sci. 40, Abstract #1198. https://presolar.physics.wustl.edu/presolar-grain-database/		6.23		819		139. T. Stephan et al., 2024, ApJS, 270, 27 and refs therein
0.000622	2.04e-05	0.00134	4.61e-05			138. K. M. Hynes and F. Gyngard, 2009, Lunar Planet. Sci. 40, Abstract #1198. https://presolar.physics.wustl.edu/presolar-grain-database/		9.88		819		139. T. Stephan et al., 2024, ApJS, 270, 27 and refs therein
0.000624	1.2e-05	0.00156	2e-05			138. K. M. Hynes and F. Gyngard, 2009, Lunar Planet. Sci. 40, Abstract #1198. https://presolar.physics.wustl.edu/presolar-grain-database/		4.21		833		139. T. Stephan et al., 2024, ApJS, 270, 27 and refs therein
0.000624	2.6e-05	0.00195	5e-05			138. K. M. Hynes and F. Gyngard, 2009, Lunar Planet. Sci. 40, Abstract #1198. https://presolar.physics.wustl.edu/presolar-grain-database/		7.07		840		139. T. Stephan et al., 2024, ApJS, 270, 27 and refs therein
0.000625	3.02e-05	0.00197	7.12e-05			138. K. M. Hynes and F. Gyngard, 2009, Lunar Planet. Sci. 40, Abstract #1198. https://presolar.physics.wustl.edu/presolar-grain-database/		6.15		842		139. T. Stephan et al., 2024, ApJS, 270, 27 and refs therein
0.000626	2.4e-05	0.00133	6e-05			138. K. M. Hynes and F. Gyngard, 2009, Lunar Planet. Sci. 40, Abstract #1198. https://presolar.physics.wustl.edu/presolar-grain-database/		5.8073		851.92		139. T. Stephan et al., 2024, ApJS, 270, 27 and refs therein
0.000626	4.04e-05	0.00181	7.2e-05			138. K. M. Hynes and F. Gyngard, 2009, Lunar Planet. Sci. 40, Abstract #1198. https://presolar.physics.wustl.edu/presolar-grain-database/		7.74554		880.756		139. T. Stephan et al., 2024, ApJS, 270, 27 and refs therein
0.000629	2.96e-05	0.00187	4.84e-05			138. K. M. Hynes and F. Gyngard, 2009, Lunar Planet. Sci. 40, Abstract #1198. https://presolar.physics.wustl.edu/presolar-grain-database/		9.34932		887.31		139. T. Stephan et al., 2024, ApJS, 270, 27 and refs therein
0.000629	7.4e-05	0.00167	0.00013			138. K. M. Hynes and F. Gyngard, 2009, Lunar Planet. Sci. 40, Abstract #1198. https://presolar.physics.wustl.edu/presolar-grain-database/		8.7441		916.822		139. T. Stephan et al., 2024, ApJS, 270, 27 and refs therein
0.000631	2.75e-05	0.00186	4.72e-05			138. K. M. Hynes and F. Gyngard, 2009, Lunar Planet. Sci. 40, Abstract #1198. https://presolar.physics.wustl.edu/presolar-grain-database/		4.761		917.17		139. T. Stephan et al., 2024, ApJS, 270, 27 and refs therein
0.000635	5.76e-05	0.00135	5.19e-05			138. K. M. Hynes and F. Gyngard, 2009, Lunar Planet. Sci. 40, Abstract #1198. https://presolar.physics.wustl.edu/presolar-grain-database/		9.44523		925.866		139. T. Stephan et al., 2024, ApJS, 270, 27 and refs therein
0.000639	3.638e-05	0.00123	5.11e-05			138. K. M. Hynes and F. Gyngard, 2009, Lunar Planet. Sci. 40, Abstract #1198. https://presolar.physics.wustl.edu/presolar-grain-database/		9.92901		930.225		139. T. Stephan et al., 2024, ApJS, 270, 27 and refs therein
0.00064	2.09e-05	0.00128	2.95e-05			138. K. M. Hynes and F. Gyngard, 2009, Lunar Planet. Sci. 40, Abstract #1198. https://presolar.physics.wustl.edu/presolar-grain-database/		13.3074		932.351		139. T. Stephan et al., 2024, ApJS, 270, 27 and refs therein
0.00064	3.5e-05	0.00136	9.5e-05			138. K. M. Hynes and F. Gyngard, 2009, Lunar Planet. Sci. 40, Abstract #1198. https://presolar.physics.wustl.edu/presolar-grain-database/		10		941.925		139. T. Stephan et al., 2024, ApJS, 270, 27 and refs therein
0.00064	4.23e-05	0.00196	3.9e-05			138. K. M. Hynes and F. Gyngard, 2009, Lunar Planet. Sci. 40, Abstract #1198. https://presolar.physics.wustl.edu/presolar-grain-database/		5.16		958		139. T. Stephan et al., 2024, ApJS, 270, 27 and refs therein
0.00064	7.5e-05	0.00118	0.00018			138. K. M. Hynes and F. Gyngard, 2009, Lunar Planet. Sci. 40, Abstract #1198. https://presolar.physics.wustl.edu/presolar-grain-database/		8.88		964		139. T. Stephan et al., 2024, ApJS, 270, 27 and refs therein
0.000641	3.4e-05	0.00147	5e-05			138. K. M. Hynes and F. Gyngard, 2009, Lunar Planet. Sci. 40, Abstract #1198. https://presolar.physics.wustl.edu/presolar-grain-database/		6.13		971		139. T. Stephan et al., 2024, ApJS, 270, 27 and refs therein
0.000642	2.23e-05	0.00184	3.95e-05			138. K. M. Hynes and F. Gyngard, 2009, Lunar Planet. Sci. 40, Abstract #1198. https://presolar.physics.wustl.edu/presolar-grain-database/		11		984.058		139. T. Stephan et al., 2024, ApJS, 270, 27 and refs therein
0.000643	2.27e-05	0.00166	6.07e-05			138. K. M. Hynes and F. Gyngard, 2009, Lunar Planet. Sci. 40, Abstract #1198. https://presolar.physics.wustl.edu/presolar-grain-database/		4.1		991		139. T. Stephan et al., 2024, ApJS, 270, 27 and refs therein
0.000648	3.65e-05	0.00177	5.21e-05			138. K. M. Hynes and F. Gyngard, 2009, Lunar Planet. Sci. 40, Abstract #1198. https://presolar.physics.wustl.edu/presolar-grain-database/		11.12		996.66		139. T. Stephan et al., 2024, ApJS, 270, 27 and refs therein
0.00065	1.5e-05	0.00281	6e-05			138. K. M. Hynes and F. Gyngard, 2009, Lunar Planet. Sci. 40, Abstract #1198. https://presolar.physics.wustl.edu/presolar-grain-database/		5.11		1031.52		139. T. Stephan et al., 2024, ApJS, 270, 27 and refs therein
0.00065	7e-05	0.00203	0.00011			138. K. M. Hynes and F. Gyngard, 2009, Lunar Planet. Sci. 40, Abstract #1198. https://presolar.physics.wustl.edu/presolar-grain-database/		9.7055		1101.38		139. T. Stephan et al., 2024, ApJS, 270, 27 and refs therein
0.0006508	2.331e-05	0.00134	3.76e-05			138. K. M. Hynes and F. Gyngard, 2009, Lunar Planet. Sci. 40, Abstract #1198. https://presolar.physics.wustl.edu/presolar-grain-database/		5.76		1135		139. T. Stephan et al., 2024, ApJS, 270, 27 and refs therein
0.000653	2.03e-05	0.00203	4e-05			138. K. M. Hynes and F. Gyngard, 2009, Lunar Planet. Sci. 40, Abstract #1198. https://presolar.physics.wustl.edu/presolar-grain-database/		8.80846		1145.94		139. T. Stephan et al., 2024, ApJS, 270, 27 and refs therein
0.000654	2.87e-05	0.00199	3.91e-05			138. K. M. Hynes and F. Gyngard, 2009, Lunar Planet. Sci. 40, Abstract #1198. https://presolar.physics.wustl.edu/presolar-grain-database/		8.63		1217		139. T. Stephan et al., 2024, ApJS, 270, 27 and refs therein
0.000654	2.9e-05	0.00115	5e-05			138. K. M. Hynes and F. Gyngard, 2009, Lunar Planet. Sci. 40, Abstract #1198. https://presolar.physics.wustl.edu/presolar-grain-database/		5.51		1230.01		139. T. Stephan et al., 2024, ApJS, 270, 27 and refs therein
0.000654	5.4e-05	0.000667	4.8e-05			138. K. M. Hynes and F. Gyngard, 2009, Lunar Planet. Sci. 40, Abstract #1198. https://presolar.physics.wustl.edu/presolar-grain-database/		13.18		1264.22		139. T. Stephan et al., 2024, ApJS, 270, 27 and refs therein
0.000655	8.8e-05	0.00077	9e-05			138. K. M. Hynes and F. Gyngard, 2009, Lunar Planet. Sci. 40, Abstract #1198. https://presolar.physics.wustl.edu/presolar-grain-database/		9.56467		1271.35		139. T. Stephan et al., 2024, ApJS, 270, 27 and refs therein
0.000656	2.38e-05	0.00147	4.04e-05			138. K. M. Hynes and F. Gyngard, 2009, Lunar Planet. Sci. 40, Abstract #1198. https://presolar.physics.wustl.edu/presolar-grain-database/		7.80619		1292.77		139. T. Stephan et al., 2024, ApJS, 270, 27 and refs therein
0.000659	1.1e-05	0.000225	3.8e-05			138. K. M. Hynes and F. Gyngard, 2009, Lunar Planet. Sci. 40, Abstract #1198. https://presolar.physics.wustl.edu/presolar-grain-database/		8.68		1300		139. T. Stephan et al., 2024, ApJS, 270, 27 and refs therein
0.0006606	1.464e-05	0.00133	2.68e-05			138. K. M. Hynes and F. Gyngard, 2009, Lunar Planet. Sci. 40, Abstract #1198. https://presolar.physics.wustl.edu/presolar-grain-database/		9.3		1325		139. T. Stephan et al., 2024, ApJS, 270, 27 and refs therein
0.000661	2.01e-05	0.0013	3.43e-05			138. K. M. Hynes and F. Gyngard, 2009, Lunar Planet. Sci. 40, Abstract #1198. https://presolar.physics.wustl.edu/presolar-grain-database/		9		1364		139. T. Stephan et al., 2024, ApJS, 270, 27 and refs therein
0.000661	4.55e-05	0.00204	3.8e-05			138. K. M. Hynes and F. Gyngard, 2009, Lunar Planet. Sci. 40, Abstract #1198. https://presolar.physics.wustl.edu/presolar-grain-database/		9.03		1364		139. T. Stephan et al., 2024, ApJS, 270, 27 and refs therein
0.000661	4.9e-05	0.000376	7.8e-05			138. K. M. Hynes and F. Gyngard, 2009, Lunar Planet. Sci. 40, Abstract #1198. https://presolar.physics.wustl.edu/presolar-grain-database/		7.92		1367		139. T. Stephan et al., 2024, ApJS, 270, 27 and refs therein
0.000662	5.4e-05	0.000518	6.9e-05			138. K. M. Hynes and F. Gyngard, 2009, Lunar Planet. Sci. 40, Abstract #1198. https://presolar.physics.wustl.edu/presolar-grain-database/		4.87		1371		139. T. Stephan et al., 2024, ApJS, 270, 27 and refs therein
0.000663	2.23e-05	0.00147	3.45e-05			138. K. M. Hynes and F. Gyngard, 2009, Lunar Planet. Sci. 40, Abstract #1198. https://presolar.physics.wustl.edu/presolar-grain-database/		6.834		1394		139. T. Stephan et al., 2024, ApJS, 270, 27 and refs therein
0.000665	2.72e-05	0.00156	5.45e-05			138. K. M. Hynes and F. Gyngard, 2009, Lunar Planet. Sci. 40, Abstract #1198. https://presolar.physics.wustl.edu/presolar-grain-database/		8.64883		1401.02		139. T. Stephan et al., 2024, ApJS, 270, 27 and refs therein
0.000668	3.44e-05	0.00353	8.71e-05			138. K. M. Hynes and F. Gyngard, 2009, Lunar Planet. Sci. 40, Abstract #1198. https://presolar.physics.wustl.edu/presolar-grain-database/		10		1413.66		139. T. Stephan et al., 2024, ApJS, 270, 27 and refs therein
0.000669	9.8e-05	0.00182	0.00018			138. K. M. Hynes and F. Gyngard, 2009, Lunar Planet. Sci. 40, Abstract #1198. https://presolar.physics.wustl.edu/presolar-grain-database/		10.2929		1416.49		139. T. Stephan et al., 2024, ApJS, 270, 27 and refs therein
0.00067	8.9e-05	0.00131	0.00022			138. K. M. Hynes and F. Gyngard, 2009, Lunar Planet. Sci. 40, Abstract #1198. https://presolar.physics.wustl.edu/presolar-grain-database/		3.48		1422		139. T. Stephan et al., 2024, ApJS, 270, 27 and refs therein
0.000676	1.2e-05	0.00187	2e-05			138. K. M. Hynes and F. Gyngard, 2009, Lunar Planet. Sci. 40, Abstract #1198. https://presolar.physics.wustl.edu/presolar-grain-database/		6.66		1452		139. T. Stephan et al., 2024, ApJS, 270, 27 and refs therein
0.000676	4.39e-05	0.0018	7.71e-05			138. K. M. Hynes and F. Gyngard, 2009, Lunar Planet. Sci. 40, Abstract #1198. https://presolar.physics.wustl.edu/presolar-grain-database/		8.8		1471		139. T. Stephan et al., 2024, ApJS, 270, 27 and refs therein
0.000678	5.9e-05	0.00102	0.00013			138. K. M. Hynes and F. Gyngard, 2009, Lunar Planet. Sci. 40, Abstract #1198. https://presolar.physics.wustl.edu/presolar-grain-database/		8.56653		1501.3		139. T. Stephan et al., 2024, ApJS, 270, 27 and refs therein
0.000679	4.65e-05	0.00194	7.91e-05			138. K. M. Hynes and F. Gyngard, 2009, Lunar Planet. Sci. 40, Abstract #1198. https://presolar.physics.wustl.edu/presolar-grain-database/		10		1503.01		139. T. Stephan et al., 2024, ApJS, 270, 27 and refs therein
0.00068	1e-05	0.00097	1.3e-05			138. K. M. Hynes and F. Gyngard, 2009, Lunar Planet. Sci. 40, Abstract #1198. https://presolar.physics.wustl.edu/presolar-grain-database/		10		1503.01		139. T. Stephan et al., 2024, ApJS, 270, 27 and refs therein
0.000681	2.77e-05	0.0019	3.23e-05			138. K. M. Hynes and F. Gyngard, 2009, Lunar Planet. Sci. 40, Abstract #1198. https://presolar.physics.wustl.edu/presolar-grain-database/		9.01949		1511.31		139. T. Stephan et al., 2024, ApJS, 270, 27 and refs therein
0.000682	3.5e-05	0.00191	6e-05			138. K. M. Hynes and F. Gyngard, 2009, Lunar Planet. Sci. 40, Abstract #1198. https://presolar.physics.wustl.edu/presolar-grain-database/		6.28		1535		139. T. Stephan et al., 2024, ApJS, 270, 27 and refs therein
0.000683	1.5e-05	0.00193	2.18e-05			138. K. M. Hynes and F. Gyngard, 2009, Lunar Planet. Sci. 40, Abstract #1198. https://presolar.physics.wustl.edu/presolar-grain-database/		3.6		1540		139. T. Stephan et al., 2024, ApJS, 270, 27 and refs therein
0.000684	1.6e-05	0.00123	8e-05			138. K. M. Hynes and F. Gyngard, 2009, Lunar Planet. Sci. 40, Abstract #1198. https://presolar.physics.wustl.edu/presolar-grain-database/		6.3		1552		139. T. Stephan et al., 2024, ApJS, 270, 27 and refs therein
0.000686	3.96e-05	0.00172	8.19e-05			138. K. M. Hynes and F. Gyngard, 2009, Lunar Planet. Sci. 40, Abstract #1198. https://presolar.physics.wustl.edu/presolar-grain-database/		4.7		1554		139. T. Stephan et al., 2024, ApJS, 270, 27 and refs therein
0.000686	8.37e-05	0.00198	9.79e-05			138. K. M. Hynes and F. Gyngard, 2009, Lunar Planet. Sci. 40, Abstract #1198. https://presolar.physics.wustl.edu/presolar-grain-database/		7.52148		1557.95		139. T. Stephan et al., 2024, ApJS, 270, 27 and refs therein
0.000688	2.43e-05	0.00136	3.63e-05			138. K. M. Hynes and F. Gyngard, 2009, Lunar Planet. Sci. 40, Abstract #1198. https://presolar.physics.wustl.edu/presolar-grain-database/		4.42		1567		139. T. Stephan et al., 2024, ApJS, 270, 27 and refs therein
0.000689	3.06e-05	0.0018	3.9e-05			138. K. M. Hynes and F. Gyngard, 2009, Lunar Planet. Sci. 40, Abstract #1198. https://presolar.physics.wustl.edu/presolar-grain-database/		8.35149		1569.08		139. T. Stephan et al., 2024, ApJS, 270, 27 and refs therein
0.000692	2.43e-05	0.0019	2.96e-05			138. K. M. Hynes and F. Gyngard, 2009, Lunar Planet. Sci. 40, Abstract #1198. https://presolar.physics.wustl.edu/presolar-grain-database/		6.61		1577		139. T. Stephan et al., 2024, ApJS, 270, 27 and refs therein
0.000695	9e-06	0.00478	4e-05			138. K. M. Hynes and F. Gyngard, 2009, Lunar Planet. Sci. 40, Abstract #1198. https://presolar.physics.wustl.edu/presolar-grain-database/		5.0869		1580		139. T. Stephan et al., 2024, ApJS, 270, 27 and refs therein
0.000697	7.38e-05	0.0016	0.000144			138. K. M. Hynes and F. Gyngard, 2009, Lunar Planet. Sci. 40, Abstract #1198. https://presolar.physics.wustl.edu/presolar-grain-database/		8.55029		1586.51		139. T. Stephan et al., 2024, ApJS, 270, 27 and refs therein
0.000698	2.2e-05	0.000276	2.3e-05			138. K. M. Hynes and F. Gyngard, 2009, Lunar Planet. Sci. 40, Abstract #1198. https://presolar.physics.wustl.edu/presolar-grain-database/		6.15		1587		139. T. Stephan et al., 2024, ApJS, 270, 27 and refs therein
0.000699	2.6e-05	0.00428	0.00012			138. K. M. Hynes and F. Gyngard, 2009, Lunar Planet. Sci. 40, Abstract #1198. https://presolar.physics.wustl.edu/presolar-grain-database/		8.74		1640		139. T. Stephan et al., 2024, ApJS, 270, 27 and refs therein
0.000707	2.73e-05	0.00186	4.47e-05			138. K. M. Hynes and F. Gyngard, 2009, Lunar Planet. Sci. 40, Abstract #1198. https://presolar.physics.wustl.edu/presolar-grain-database/		9.337		1681		139. T. Stephan et al., 2024, ApJS, 270, 27 and refs therein
0.000709	2.7e-05	0.00134	4e-05			138. K. M. Hynes and F. Gyngard, 2009, Lunar Planet. Sci. 40, Abstract #1198. https://presolar.physics.wustl.edu/presolar-grain-database/		4.49859		1689.44		139. T. Stephan et al., 2024, ApJS, 270, 27 and refs therein
0.000709	2.93e-05	0.00153	5.93e-05			138. K. M. Hynes and F. Gyngard, 2009, Lunar Planet. Sci. 40, Abstract #1198. https://presolar.physics.wustl.edu/presolar-grain-database/		11		1691.25		139. T. Stephan et al., 2024, ApJS, 270, 27 and refs therein
0.0007095	3.812e-05	0.00204	6.69e-05			138. K. M. Hynes and F. Gyngard, 2009, Lunar Planet. Sci. 40, Abstract #1198. https://presolar.physics.wustl.edu/presolar-grain-database/		7.3717		1696.55		139. T. Stephan et al., 2024, ApJS, 270, 27 and refs therein
0.00071	1.2e-05	0.00033	1.5e-05			138. K. M. Hynes and F. Gyngard, 2009, Lunar Planet. Sci. 40, Abstract #1198. https://presolar.physics.wustl.edu/presolar-grain-database/		7.93		1751		139. T. Stephan et al., 2024, ApJS, 270, 27 and refs therein
0.00071	2e-05	0.00115	4e-05			138. K. M. Hynes and F. Gyngard, 2009, Lunar Planet. Sci. 40, Abstract #1198. https://presolar.physics.wustl.edu/presolar-grain-database/		5.16		1755		139. T. Stephan et al., 2024, ApJS, 270, 27 and refs therein
0.00071	9e-05	0.00219	0.00016			138. K. M. Hynes and F. Gyngard, 2009, Lunar Planet. Sci. 40, Abstract #1198. https://presolar.physics.wustl.edu/presolar-grain-database/		8.58756		1774.91		139. T. Stephan et al., 2024, ApJS, 270, 27 and refs therein
0.000712	2.77e-05	0.00194	3.6e-05			138. K. M. Hynes and F. Gyngard, 2009, Lunar Planet. Sci. 40, Abstract #1198. https://presolar.physics.wustl.edu/presolar-grain-database/		7.02		1775.6		139. T. Stephan et al., 2024, ApJS, 270, 27 and refs therein
0.000713	5.19e-05	0.00149	9.01e-05			138. K. M. Hynes and F. Gyngard, 2009, Lunar Planet. Sci. 40, Abstract #1198. https://presolar.physics.wustl.edu/presolar-grain-database/		4.82		1787		139. T. Stephan et al., 2024, ApJS, 270, 27 and refs therein
0.000715	2.2e-05	0.00196	8e-05			138. K. M. Hynes and F. Gyngard, 2009, Lunar Planet. Sci. 40, Abstract #1198. https://presolar.physics.wustl.edu/presolar-grain-database/		8.82		1792.11		139. T. Stephan et al., 2024, ApJS, 270, 27 and refs therein
0.000715	5.34e-05	0.00189	9.26e-05			138. K. M. Hynes and F. Gyngard, 2009, Lunar Planet. Sci. 40, Abstract #1198. https://presolar.physics.wustl.edu/presolar-grain-database/		8.43668		1862.3		139. T. Stephan et al., 2024, ApJS, 270, 27 and refs therein
0.000716	1.9e-05	0.00186	3.27e-05			138. K. M. Hynes and F. Gyngard, 2009, Lunar Planet. Sci. 40, Abstract #1198. https://presolar.physics.wustl.edu/presolar-grain-database/		6.86		1919		139. T. Stephan et al., 2024, ApJS, 270, 27 and refs therein
0.000717	1.417e-05	0.00181	2.81e-05			138. K. M. Hynes and F. Gyngard, 2009, Lunar Planet. Sci. 40, Abstract #1198. https://presolar.physics.wustl.edu/presolar-grain-database/		8.76		1940		139. T. Stephan et al., 2024, ApJS, 270, 27 and refs therein
0.000717	4.84e-05	0.00196	8.5e-05			138. K. M. Hynes and F. Gyngard, 2009, Lunar Planet. Sci. 40, Abstract #1198. https://presolar.physics.wustl.edu/presolar-grain-database/		5.73		2014		139. T. Stephan et al., 2024, ApJS, 270, 27 and refs therein
0.0007197	1.647e-05	0.00183	3.12e-05			138. K. M. Hynes and F. Gyngard, 2009, Lunar Planet. Sci. 40, Abstract #1198. https://presolar.physics.wustl.edu/presolar-grain-database/		8.31		2081		139. T. Stephan et al., 2024, ApJS, 270, 27 and refs therein
0.000726	3.9e-05	0.00175	7.38e-05			138. K. M. Hynes and F. Gyngard, 2009, Lunar Planet. Sci. 40, Abstract #1198. https://presolar.physics.wustl.edu/presolar-grain-database/		11.2667		2143.63		139. T. Stephan et al., 2024, ApJS, 270, 27 and refs therein
0.000727	2.65e-05	0.00189	4.47e-05			138. K. M. Hynes and F. Gyngard, 2009, Lunar Planet. Sci. 40, Abstract #1198. https://presolar.physics.wustl.edu/presolar-grain-database/		6.07		2169		139. T. Stephan et al., 2024, ApJS, 270, 27 and refs therein
0.000729	2.22e-05	0.00212	2.26e-05			138. K. M. Hynes and F. Gyngard, 2009, Lunar Planet. Sci. 40, Abstract #1198. https://presolar.physics.wustl.edu/presolar-grain-database/		8.31		2171		139. T. Stephan et al., 2024, ApJS, 270, 27 and refs therein
0.00073	1.9e-05	0.000245	2.2e-05			138. K. M. Hynes and F. Gyngard, 2009, Lunar Planet. Sci. 40, Abstract #1198. https://presolar.physics.wustl.edu/presolar-grain-database/		5.37		2272		139. T. Stephan et al., 2024, ApJS, 270, 27 and refs therein
0.000731	1.69e-05	0.000769	3.25e-05			138. K. M. Hynes and F. Gyngard, 2009, Lunar Planet. Sci. 40, Abstract #1198. https://presolar.physics.wustl.edu/presolar-grain-database/		5.03		2334		139. T. Stephan et al., 2024, ApJS, 270, 27 and refs therein
0.000731	4.2e-05	0.00198	6e-05			138. K. M. Hynes and F. Gyngard, 2009, Lunar Planet. Sci. 40, Abstract #1198. https://presolar.physics.wustl.edu/presolar-grain-database/		4.92		2335		139. T. Stephan et al., 2024, ApJS, 270, 27 and refs therein
0.000732	2.48e-05	0.00106	2.44e-05			138. K. M. Hynes and F. Gyngard, 2009, Lunar Planet. Sci. 40, Abstract #1198. https://presolar.physics.wustl.edu/presolar-grain-database/		8.7		2468		139. T. Stephan et al., 2024, ApJS, 270, 27 and refs therein
0.000733	6.21e-05	0.00199	8.52e-05			138. K. M. Hynes and F. Gyngard, 2009, Lunar Planet. Sci. 40, Abstract #1198. https://presolar.physics.wustl.edu/presolar-grain-database/		4.57		2491		139. T. Stephan et al., 2024, ApJS, 270, 27 and refs therein
0.000737	9.37e-06	0.00203	3.32e-05			138. K. M. Hynes and F. Gyngard, 2009, Lunar Planet. Sci. 40, Abstract #1198. https://presolar.physics.wustl.edu/presolar-grain-database/		4.687		2516.36		139. T. Stephan et al., 2024, ApJS, 270, 27 and refs therein
0.000739	4.9e-05	0.00203	8e-05			138. K. M. Hynes and F. Gyngard, 2009, Lunar Planet. Sci. 40, Abstract #1198. https://presolar.physics.wustl.edu/presolar-grain-database/		8.65		2654		139. T. Stephan et al., 2024, ApJS, 270, 27 and refs therein
0.00074	4.2e-05	0.00136	6e-05			138. K. M. Hynes and F. Gyngard, 2009, Lunar Planet. Sci. 40, Abstract #1198. https://presolar.physics.wustl.edu/presolar-grain-database/		4.75		2672		139. T. Stephan et al., 2024, ApJS, 270, 27 and refs therein
0.000747	1.1e-05	0.00118	2e-05			138. K. M. Hynes and F. Gyngard, 2009, Lunar Planet. Sci. 40, Abstract #1198. https://presolar.physics.wustl.edu/presolar-grain-database/		9.4		2687		139. T. Stephan et al., 2024, ApJS, 270, 27 and refs therein
0.000748	5.8e-05	0.00194	9e-05			138. K. M. Hynes and F. Gyngard, 2009, Lunar Planet. Sci. 40, Abstract #1198. https://presolar.physics.wustl.edu/presolar-grain-database/		7.27		2707		139. T. Stephan et al., 2024, ApJS, 270, 27 and refs therein
0.000749	8.7e-05	0.00126	0.00011			138. K. M. Hynes and F. Gyngard, 2009, Lunar Planet. Sci. 40, Abstract #1198. https://presolar.physics.wustl.edu/presolar-grain-database/		5.196		2725		139. T. Stephan et al., 2024, ApJS, 270, 27 and refs therein
0.000751	4.59e-05	0.00185	2.91e-05			138. K. M. Hynes and F. Gyngard, 2009, Lunar Planet. Sci. 40, Abstract #1198. https://presolar.physics.wustl.edu/presolar-grain-database/		4.87		2742		139. T. Stephan et al., 2024, ApJS, 270, 27 and refs therein
0.000755	2.67e-05	0.00136	4.28e-05			138. K. M. Hynes and F. Gyngard, 2009, Lunar Planet. Sci. 40, Abstract #1198. https://presolar.physics.wustl.edu/presolar-grain-database/		3.59		2798		139. T. Stephan et al., 2024, ApJS, 270, 27 and refs therein
0.000756	1.61e-05	0.00199	3.37e-05			138. K. M. Hynes and F. Gyngard, 2009, Lunar Planet. Sci. 40, Abstract #1198. https://presolar.physics.wustl.edu/presolar-grain-database/		5.15		2928		139. T. Stephan et al., 2024, ApJS, 270, 27 and refs therein
0.000759	2.24e-05	0.00189	2.99e-05			138. K. M. Hynes and F. Gyngard, 2009, Lunar Planet. Sci. 40, Abstract #1198. https://presolar.physics.wustl.edu/presolar-grain-database/		7.175		2944.78		139. T. Stephan et al., 2024, ApJS, 270, 27 and refs therein
0.000759	4.5e-05	0.000331	5.1e-05			138. K. M. Hynes and F. Gyngard, 2009, Lunar Planet. Sci. 40, Abstract #1198. https://presolar.physics.wustl.edu/presolar-grain-database/		4.69		2950		139. T. Stephan et al., 2024, ApJS, 270, 27 and refs therein
0.00076	5.39e-05	0.00184	8.83e-05			138. K. M. Hynes and F. Gyngard, 2009, Lunar Planet. Sci. 40, Abstract #1198. https://presolar.physics.wustl.edu/presolar-grain-database/		10.1157		2954.67		139. T. Stephan et al., 2024, ApJS, 270, 27 and refs therein
0.000761	7.7e-05	0.0013	0.00021			138. K. M. Hynes and F. Gyngard, 2009, Lunar Planet. Sci. 40, Abstract #1198. https://presolar.physics.wustl.edu/presolar-grain-database/		5.481		2986		139. T. Stephan et al., 2024, ApJS, 270, 27 and refs therein
0.0007649	2.359e-05	0.000225	2.17e-05			138. K. M. Hynes and F. Gyngard, 2009, Lunar Planet. Sci. 40, Abstract #1198. https://presolar.physics.wustl.edu/presolar-grain-database/		6.43		3061		139. T. Stephan et al., 2024, ApJS, 270, 27 and refs therein
0.000767	3.89e-05	0.00128	5.04e-05			138. K. M. Hynes and F. Gyngard, 2009, Lunar Planet. Sci. 40, Abstract #1198. https://presolar.physics.wustl.edu/presolar-grain-database/		7.211		3080.8		139. T. Stephan et al., 2024, ApJS, 270, 27 and refs therein
0.000768	2.44e-05	0.00201	4.47e-05			138. K. M. Hynes and F. Gyngard, 2009, Lunar Planet. Sci. 40, Abstract #1198. https://presolar.physics.wustl.edu/presolar-grain-database/		4.77		3140		139. T. Stephan et al., 2024, ApJS, 270, 27 and refs therein
0.000772	3.17e-05	0.00177	2.28e-05			138. K. M. Hynes and F. Gyngard, 2009, Lunar Planet. Sci. 40, Abstract #1198. https://presolar.physics.wustl.edu/presolar-grain-database/		6.94		3205		139. T. Stephan et al., 2024, ApJS, 270, 27 and refs therein
0.000778	2.58e-05	0.00131	3.73e-05			138. K. M. Hynes and F. Gyngard, 2009, Lunar Planet. Sci. 40, Abstract #1198. https://presolar.physics.wustl.edu/presolar-grain-database/		6.33		3254		139. T. Stephan et al., 2024, ApJS, 270, 27 and refs therein
0.00078	5.14e-05	0.00187	6.55e-05			138. K. M. Hynes and F. Gyngard, 2009, Lunar Planet. Sci. 40, Abstract #1198. https://presolar.physics.wustl.edu/presolar-grain-database/		4.66		3278.69		139. T. Stephan et al., 2024, ApJS, 270, 27 and refs therein
0.000781	4.1e-05	0.00168	7e-05			138. K. M. Hynes and F. Gyngard, 2009, Lunar Planet. Sci. 40, Abstract #1198. https://presolar.physics.wustl.edu/presolar-grain-database/		5.166		3279		139. T. Stephan et al., 2024, ApJS, 270, 27 and refs therein
0.000781	4.6e-05	0.00189	7.26e-05			138. K. M. Hynes and F. Gyngard, 2009, Lunar Planet. Sci. 40, Abstract #1198. https://presolar.physics.wustl.edu/presolar-grain-database/		9.38959		3285.45		139. T. Stephan et al., 2024, ApJS, 270, 27 and refs therein
0.000784	2.27e-05	0.00124	3.24e-05			138. K. M. Hynes and F. Gyngard, 2009, Lunar Planet. Sci. 40, Abstract #1198. https://presolar.physics.wustl.edu/presolar-grain-database/		4.56		3301		139. T. Stephan et al., 2024, ApJS, 270, 27 and refs therein
0.000786	2.82e-05	0.00119	3.43e-05			138. K. M. Hynes and F. Gyngard, 2009, Lunar Planet. Sci. 40, Abstract #1198. https://presolar.physics.wustl.edu/presolar-grain-database/		6.58		3506		139. T. Stephan et al., 2024, ApJS, 270, 27 and refs therein
0.000787	6.7e-05	0.00152	0.00012			138. K. M. Hynes and F. Gyngard, 2009, Lunar Planet. Sci. 40, Abstract #1198. https://presolar.physics.wustl.edu/presolar-grain-database/		6.05221		3546.16		139. T. Stephan et al., 2024, ApJS, 270, 27 and refs therein
0.000789	4.3e-05	0.00165	8e-05			138. K. M. Hynes and F. Gyngard, 2009, Lunar Planet. Sci. 40, Abstract #1198. https://presolar.physics.wustl.edu/presolar-grain-database/		4.54		3602		139. T. Stephan et al., 2024, ApJS, 270, 27 and refs therein
0.000789	7.01e-05	0.00201	0.00012			138. K. M. Hynes and F. Gyngard, 2009, Lunar Planet. Sci. 40, Abstract #1198. https://presolar.physics.wustl.edu/presolar-grain-database/		4.8		3612		139. T. Stephan et al., 2024, ApJS, 270, 27 and refs therein
0.000791	5.59e-05	0.00174	8.76e-05			138. K. M. Hynes and F. Gyngard, 2009, Lunar Planet. Sci. 40, Abstract #1198. https://presolar.physics.wustl.edu/presolar-grain-database/		12.2666		3675.65		139. T. Stephan et al., 2024, ApJS, 270, 27 and refs therein
0.000791	6.7e-05	0.00139	0.00016			138. K. M. Hynes and F. Gyngard, 2009, Lunar Planet. Sci. 40, Abstract #1198. https://presolar.physics.wustl.edu/presolar-grain-database/		6.53		3677		139. T. Stephan et al., 2024, ApJS, 270, 27 and refs therein
0.000793	4.2e-05	0.00153	9.14e-05			138. K. M. Hynes and F. Gyngard, 2009, Lunar Planet. Sci. 40, Abstract #1198. https://presolar.physics.wustl.edu/presolar-grain-database/		3.94		3750		139. T. Stephan et al., 2024, ApJS, 270, 27 and refs therein
0.000794	3.38e-05	0.00189	6.27e-05			138. K. M. Hynes and F. Gyngard, 2009, Lunar Planet. Sci. 40, Abstract #1198. https://presolar.physics.wustl.edu/presolar-grain-database/		10.2228		3896.82		139. T. Stephan et al., 2024, ApJS, 270, 27 and refs therein
0.000796	2.3e-05	0.000579	3.4e-05			138. K. M. Hynes and F. Gyngard, 2009, Lunar Planet. Sci. 40, Abstract #1198. https://presolar.physics.wustl.edu/presolar-grain-database/		5.42		3989		139. T. Stephan et al., 2024, ApJS, 270, 27 and refs therein
0.0007982	1.71e-05	0.0022	3.3e-05			138. K. M. Hynes and F. Gyngard, 2009, Lunar Planet. Sci. 40, Abstract #1198. https://presolar.physics.wustl.edu/presolar-grain-database/		6.81		4039		139. T. Stephan et al., 2024, ApJS, 270, 27 and refs therein
0.000801	3.49e-05	0.00201	5.77e-05			138. K. M. Hynes and F. Gyngard, 2009, Lunar Planet. Sci. 40, Abstract #1198. https://presolar.physics.wustl.edu/presolar-grain-database/		4.62		4127		139. T. Stephan et al., 2024, ApJS, 270, 27 and refs therein
0.000805	7.6e-05	0.0019	8e-05			138. K. M. Hynes and F. Gyngard, 2009, Lunar Planet. Sci. 40, Abstract #1198. https://presolar.physics.wustl.edu/presolar-grain-database/		13.3689		4165.92		139. T. Stephan et al., 2024, ApJS, 270, 27 and refs therein
0.000813	2.08e-05	0.00117	3.7e-05			138. K. M. Hynes and F. Gyngard, 2009, Lunar Planet. Sci. 40, Abstract #1198. https://presolar.physics.wustl.edu/presolar-grain-database/		8		4216.24		139. T. Stephan et al., 2024, ApJS, 270, 27 and refs therein
0.000813	3.74e-05	0.00197	3.16e-05			138. K. M. Hynes and F. Gyngard, 2009, Lunar Planet. Sci. 40, Abstract #1198. https://presolar.physics.wustl.edu/presolar-grain-database/		9.01		4286		139. T. Stephan et al., 2024, ApJS, 270, 27 and refs therein
0.000816	6.44e-05	0.00185	0.000103			138. K. M. Hynes and F. Gyngard, 2009, Lunar Planet. Sci. 40, Abstract #1198. https://presolar.physics.wustl.edu/presolar-grain-database/		8.89404		4303.21		139. T. Stephan et al., 2024, ApJS, 270, 27 and refs therein
0.000817	3.17e-05	0.000822	5.83e-05			138. K. M. Hynes and F. Gyngard, 2009, Lunar Planet. Sci. 40, Abstract #1198. https://presolar.physics.wustl.edu/presolar-grain-database/		6.89		4487		139. T. Stephan et al., 2024, ApJS, 270, 27 and refs therein
0.000819	2.07e-05	0.00119	2.65e-05			138. K. M. Hynes and F. Gyngard, 2009, Lunar Planet. Sci. 40, Abstract #1198. https://presolar.physics.wustl.edu/presolar-grain-database/		8.78		4514		139. T. Stephan et al., 2024, ApJS, 270, 27 and refs therein
0.00082	2.5e-05	0.0013	6e-05			138. K. M. Hynes and F. Gyngard, 2009, Lunar Planet. Sci. 40, Abstract #1198. https://presolar.physics.wustl.edu/presolar-grain-database/		5.79697		4612.04		139. T. Stephan et al., 2024, ApJS, 270, 27 and refs therein
0.000822	5.34e-05	0.00199	8.88e-05			138. K. M. Hynes and F. Gyngard, 2009, Lunar Planet. Sci. 40, Abstract #1198. https://presolar.physics.wustl.edu/presolar-grain-database/		4.25		4680		139. T. Stephan et al., 2024, ApJS, 270, 27 and refs therein
0.00083	3.91e-05	0.000899	4.27e-05			138. K. M. Hynes and F. Gyngard, 2009, Lunar Planet. Sci. 40, Abstract #1198. https://presolar.physics.wustl.edu/presolar-grain-database/		5.57		4712		139. T. Stephan et al., 2024, ApJS, 270, 27 and refs therein
0.000834	2.53e-05	0.00114	3.11e-05			138. K. M. Hynes and F. Gyngard, 2009, Lunar Planet. Sci. 40, Abstract #1198. https://presolar.physics.wustl.edu/presolar-grain-database/		4.144		5081		139. T. Stephan et al., 2024, ApJS, 270, 27 and refs therein
0.000839	3.9e-05	0.00196	9e-05			138. K. M. Hynes and F. Gyngard, 2009, Lunar Planet. Sci. 40, Abstract #1198. https://presolar.physics.wustl.edu/presolar-grain-database/		4.59		5263		139. T. Stephan et al., 2024, ApJS, 270, 27 and refs therein
0.000852	0.000133	0.000549	0.0014			138. K. M. Hynes and F. Gyngard, 2009, Lunar Planet. Sci. 40, Abstract #1198. https://presolar.physics.wustl.edu/presolar-grain-database/		5.87		5741		139. T. Stephan et al., 2024, ApJS, 270, 27 and refs therein
0.000855	1.81e-05	0.00147	2.74e-05			138. K. M. Hynes and F. Gyngard, 2009, Lunar Planet. Sci. 40, Abstract #1198. https://presolar.physics.wustl.edu/presolar-grain-database/		4.86		5838		139. T. Stephan et al., 2024, ApJS, 270, 27 and refs therein
0.00086	7e-05	0.00149	0.00014			138. K. M. Hynes and F. Gyngard, 2009, Lunar Planet. Sci. 40, Abstract #1198. https://presolar.physics.wustl.edu/presolar-grain-database/		4.83		6188		139. T. Stephan et al., 2024, ApJS, 270, 27 and refs therein
0.000868	2.96e-05	0.00132	3.86e-05			138. K. M. Hynes and F. Gyngard, 2009, Lunar Planet. Sci. 40, Abstract #1198. https://presolar.physics.wustl.edu/presolar-grain-database/		11		6461		139. T. Stephan et al., 2024, ApJS, 270, 27 and refs therein
0.000869	2.644e-05	0.00186	4.33e-05			138. K. M. Hynes and F. Gyngard, 2009, Lunar Planet. Sci. 40, Abstract #1198. https://presolar.physics.wustl.edu/presolar-grain-database/		6.8		6623		139. T. Stephan et al., 2024, ApJS, 270, 27 and refs therein
0.00087	7e-06	0.00153	1e-05			138. K. M. Hynes and F. Gyngard, 2009, Lunar Planet. Sci. 40, Abstract #1198. https://presolar.physics.wustl.edu/presolar-grain-database/		7.03		6669		139. T. Stephan et al., 2024, ApJS, 270, 27 and refs therein
0.00087	1.1e-05	0.00089	1.4e-05			138. K. M. Hynes and F. Gyngard, 2009, Lunar Planet. Sci. 40, Abstract #1198. https://presolar.physics.wustl.edu/presolar-grain-database/		7.18185		6904.43		139. T. Stephan et al., 2024, ApJS, 270, 27 and refs therein
0.000871	4.7e-05	0.00044	5.8e-05			138. K. M. Hynes and F. Gyngard, 2009, Lunar Planet. Sci. 40, Abstract #1198. https://presolar.physics.wustl.edu/presolar-grain-database/		7.268		8233		139. T. Stephan et al., 2024, ApJS, 270, 27 and refs therein
0.000872	6.03e-05	0.00204	2.43e-05			138. K. M. Hynes and F. Gyngard, 2009, Lunar Planet. Sci. 40, Abstract #1198. https://presolar.physics.wustl.edu/presolar-grain-database/		8.412		8309		139. T. Stephan et al., 2024, ApJS, 270, 27 and refs therein
0.000874	1.81e-05	0.00179	3.83e-05			138. K. M. Hynes and F. Gyngard, 2009, Lunar Planet. Sci. 40, Abstract #1198. https://presolar.physics.wustl.edu/presolar-grain-database/		6.39		9552		139. T. Stephan et al., 2024, ApJS, 270, 27 and refs therein
0.000876	3.51e-05	0.00422	0.000115			138. K. M. Hynes and F. Gyngard, 2009, Lunar Planet. Sci. 40, Abstract #1198. https://presolar.physics.wustl.edu/presolar-grain-database/		7.04		9819		139. T. Stephan et al., 2024, ApJS, 270, 27 and refs therein
0.000877	1.5e-05	0.00105	2e-05			138. K. M. Hynes and F. Gyngard, 2009, Lunar Planet. Sci. 40, Abstract #1198. https://presolar.physics.wustl.edu/presolar-grain-database/		8.82		10107		139. T. Stephan et al., 2024, ApJS, 270, 27 and refs therein
0.000877	2.84e-05	0.00198	4.65e-05			138. K. M. Hynes and F. Gyngard, 2009, Lunar Planet. Sci. 40, Abstract #1198. https://presolar.physics.wustl.edu/presolar-grain-database/		4.89		12000		139. T. Stephan et al., 2024, ApJS, 270, 27 and refs therein
0.000879	2.41e-05	0.000984	2.89e-05			138. K. M. Hynes and F. Gyngard, 2009, Lunar Planet. Sci. 40, Abstract #1198. https://presolar.physics.wustl.edu/presolar-grain-database/		6.4		7		139. T. Stephan et al., 2024, ApJS, 270, 27 and refs therein
0.000882	4e-05	0.00138	8e-05			138. K. M. Hynes and F. Gyngard, 2009, Lunar Planet. Sci. 40, Abstract #1198. https://presolar.physics.wustl.edu/presolar-grain-database/		1.87053		7.12468		139. T. Stephan et al., 2024, ApJS, 270, 27 and refs therein
0.000883	0.00015	0.00227	8.54e-05			138. K. M. Hynes and F. Gyngard, 2009, Lunar Planet. Sci. 40, Abstract #1198. https://presolar.physics.wustl.edu/presolar-grain-database/		1.55125		12.7057		139. T. Stephan et al., 2024, ApJS, 270, 27 and refs therein
0.000886	4.01e-05	0.002	6.35e-05			138. K. M. Hynes and F. Gyngard, 2009, Lunar Planet. Sci. 40, Abstract #1198. https://presolar.physics.wustl.edu/presolar-grain-database/		21400		15		139. T. Stephan et al., 2024, ApJS, 270, 27 and refs therein
0.000891	3.47e-05	0.00221	5.78e-05			138. K. M. Hynes and F. Gyngard, 2009, Lunar Planet. Sci. 40, Abstract #1198. https://presolar.physics.wustl.edu/presolar-grain-database/		3290.1		31.5		139. T. Stephan et al., 2024, ApJS, 270, 27 and refs therein
0.000891	4.03e-05	0.00202	5.06e-05			138. K. M. Hynes and F. Gyngard, 2009, Lunar Planet. Sci. 40, Abstract #1198. https://presolar.physics.wustl.edu/presolar-grain-database/		386.612		43		139. T. Stephan et al., 2024, ApJS, 270, 27 and refs therein
0.0008927	3.68e-05	0.00173	5.41e-05			138. K. M. Hynes and F. Gyngard, 2009, Lunar Planet. Sci. 40, Abstract #1198. https://presolar.physics.wustl.edu/presolar-grain-database/		192.034		58.4		139. T. Stephan et al., 2024, ApJS, 270, 27 and refs therein
0.000899	5.7e-05	0.000478	2.7e-05			138. K. M. Hynes and F. Gyngard, 2009, Lunar Planet. Sci. 40, Abstract #1198. https://presolar.physics.wustl.edu/presolar-grain-database/		233		120		139. T. Stephan et al., 2024, ApJS, 270, 27 and refs therein
0.000901	6.3e-05	0.000495	6.6e-05			138. K. M. Hynes and F. Gyngard, 2009, Lunar Planet. Sci. 40, Abstract #1198. https://presolar.physics.wustl.edu/presolar-grain-database/		108.935		147		139. T. Stephan et al., 2024, ApJS, 270, 27 and refs therein
0.000902	6.65e-05	0.00113	8.9e-05			138. K. M. Hynes and F. Gyngard, 2009, Lunar Planet. Sci. 40, Abstract #1198. https://presolar.physics.wustl.edu/presolar-grain-database/		844		213		139. T. Stephan et al., 2024, ApJS, 270, 27 and refs therein
0.000903	4.84e-05	0.00144	6.47e-05			138. K. M. Hynes and F. Gyngard, 2009, Lunar Planet. Sci. 40, Abstract #1198. https://presolar.physics.wustl.edu/presolar-grain-database/		42.23		231.71		139. T. Stephan et al., 2024, ApJS, 270, 27 and refs therein
0.00091	0.000112	0.000649	0.000329			138. K. M. Hynes and F. Gyngard, 2009, Lunar Planet. Sci. 40, Abstract #1198. https://presolar.physics.wustl.edu/presolar-grain-database/		4.4		305.304		139. T. Stephan et al., 2024, ApJS, 270, 27 and refs therein
0.000915	2.47e-05	0.00144	3.04e-05			138. K. M. Hynes and F. Gyngard, 2009, Lunar Planet. Sci. 40, Abstract #1198. https://presolar.physics.wustl.edu/presolar-grain-database/		435.567		11.3748		139. T. Stephan et al., 2024, ApJS, 270, 27 and refs therein
0.0009151	2.125e-05	0.000982	2.8e-05			138. K. M. Hynes and F. Gyngard, 2009, Lunar Planet. Sci. 40, Abstract #1198. https://presolar.physics.wustl.edu/presolar-grain-database/		138.674		16.6278		139. T. Stephan et al., 2024, ApJS, 270, 27 and refs therein
0.000918	3.37e-05	0.00103	7.11e-05			138. K. M. Hynes and F. Gyngard, 2009, Lunar Planet. Sci. 40, Abstract #1198. https://presolar.physics.wustl.edu/presolar-grain-database/		96.8202		34.4877		139. T. Stephan et al., 2024, ApJS, 270, 27 and refs therein
0.000927	3e-05	0.00125	6e-05			138. K. M. Hynes and F. Gyngard, 2009, Lunar Planet. Sci. 40, Abstract #1198. https://presolar.physics.wustl.edu/presolar-grain-database/		107.678		35.5176		139. T. Stephan et al., 2024, ApJS, 270, 27 and refs therein
0.00093	2e-05	0.00172	3.5e-05			138. K. M. Hynes and F. Gyngard, 2009, Lunar Planet. Sci. 40, Abstract #1198. https://presolar.physics.wustl.edu/presolar-grain-database/		108.834		36.8947		139. T. Stephan et al., 2024, ApJS, 270, 27 and refs therein
0.000931	1.9e-05	0.000702	2.2e-05			138. K. M. Hynes and F. Gyngard, 2009, Lunar Planet. Sci. 40, Abstract #1198. https://presolar.physics.wustl.edu/presolar-grain-database/		51.12		120.96		139. T. Stephan et al., 2024, ApJS, 270, 27 and refs therein
0.000939	8.82e-05	0.00235	0.000149			138. K. M. Hynes and F. Gyngard, 2009, Lunar Planet. Sci. 40, Abstract #1198. https://presolar.physics.wustl.edu/presolar-grain-database/		23.811		155.436		139. T. Stephan et al., 2024, ApJS, 270, 27 and refs therein
0.000939	8.97e-05	0.0016	0.000133			138. K. M. Hynes and F. Gyngard, 2009, Lunar Planet. Sci. 40, Abstract #1198. https://presolar.physics.wustl.edu/presolar-grain-database/		96.7933		175.303		139. T. Stephan et al., 2024, ApJS, 270, 27 and refs therein
0.000942	5.94e-05	0.0015	5.21e-05			138. K. M. Hynes and F. Gyngard, 2009, Lunar Planet. Sci. 40, Abstract #1198. https://presolar.physics.wustl.edu/presolar-grain-database/		56.5422		183.225		139. T. Stephan et al., 2024, ApJS, 270, 27 and refs therein
0.000946	0.000147	0.00151	0.00022			138. K. M. Hynes and F. Gyngard, 2009, Lunar Planet. Sci. 40, Abstract #1198. https://presolar.physics.wustl.edu/presolar-grain-database/		17.6452		189.956		139. T. Stephan et al., 2024, ApJS, 270, 27 and refs therein
0.00095	2.69e-05	0.00156	3.69e-05			138. K. M. Hynes and F. Gyngard, 2009, Lunar Planet. Sci. 40, Abstract #1198. https://presolar.physics.wustl.edu/presolar-grain-database/		63		192		139. T. Stephan et al., 2024, ApJS, 270, 27 and refs therein
0.000955	4.4e-05	0.00171	0.00017			138. K. M. Hynes and F. Gyngard, 2009, Lunar Planet. Sci. 40, Abstract #1198. https://presolar.physics.wustl.edu/presolar-grain-database/		56.6		192		139. T. Stephan et al., 2024, ApJS, 270, 27 and refs therein
0.000959	5.1e-05	0.000558	0.000192			138. K. M. Hynes and F. Gyngard, 2009, Lunar Planet. Sci. 40, Abstract #1198. https://presolar.physics.wustl.edu/presolar-grain-database/		53.0281		196.77		139. T. Stephan et al., 2024, ApJS, 270, 27 and refs therein
0.00096	4.5e-05	0.00057	6.5e-05			138. K. M. Hynes and F. Gyngard, 2009, Lunar Planet. Sci. 40, Abstract #1198. https://presolar.physics.wustl.edu/presolar-grain-database/		43.8		197		139. T. Stephan et al., 2024, ApJS, 270, 27 and refs therein
0.000962	6.27e-05	0.00207	6.86e-05			138. K. M. Hynes and F. Gyngard, 2009, Lunar Planet. Sci. 40, Abstract #1198. https://presolar.physics.wustl.edu/presolar-grain-database/		93.41		198.365		139. T. Stephan et al., 2024, ApJS, 270, 27 and refs therein
0.000963	0.000105	0.00209	0.000165			138. K. M. Hynes and F. Gyngard, 2009, Lunar Planet. Sci. 40, Abstract #1198. https://presolar.physics.wustl.edu/presolar-grain-database/		93.41		198.365		139. T. Stephan et al., 2024, ApJS, 270, 27 and refs therein
0.000965	4.59e-05	0.000825	4.46e-05			138. K. M. Hynes and F. Gyngard, 2009, Lunar Planet. Sci. 40, Abstract #1198. https://presolar.physics.wustl.edu/presolar-grain-database/		15.2477		199.734		139. T. Stephan et al., 2024, ApJS, 270, 27 and refs therein
0.000965	5.2e-05	0.0014	7.56e-05			138. K. M. Hynes and F. Gyngard, 2009, Lunar Planet. Sci. 40, Abstract #1198. https://presolar.physics.wustl.edu/presolar-grain-database/		35.4092		208.23		139. T. Stephan et al., 2024, ApJS, 270, 27 and refs therein
0.000968	2.82e-05	0.00205	4.31e-05			138. K. M. Hynes and F. Gyngard, 2009, Lunar Planet. Sci. 40, Abstract #1198. https://presolar.physics.wustl.edu/presolar-grain-database/		54.3325		209.104		139. T. Stephan et al., 2024, ApJS, 270, 27 and refs therein
0.00097	5e-06	0.00199	2e-05			138. K. M. Hynes and F. Gyngard, 2009, Lunar Planet. Sci. 40, Abstract #1198. https://presolar.physics.wustl.edu/presolar-grain-database/		53.5205		213.735		139. T. Stephan et al., 2024, ApJS, 270, 27 and refs therein
0.000975	2.25e-05	0.00196	2.21e-05			138. K. M. Hynes and F. Gyngard, 2009, Lunar Planet. Sci. 40, Abstract #1198. https://presolar.physics.wustl.edu/presolar-grain-database/		54.1708		213.869		139. T. Stephan et al., 2024, ApJS, 270, 27 and refs therein
0.000976	0.0001171	0.0023	0.00018			138. K. M. Hynes and F. Gyngard, 2009, Lunar Planet. Sci. 40, Abstract #1198. https://presolar.physics.wustl.edu/presolar-grain-database/		69		219		139. T. Stephan et al., 2024, ApJS, 270, 27 and refs therein
0.00098	2.2e-05	0.0061	0.00013			138. K. M. Hynes and F. Gyngard, 2009, Lunar Planet. Sci. 40, Abstract #1198. https://presolar.physics.wustl.edu/presolar-grain-database/		24.1		224		139. T. Stephan et al., 2024, ApJS, 270, 27 and refs therein
0.000986	4.89e-05	0.00206	7.5e-05			138. K. M. Hynes and F. Gyngard, 2009, Lunar Planet. Sci. 40, Abstract #1198. https://presolar.physics.wustl.edu/presolar-grain-database/		20.5756		225.968		139. T. Stephan et al., 2024, ApJS, 270, 27 and refs therein
0.0009876	3.793e-05	0.000369	2.9e-05			138. K. M. Hynes and F. Gyngard, 2009, Lunar Planet. Sci. 40, Abstract #1198. https://presolar.physics.wustl.edu/presolar-grain-database/		63.0047		226.016		139. T. Stephan et al., 2024, ApJS, 270, 27 and refs therein
0.000992	2.56e-05	0.00135	2.74e-05			138. K. M. Hynes and F. Gyngard, 2009, Lunar Planet. Sci. 40, Abstract #1198. https://presolar.physics.wustl.edu/presolar-grain-database/		16.0591		227.127		139. T. Stephan et al., 2024, ApJS, 270, 27 and refs therein
0.001009	3.184e-05	0.000489	2.82e-05			138. K. M. Hynes and F. Gyngard, 2009, Lunar Planet. Sci. 40, Abstract #1198. https://presolar.physics.wustl.edu/presolar-grain-database/		66.3149		227.864		139. T. Stephan et al., 2024, ApJS, 270, 27 and refs therein
0.00101	3.39e-05	0.00188	4.09e-05			138. K. M. Hynes and F. Gyngard, 2009, Lunar Planet. Sci. 40, Abstract #1198. https://presolar.physics.wustl.edu/presolar-grain-database/		45.3		228		139. T. Stephan et al., 2024, ApJS, 270, 27 and refs therein
0.001017	2.145e-05	0.00131	2.98e-05			138. K. M. Hynes and F. Gyngard, 2009, Lunar Planet. Sci. 40, Abstract #1198. https://presolar.physics.wustl.edu/presolar-grain-database/		22.5		229		139. T. Stephan et al., 2024, ApJS, 270, 27 and refs therein
0.00103	1.5e-05	0.00029	1.5e-05			138. K. M. Hynes and F. Gyngard, 2009, Lunar Planet. Sci. 40, Abstract #1198. https://presolar.physics.wustl.edu/presolar-grain-database/		47.7111		232.119		139. T. Stephan et al., 2024, ApJS, 270, 27 and refs therein
0.00103	4e-05	0.000459	3e-05			138. K. M. Hynes and F. Gyngard, 2009, Lunar Planet. Sci. 40, Abstract #1198. https://presolar.physics.wustl.edu/presolar-grain-database/		55		233		139. T. Stephan et al., 2024, ApJS, 270, 27 and refs therein
0.00104	7e-05	0.00164	0.0001			138. K. M. Hynes and F. Gyngard, 2009, Lunar Planet. Sci. 40, Abstract #1198. https://presolar.physics.wustl.edu/presolar-grain-database/		41.8		236		139. T. Stephan et al., 2024, ApJS, 270, 27 and refs therein
0.001045	3.792e-05	0.00151	4.78e-05			138. K. M. Hynes and F. Gyngard, 2009, Lunar Planet. Sci. 40, Abstract #1198. https://presolar.physics.wustl.edu/presolar-grain-database/		37.3807		236.998		139. T. Stephan et al., 2024, ApJS, 270, 27 and refs therein
0.00105	7e-05	0.000337	6.8e-05			138. K. M. Hynes and F. Gyngard, 2009, Lunar Planet. Sci. 40, Abstract #1198. https://presolar.physics.wustl.edu/presolar-grain-database/		48.5		238		139. T. Stephan et al., 2024, ApJS, 270, 27 and refs therein
0.00106	3e-05	0.000105	1.1e-05			138. K. M. Hynes and F. Gyngard, 2009, Lunar Planet. Sci. 40, Abstract #1198. https://presolar.physics.wustl.edu/presolar-grain-database/		77.7		239.349		139. T. Stephan et al., 2024, ApJS, 270, 27 and refs therein
0.00107	5e-05	0.000281	4.6e-05			138. K. M. Hynes and F. Gyngard, 2009, Lunar Planet. Sci. 40, Abstract #1198. https://presolar.physics.wustl.edu/presolar-grain-database/		54.4		240		139. T. Stephan et al., 2024, ApJS, 270, 27 and refs therein
0.00108	4.24e-05	0.00193	5.13e-05			138. K. M. Hynes and F. Gyngard, 2009, Lunar Planet. Sci. 40, Abstract #1198. https://presolar.physics.wustl.edu/presolar-grain-database/		44		241		139. T. Stephan et al., 2024, ApJS, 270, 27 and refs therein
0.00109	4.37e-05	0.00223	6.65e-05			138. K. M. Hynes and F. Gyngard, 2009, Lunar Planet. Sci. 40, Abstract #1198. https://presolar.physics.wustl.edu/presolar-grain-database/		53.713		241.594		139. T. Stephan et al., 2024, ApJS, 270, 27 and refs therein
0.00109	7.64e-05	0.0019	3.65e-05			138. K. M. Hynes and F. Gyngard, 2009, Lunar Planet. Sci. 40, Abstract #1198. https://presolar.physics.wustl.edu/presolar-grain-database/		31.68		242		139. T. Stephan et al., 2024, ApJS, 270, 27 and refs therein
0.0011	1e-05	0.00186	2.5e-05			138. K. M. Hynes and F. Gyngard, 2009, Lunar Planet. Sci. 40, Abstract #1198. https://presolar.physics.wustl.edu/presolar-grain-database/		26.4673		243.92		139. T. Stephan et al., 2024, ApJS, 270, 27 and refs therein
0.0011	6e-05	0.000203	4.9e-05			138. K. M. Hynes and F. Gyngard, 2009, Lunar Planet. Sci. 40, Abstract #1198. https://presolar.physics.wustl.edu/presolar-grain-database/		46.0839		243.976		139. T. Stephan et al., 2024, ApJS, 270, 27 and refs therein
0.0011	0.00049	0.000193	4e-05			138. K. M. Hynes and F. Gyngard, 2009, Lunar Planet. Sci. 40, Abstract #1198. https://presolar.physics.wustl.edu/presolar-grain-database/		57.7		244		139. T. Stephan et al., 2024, ApJS, 270, 27 and refs therein
0.00111	5e-05	0.00186	9e-05			138. K. M. Hynes and F. Gyngard, 2009, Lunar Planet. Sci. 40, Abstract #1198. https://presolar.physics.wustl.edu/presolar-grain-database/		41.84		244.19		139. T. Stephan et al., 2024, ApJS, 270, 27 and refs therein
0.001116	5.232e-05	0.00662	0.00013			138. K. M. Hynes and F. Gyngard, 2009, Lunar Planet. Sci. 40, Abstract #1198. https://presolar.physics.wustl.edu/presolar-grain-database/		55.2		244.7		139. T. Stephan et al., 2024, ApJS, 270, 27 and refs therein
0.00112	2.42e-05	0.00196	4.3e-05			138. K. M. Hynes and F. Gyngard, 2009, Lunar Planet. Sci. 40, Abstract #1198. https://presolar.physics.wustl.edu/presolar-grain-database/		92.8821		248.175		139. T. Stephan et al., 2024, ApJS, 270, 27 and refs therein
0.00112	3.69e-05	0.00182	4.64e-05			138. K. M. Hynes and F. Gyngard, 2009, Lunar Planet. Sci. 40, Abstract #1198. https://presolar.physics.wustl.edu/presolar-grain-database/		47		252		139. T. Stephan et al., 2024, ApJS, 270, 27 and refs therein
0.00112	5e-05	0.000483	5.8e-05			138. K. M. Hynes and F. Gyngard, 2009, Lunar Planet. Sci. 40, Abstract #1198. https://presolar.physics.wustl.edu/presolar-grain-database/		90		256		139. T. Stephan et al., 2024, ApJS, 270, 27 and refs therein
0.00114	7e-05	0.000413	7.7e-05			138. K. M. Hynes and F. Gyngard, 2009, Lunar Planet. Sci. 40, Abstract #1198. https://presolar.physics.wustl.edu/presolar-grain-database/		19.5		256		139. T. Stephan et al., 2024, ApJS, 270, 27 and refs therein
0.00115	4e-05	0.000587	2e-05			138. K. M. Hynes and F. Gyngard, 2009, Lunar Planet. Sci. 40, Abstract #1198. https://presolar.physics.wustl.edu/presolar-grain-database/		66.0824		256.004		139. T. Stephan et al., 2024, ApJS, 270, 27 and refs therein
0.00115	6e-05	0.00171	0.00013			138. K. M. Hynes and F. Gyngard, 2009, Lunar Planet. Sci. 40, Abstract #1198. https://presolar.physics.wustl.edu/presolar-grain-database/		54		257		139. T. Stephan et al., 2024, ApJS, 270, 27 and refs therein
0.001154	4.185e-05	0.000644	3.74e-05			138. K. M. Hynes and F. Gyngard, 2009, Lunar Planet. Sci. 40, Abstract #1198. https://presolar.physics.wustl.edu/presolar-grain-database/		60.7685		257.192		139. T. Stephan et al., 2024, ApJS, 270, 27 and refs therein
0.00116	4e-05	2.55e-05	9.6e-06			138. K. M. Hynes and F. Gyngard, 2009, Lunar Planet. Sci. 40, Abstract #1198. https://presolar.physics.wustl.edu/presolar-grain-database/		45.8		257.2		139. T. Stephan et al., 2024, ApJS, 270, 27 and refs therein
0.00117	4e-05	9.92e-05	1.48e-05			138. K. M. Hynes and F. Gyngard, 2009, Lunar Planet. Sci. 40, Abstract #1198. https://presolar.physics.wustl.edu/presolar-grain-database/		49.7772		257.769		139. T. Stephan et al., 2024, ApJS, 270, 27 and refs therein
0.00117	4e-05	0.000466	1.7e-05			138. K. M. Hynes and F. Gyngard, 2009, Lunar Planet. Sci. 40, Abstract #1198. https://presolar.physics.wustl.edu/presolar-grain-database/		73.313		258.008		139. T. Stephan et al., 2024, ApJS, 270, 27 and refs therein
0.00117	6e-05	0.000216	4.6e-05			138. K. M. Hynes and F. Gyngard, 2009, Lunar Planet. Sci. 40, Abstract #1198. https://presolar.physics.wustl.edu/presolar-grain-database/		59.2		259		139. T. Stephan et al., 2024, ApJS, 270, 27 and refs therein
0.00117	6.64e-05	0.00184	3e-05			138. K. M. Hynes and F. Gyngard, 2009, Lunar Planet. Sci. 40, Abstract #1198. https://presolar.physics.wustl.edu/presolar-grain-database/		53.4		259		139. T. Stephan et al., 2024, ApJS, 270, 27 and refs therein
0.00118	2e-05	0.00117	2e-05			138. K. M. Hynes and F. Gyngard, 2009, Lunar Planet. Sci. 40, Abstract #1198. https://presolar.physics.wustl.edu/presolar-grain-database/		70.4		260		139. T. Stephan et al., 2024, ApJS, 270, 27 and refs therein
0.001189	3.198e-05	6.96e-05	1.92e-05			138. K. M. Hynes and F. Gyngard, 2009, Lunar Planet. Sci. 40, Abstract #1198. https://presolar.physics.wustl.edu/presolar-grain-database/		55.5365		260.645		139. T. Stephan et al., 2024, ApJS, 270, 27 and refs therein
0.00119	3.98e-05	0.00179	4.02e-05			138. K. M. Hynes and F. Gyngard, 2009, Lunar Planet. Sci. 40, Abstract #1198. https://presolar.physics.wustl.edu/presolar-grain-database/		63.8957		260.761		139. T. Stephan et al., 2024, ApJS, 270, 27 and refs therein
0.00119	4.12e-05	0.00148	4.88e-05			138. K. M. Hynes and F. Gyngard, 2009, Lunar Planet. Sci. 40, Abstract #1198. https://presolar.physics.wustl.edu/presolar-grain-database/		93.1723		261.036		139. T. Stephan et al., 2024, ApJS, 270, 27 and refs therein
0.0012	3e-05	2.3e-05	9.4e-06			138. K. M. Hynes and F. Gyngard, 2009, Lunar Planet. Sci. 40, Abstract #1198. https://presolar.physics.wustl.edu/presolar-grain-database/		51.3		263		139. T. Stephan et al., 2024, ApJS, 270, 27 and refs therein
0.0012	0.00012	0.0002	8.2e-05			138. K. M. Hynes and F. Gyngard, 2009, Lunar Planet. Sci. 40, Abstract #1198. https://presolar.physics.wustl.edu/presolar-grain-database/		63.2704		264.059		139. T. Stephan et al., 2024, ApJS, 270, 27 and refs therein
0.00121	2e-05	0.0019	5e-05			138. K. M. Hynes and F. Gyngard, 2009, Lunar Planet. Sci. 40, Abstract #1198. https://presolar.physics.wustl.edu/presolar-grain-database/		62.132		266.247		139. T. Stephan et al., 2024, ApJS, 270, 27 and refs therein
0.00121	4e-05	0.00172	5e-05			138. K. M. Hynes and F. Gyngard, 2009, Lunar Planet. Sci. 40, Abstract #1198. https://presolar.physics.wustl.edu/presolar-grain-database/		88.87		267		139. T. Stephan et al., 2024, ApJS, 270, 27 and refs therein
0.00122	2e-05	0.00015	1.5e-05			138. K. M. Hynes and F. Gyngard, 2009, Lunar Planet. Sci. 40, Abstract #1198. https://presolar.physics.wustl.edu/presolar-grain-database/		93.5622		267.717		139. T. Stephan et al., 2024, ApJS, 270, 27 and refs therein
0.00122	0.000135	0.00168	0.00016			138. K. M. Hynes and F. Gyngard, 2009, Lunar Planet. Sci. 40, Abstract #1198. https://presolar.physics.wustl.edu/presolar-grain-database/		61.2789		268.593		139. T. Stephan et al., 2024, ApJS, 270, 27 and refs therein
0.00123	5.87e-05	0.00179	4.52e-05			138. K. M. Hynes and F. Gyngard, 2009, Lunar Planet. Sci. 40, Abstract #1198. https://presolar.physics.wustl.edu/presolar-grain-database/		59.8843		268.824		139. T. Stephan et al., 2024, ApJS, 270, 27 and refs therein
0.00123	5.9e-05	0.00218	8e-05			138. K. M. Hynes and F. Gyngard, 2009, Lunar Planet. Sci. 40, Abstract #1198. https://presolar.physics.wustl.edu/presolar-grain-database/		36.1411		269.079		139. T. Stephan et al., 2024, ApJS, 270, 27 and refs therein
0.00124	6e-05	0.000345	4e-05			138. K. M. Hynes and F. Gyngard, 2009, Lunar Planet. Sci. 40, Abstract #1198. https://presolar.physics.wustl.edu/presolar-grain-database/		93.3668		269.307		139. T. Stephan et al., 2024, ApJS, 270, 27 and refs therein
0.00125	5e-05	0.0013	0.000125			138. K. M. Hynes and F. Gyngard, 2009, Lunar Planet. Sci. 40, Abstract #1198. https://presolar.physics.wustl.edu/presolar-grain-database/		50.864		269.545		139. T. Stephan et al., 2024, ApJS, 270, 27 and refs therein
0.00125	7.5e-05	0.00187	6e-05			138. K. M. Hynes and F. Gyngard, 2009, Lunar Planet. Sci. 40, Abstract #1198. https://presolar.physics.wustl.edu/presolar-grain-database/		92.5936		269.574		139. T. Stephan et al., 2024, ApJS, 270, 27 and refs therein
0.00125	0.00013	0.00208	0.00012			138. K. M. Hynes and F. Gyngard, 2009, Lunar Planet. Sci. 40, Abstract #1198. https://presolar.physics.wustl.edu/presolar-grain-database/		62.873		270.674		139. T. Stephan et al., 2024, ApJS, 270, 27 and refs therein
0.00126	1.5e-05	0.00152	3e-05			138. K. M. Hynes and F. Gyngard, 2009, Lunar Planet. Sci. 40, Abstract #1198. https://presolar.physics.wustl.edu/presolar-grain-database/		63.5		271		139. T. Stephan et al., 2024, ApJS, 270, 27 and refs therein
0.00126	6e-05	0.000137	2.6e-05			138. K. M. Hynes and F. Gyngard, 2009, Lunar Planet. Sci. 40, Abstract #1198. https://presolar.physics.wustl.edu/presolar-grain-database/		72.3963		271.993		139. T. Stephan et al., 2024, ApJS, 270, 27 and refs therein
0.00126	0.0001	0.000187	3.2e-05			138. K. M. Hynes and F. Gyngard, 2009, Lunar Planet. Sci. 40, Abstract #1198. https://presolar.physics.wustl.edu/presolar-grain-database/		73		273		139. T. Stephan et al., 2024, ApJS, 270, 27 and refs therein
0.00127	1.5e-05	6.2e-05	7.5e-06			138. K. M. Hynes and F. Gyngard, 2009, Lunar Planet. Sci. 40, Abstract #1198. https://presolar.physics.wustl.edu/presolar-grain-database/		70		274		139. T. Stephan et al., 2024, ApJS, 270, 27 and refs therein
0.00127	3.3e-05	0.0021	3.2e-05			138. K. M. Hynes and F. Gyngard, 2009, Lunar Planet. Sci. 40, Abstract #1198. https://presolar.physics.wustl.edu/presolar-grain-database/		53.1424		274.127		139. T. Stephan et al., 2024, ApJS, 270, 27 and refs therein
0.001287	5.597e-05	0.000562	4.23e-05			138. K. M. Hynes and F. Gyngard, 2009, Lunar Planet. Sci. 40, Abstract #1198. https://presolar.physics.wustl.edu/presolar-grain-database/		54.0885		274.18		139. T. Stephan et al., 2024, ApJS, 270, 27 and refs therein
0.0013	4e-05	0.000969	5.4e-05			138. K. M. Hynes and F. Gyngard, 2009, Lunar Planet. Sci. 40, Abstract #1198. https://presolar.physics.wustl.edu/presolar-grain-database/		60.2		275		139. T. Stephan et al., 2024, ApJS, 270, 27 and refs therein
0.0013	7e-05	0.000219	5.9e-05			138. K. M. Hynes and F. Gyngard, 2009, Lunar Planet. Sci. 40, Abstract #1198. https://presolar.physics.wustl.edu/presolar-grain-database/		71.1729		275.558		139. T. Stephan et al., 2024, ApJS, 270, 27 and refs therein
0.00134	5.17e-05	0.00178	5.14e-05			138. K. M. Hynes and F. Gyngard, 2009, Lunar Planet. Sci. 40, Abstract #1198. https://presolar.physics.wustl.edu/presolar-grain-database/		57.4384		275.61		139. T. Stephan et al., 2024, ApJS, 270, 27 and refs therein
0.00135	3.8e-05	0.00212	3.82e-05			138. K. M. Hynes and F. Gyngard, 2009, Lunar Planet. Sci. 40, Abstract #1198. https://presolar.physics.wustl.edu/presolar-grain-database/		92.9786		276.423		139. T. Stephan et al., 2024, ApJS, 270, 27 and refs therein
0.00135	8e-05	0.00163	0.00012			138. K. M. Hynes and F. Gyngard, 2009, Lunar Planet. Sci. 40, Abstract #1198. https://presolar.physics.wustl.edu/presolar-grain-database/		91.2109		276.519		139. T. Stephan et al., 2024, ApJS, 270, 27 and refs therein
0.00135	0.00028	0.00168	0.000146			138. K. M. Hynes and F. Gyngard, 2009, Lunar Planet. Sci. 40, Abstract #1198. https://presolar.physics.wustl.edu/presolar-grain-database/		54.6817		276.778		139. T. Stephan et al., 2024, ApJS, 270, 27 and refs therein
0.00136	0.0001					138. K. M. Hynes and F. Gyngard, 2009, Lunar Planet. Sci. 40, Abstract #1198. https://presolar.physics.wustl.edu/presolar-grain-database/		73.4031		277.423		139. T. Stephan et al., 2024, ApJS, 270, 27 and refs therein
0.001367	2.699e-05	0.00196	3.66e-05			138. K. M. Hynes and F. Gyngard, 2009, Lunar Planet. Sci. 40, Abstract #1198. https://presolar.physics.wustl.edu/presolar-grain-database/		55.3534		278.401		139. T. Stephan et al., 2024, ApJS, 270, 27 and refs therein
0.00137	8e-05	0.00168	0.00012			138. K. M. Hynes and F. Gyngard, 2009, Lunar Planet. Sci. 40, Abstract #1198. https://presolar.physics.wustl.edu/presolar-grain-database/		86.9431		279.184		139. T. Stephan et al., 2024, ApJS, 270, 27 and refs therein
0.00138	5.72e-05	0.00197	7.02e-05			138. K. M. Hynes and F. Gyngard, 2009, Lunar Planet. Sci. 40, Abstract #1198. https://presolar.physics.wustl.edu/presolar-grain-database/		68.4694		279.427		139. T. Stephan et al., 2024, ApJS, 270, 27 and refs therein
0.00139	2.647e-05	0.00155	3.28e-05			138. K. M. Hynes and F. Gyngard, 2009, Lunar Planet. Sci. 40, Abstract #1198. https://presolar.physics.wustl.edu/presolar-grain-database/		86.7442		279.432		139. T. Stephan et al., 2024, ApJS, 270, 27 and refs therein
0.00139	4.208e-05	0.00201	5.43e-05			138. K. M. Hynes and F. Gyngard, 2009, Lunar Planet. Sci. 40, Abstract #1198. https://presolar.physics.wustl.edu/presolar-grain-database/		56.6148		279.667		139. T. Stephan et al., 2024, ApJS, 270, 27 and refs therein
0.0014	7.82e-05	0.00189	7e-05			138. K. M. Hynes and F. Gyngard, 2009, Lunar Planet. Sci. 40, Abstract #1198. https://presolar.physics.wustl.edu/presolar-grain-database/		57.2		280		139. T. Stephan et al., 2024, ApJS, 270, 27 and refs therein
0.00145	6e-05	0.00149	8e-05			138. K. M. Hynes and F. Gyngard, 2009, Lunar Planet. Sci. 40, Abstract #1198. https://presolar.physics.wustl.edu/presolar-grain-database/		93.2695		280.702		139. T. Stephan et al., 2024, ApJS, 270, 27 and refs therein
0.00146	4e-05	0.00125	5e-05			138. K. M. Hynes and F. Gyngard, 2009, Lunar Planet. Sci. 40, Abstract #1198. https://presolar.physics.wustl.edu/presolar-grain-database/		16.8		281		139. T. Stephan et al., 2024, ApJS, 270, 27 and refs therein
0.00147	5.66e-05	0.00211	8.5e-05			138. K. M. Hynes and F. Gyngard, 2009, Lunar Planet. Sci. 40, Abstract #1198. https://presolar.physics.wustl.edu/presolar-grain-database/		45.7		282.01		139. T. Stephan et al., 2024, ApJS, 270, 27 and refs therein
0.001485	6.984e-05	0.00196	8.38e-05			138. K. M. Hynes and F. Gyngard, 2009, Lunar Planet. Sci. 40, Abstract #1198. https://presolar.physics.wustl.edu/presolar-grain-database/		91.8331		282.158		139. T. Stephan et al., 2024, ApJS, 270, 27 and refs therein
0.00154	2e-05	0.00153	3e-05			138. K. M. Hynes and F. Gyngard, 2009, Lunar Planet. Sci. 40, Abstract #1198. https://presolar.physics.wustl.edu/presolar-grain-database/		61.959		284.144		139. T. Stephan et al., 2024, ApJS, 270, 27 and refs therein
0.00155	7e-05	0.0013	0.00011			138. K. M. Hynes and F. Gyngard, 2009, Lunar Planet. Sci. 40, Abstract #1198. https://presolar.physics.wustl.edu/presolar-grain-database/		91.5511		284.222		139. T. Stephan et al., 2024, ApJS, 270, 27 and refs therein
0.00159	4e-05	0.00196	6e-05			138. K. M. Hynes and F. Gyngard, 2009, Lunar Planet. Sci. 40, Abstract #1198. https://presolar.physics.wustl.edu/presolar-grain-database/		63.579		284.299		139. T. Stephan et al., 2024, ApJS, 270, 27 and refs therein
0.00163	4e-05	0.00158	7e-05			138. K. M. Hynes and F. Gyngard, 2009, Lunar Planet. Sci. 40, Abstract #1198. https://presolar.physics.wustl.edu/presolar-grain-database/		44.7132		284.485		139. T. Stephan et al., 2024, ApJS, 270, 27 and refs therein
0.00164	7e-05	0.00185	0.00012			138. K. M. Hynes and F. Gyngard, 2009, Lunar Planet. Sci. 40, Abstract #1198. https://presolar.physics.wustl.edu/presolar-grain-database/		58.1235		285.486		139. T. Stephan et al., 2024, ApJS, 270, 27 and refs therein
0.00166	3e-05	0.00155	2e-05			138. K. M. Hynes and F. Gyngard, 2009, Lunar Planet. Sci. 40, Abstract #1198. https://presolar.physics.wustl.edu/presolar-grain-database/		32.3589		285.726		139. T. Stephan et al., 2024, ApJS, 270, 27 and refs therein
0.0017	2e-05	0.00138	8e-05			138. K. M. Hynes and F. Gyngard, 2009, Lunar Planet. Sci. 40, Abstract #1198. https://presolar.physics.wustl.edu/presolar-grain-database/		21.24		286		139. T. Stephan et al., 2024, ApJS, 270, 27 and refs therein
0.00175	3e-05	0.00144	4e-05			138. K. M. Hynes and F. Gyngard, 2009, Lunar Planet. Sci. 40, Abstract #1198. https://presolar.physics.wustl.edu/presolar-grain-database/		53.6657		286.002		139. T. Stephan et al., 2024, ApJS, 270, 27 and refs therein
0.00176	6.54e-05	0.00128	4.11e-05			138. K. M. Hynes and F. Gyngard, 2009, Lunar Planet. Sci. 40, Abstract #1198. https://presolar.physics.wustl.edu/presolar-grain-database/		93.4644		286.316		139. T. Stephan et al., 2024, ApJS, 270, 27 and refs therein
0.00176	0.00011	0.00192	0.00016			138. K. M. Hynes and F. Gyngard, 2009, Lunar Planet. Sci. 40, Abstract #1198. https://presolar.physics.wustl.edu/presolar-grain-database/		90.7961		286.87		139. T. Stephan et al., 2024, ApJS, 270, 27 and refs therein
0.00177	3e-05	0.00144	5e-05			138. K. M. Hynes and F. Gyngard, 2009, Lunar Planet. Sci. 40, Abstract #1198. https://presolar.physics.wustl.edu/presolar-grain-database/		18.46		287		139. T. Stephan et al., 2024, ApJS, 270, 27 and refs therein
0.00177	6e-05	0.00149	0.00012			138. K. M. Hynes and F. Gyngard, 2009, Lunar Planet. Sci. 40, Abstract #1198. https://presolar.physics.wustl.edu/presolar-grain-database/		93.1723		287.831		139. T. Stephan et al., 2024, ApJS, 270, 27 and refs therein
0.00179	7.17e-05	0.00196	5.03e-05			138. K. M. Hynes and F. Gyngard, 2009, Lunar Planet. Sci. 40, Abstract #1198. https://presolar.physics.wustl.edu/presolar-grain-database/		90.91		288.69		139. T. Stephan et al., 2024, ApJS, 270, 27 and refs therein
0.0018	0.0001	0.00247	0.00022			138. K. M. Hynes and F. Gyngard, 2009, Lunar Planet. Sci. 40, Abstract #1198. https://presolar.physics.wustl.edu/presolar-grain-database/		92.9786		289.362		139. T. Stephan et al., 2024, ApJS, 270, 27 and refs therein
0.0019	9e-05	0.00196	0.00045			138. K. M. Hynes and F. Gyngard, 2009, Lunar Planet. Sci. 40, Abstract #1198. https://presolar.physics.wustl.edu/presolar-grain-database/		90.4403		289.979		139. T. Stephan et al., 2024, ApJS, 270, 27 and refs therein
0.00196	4e-05	0.00159	5e-05			138. K. M. Hynes and F. Gyngard, 2009, Lunar Planet. Sci. 40, Abstract #1198. https://presolar.physics.wustl.edu/presolar-grain-database/		89.1		290.045		139. T. Stephan et al., 2024, ApJS, 270, 27 and refs therein
0.00199	0.000162	0.00115	0.000123			138. K. M. Hynes and F. Gyngard, 2009, Lunar Planet. Sci. 40, Abstract #1198. https://presolar.physics.wustl.edu/presolar-grain-database/		74.8		291		139. T. Stephan et al., 2024, ApJS, 270, 27 and refs therein
0.002	7e-05	0.00127	6e-05			138. K. M. Hynes and F. Gyngard, 2009, Lunar Planet. Sci. 40, Abstract #1198. https://presolar.physics.wustl.edu/presolar-grain-database/		83.699		291.167		139. T. Stephan et al., 2024, ApJS, 270, 27 and refs therein
0.00208	8.48e-05	0.00177	8.32e-05			138. K. M. Hynes and F. Gyngard, 2009, Lunar Planet. Sci. 40, Abstract #1198. https://presolar.physics.wustl.edu/presolar-grain-database/		92.8821		291.533		139. T. Stephan et al., 2024, ApJS, 270, 27 and refs therein
0.0021	4e-05	0.00143	4e-05			138. K. M. Hynes and F. Gyngard, 2009, Lunar Planet. Sci. 40, Abstract #1198. https://presolar.physics.wustl.edu/presolar-grain-database/		99.5		292.581		139. T. Stephan et al., 2024, ApJS, 270, 27 and refs therein
0.00214	2.29e-05	0.00173	1.88e-05			138. K. M. Hynes and F. Gyngard, 2009, Lunar Planet. Sci. 40, Abstract #1198. https://presolar.physics.wustl.edu/presolar-grain-database/		71.1204		293		139. T. Stephan et al., 2024, ApJS, 270, 27 and refs therein
0.00215	5.54e-05	0.0012	2.97e-05			138. K. M. Hynes and F. Gyngard, 2009, Lunar Planet. Sci. 40, Abstract #1198. https://presolar.physics.wustl.edu/presolar-grain-database/		59.0502		293.076		139. T. Stephan et al., 2024, ApJS, 270, 27 and refs therein
0.00216	8.5e-05	0.00161	0.000105			138. K. M. Hynes and F. Gyngard, 2009, Lunar Planet. Sci. 40, Abstract #1198. https://presolar.physics.wustl.edu/presolar-grain-database/		92.4023		295.974		139. T. Stephan et al., 2024, ApJS, 270, 27 and refs therein
0.00218	0.00014	0.00117	0.00017			138. K. M. Hynes and F. Gyngard, 2009, Lunar Planet. Sci. 40, Abstract #1198. https://presolar.physics.wustl.edu/presolar-grain-database/		57.6354		296.46		139. T. Stephan et al., 2024, ApJS, 270, 27 and refs therein
0.00232	5e-05	0.00215	7.5e-05			138. K. M. Hynes and F. Gyngard, 2009, Lunar Planet. Sci. 40, Abstract #1198. https://presolar.physics.wustl.edu/presolar-grain-database/		45.7866		296.512		139. T. Stephan et al., 2024, ApJS, 270, 27 and refs therein
0.00234	0.00012	0.00211	0.00013			138. K. M. Hynes and F. Gyngard, 2009, Lunar Planet. Sci. 40, Abstract #1198. https://presolar.physics.wustl.edu/presolar-grain-database/		52.9883		296.66		139. T. Stephan et al., 2024, ApJS, 270, 27 and refs therein
0.00238	4e-05	0.00185	4e-05			138. K. M. Hynes and F. Gyngard, 2009, Lunar Planet. Sci. 40, Abstract #1198. https://presolar.physics.wustl.edu/presolar-grain-database/		38.2806		298.199		139. T. Stephan et al., 2024, ApJS, 270, 27 and refs therein
0.00246	0.00013	0.00163	0.00017			138. K. M. Hynes and F. Gyngard, 2009, Lunar Planet. Sci. 40, Abstract #1198. https://presolar.physics.wustl.edu/presolar-grain-database/		91.1482		300.21		139. T. Stephan et al., 2024, ApJS, 270, 27 and refs therein
0.00251	8.5e-05	0.00121	0.00011			138. K. M. Hynes and F. Gyngard, 2009, Lunar Planet. Sci. 40, Abstract #1198. https://presolar.physics.wustl.edu/presolar-grain-database/		73.4667		300.289		139. T. Stephan et al., 2024, ApJS, 270, 27 and refs therein
0.00258	3e-05	0.00195	2e-05			138. K. M. Hynes and F. Gyngard, 2009, Lunar Planet. Sci. 40, Abstract #1198. https://presolar.physics.wustl.edu/presolar-grain-database/		61.9189		301.272		139. T. Stephan et al., 2024, ApJS, 270, 27 and refs therein
0.0026	3.04e-05	0.00117	2.06e-05			138. K. M. Hynes and F. Gyngard, 2009, Lunar Planet. Sci. 40, Abstract #1198. https://presolar.physics.wustl.edu/presolar-grain-database/		89.8531		301.801		139. T. Stephan et al., 2024, ApJS, 270, 27 and refs therein
0.0028	4e-05	0.00205	6.5e-05			138. K. M. Hynes and F. Gyngard, 2009, Lunar Planet. Sci. 40, Abstract #1198. https://presolar.physics.wustl.edu/presolar-grain-database/		59.7725		301.89		139. T. Stephan et al., 2024, ApJS, 270, 27 and refs therein
0.00283	1.5e-05	0.00199	2e-05			138. K. M. Hynes and F. Gyngard, 2009, Lunar Planet. Sci. 40, Abstract #1198. https://presolar.physics.wustl.edu/presolar-grain-database/		53.1287		302.87		139. T. Stephan et al., 2024, ApJS, 270, 27 and refs therein
0.00283	9.5e-05	0.00212	0.00015			138. K. M. Hynes and F. Gyngard, 2009, Lunar Planet. Sci. 40, Abstract #1198. https://presolar.physics.wustl.edu/presolar-grain-database/		70.8005		303.18		139. T. Stephan et al., 2024, ApJS, 270, 27 and refs therein
0.00286	8.1e-05	0.00146	5.48e-05			138. K. M. Hynes and F. Gyngard, 2009, Lunar Planet. Sci. 40, Abstract #1198. https://presolar.physics.wustl.edu/presolar-grain-database/		90.2274		303.586		139. T. Stephan et al., 2024, ApJS, 270, 27 and refs therein
0.00286	0.0002	0.00126	0.00022			138. K. M. Hynes and F. Gyngard, 2009, Lunar Planet. Sci. 40, Abstract #1198. https://presolar.physics.wustl.edu/presolar-grain-database/		49.3322		304.53		139. T. Stephan et al., 2024, ApJS, 270, 27 and refs therein
0.00292	6e-05	0.00152	9e-05			138. K. M. Hynes and F. Gyngard, 2009, Lunar Planet. Sci. 40, Abstract #1198. https://presolar.physics.wustl.edu/presolar-grain-database/		56.7151		304.63		139. T. Stephan et al., 2024, ApJS, 270, 27 and refs therein
0.00299	5e-05	0.00084	5e-05			138. K. M. Hynes and F. Gyngard, 2009, Lunar Planet. Sci. 40, Abstract #1198. https://presolar.physics.wustl.edu/presolar-grain-database/		48.4005		305.87		139. T. Stephan et al., 2024, ApJS, 270, 27 and refs therein
0.00301	7.85e-05	0.00205	6.1e-05			138. K. M. Hynes and F. Gyngard, 2009, Lunar Planet. Sci. 40, Abstract #1198. https://presolar.physics.wustl.edu/presolar-grain-database/		49.6558		306.078		139. T. Stephan et al., 2024, ApJS, 270, 27 and refs therein
0.00328	0.00016	0.00201	0.00011			138. K. M. Hynes and F. Gyngard, 2009, Lunar Planet. Sci. 40, Abstract #1198. https://presolar.physics.wustl.edu/presolar-grain-database/		67.7		307		139. T. Stephan et al., 2024, ApJS, 270, 27 and refs therein
0.00334	7e-05	0.00191	5e-05			138. K. M. Hynes and F. Gyngard, 2009, Lunar Planet. Sci. 40, Abstract #1198. https://presolar.physics.wustl.edu/presolar-grain-database/		56.4561		307.838		139. T. Stephan et al., 2024, ApJS, 270, 27 and refs therein
0.00394	0.00012	0.00169	5e-05			138. K. M. Hynes and F. Gyngard, 2009, Lunar Planet. Sci. 40, Abstract #1198. https://presolar.physics.wustl.edu/presolar-grain-database/		80.4416		308.133		139. T. Stephan et al., 2024, ApJS, 270, 27 and refs therein
0.00473	0.000142	0.00177	2.74e-05			138. K. M. Hynes and F. Gyngard, 2009, Lunar Planet. Sci. 40, Abstract #1198. https://presolar.physics.wustl.edu/presolar-grain-database/		91.9453		308.56		139. T. Stephan et al., 2024, ApJS, 270, 27 and refs therein
0.005142	0.0001051	0.00189	6.83e-05			138. K. M. Hynes and F. Gyngard, 2009, Lunar Planet. Sci. 40, Abstract #1198. https://presolar.physics.wustl.edu/presolar-grain-database/		49.7463		309.52		139. T. Stephan et al., 2024, ApJS, 270, 27 and refs therein
0.00626	0.000108	0.00189	1.98e-05			138. K. M. Hynes and F. Gyngard, 2009, Lunar Planet. Sci. 40, Abstract #1198. https://presolar.physics.wustl.edu/presolar-grain-database/		70.35		310		139. T. Stephan et al., 2024, ApJS, 270, 27 and refs therein
0.00752	2.5e-05	0.00218	2.5e-05			138. K. M. Hynes and F. Gyngard, 2009, Lunar Planet. Sci. 40, Abstract #1198. https://presolar.physics.wustl.edu/presolar-grain-database/		50.4117		310.561		139. T. Stephan et al., 2024, ApJS, 270, 27 and refs therein
0.008801	0.0002967	0.00118	0.00011			138. K. M. Hynes and F. Gyngard, 2009, Lunar Planet. Sci. 40, Abstract #1198. https://presolar.physics.wustl.edu/presolar-grain-database/		54.2805		310.628		139. T. Stephan et al., 2024, ApJS, 270, 27 and refs therein
0.0141	0.0005	0.0005	2e-05			138. K. M. Hynes and F. Gyngard, 2009, Lunar Planet. Sci. 40, Abstract #1198. https://presolar.physics.wustl.edu/presolar-grain-database/		54.0664		311.729		139. T. Stephan et al., 2024, ApJS, 270, 27 and refs therein
0.04404	0.0001225	0.0011	2.32e-05			138. K. M. Hynes and F. Gyngard, 2009, Lunar Planet. Sci. 40, Abstract #1198. https://presolar.physics.wustl.edu/presolar-grain-database/		66.1		312		139. T. Stephan et al., 2024, ApJS, 270, 27 and refs therein
0.000867	0.000107	0.0067	0.00038			138. K. M. Hynes and F. Gyngard, 2009, Lunar Planet. Sci. 40, Abstract #1198. https://presolar.physics.wustl.edu/presolar-grain-database/		69.4		314		139. T. Stephan et al., 2024, ApJS, 270, 27 and refs therein
0.00585	0.00018	0.00219	6e-05			138. K. M. Hynes and F. Gyngard, 2009, Lunar Planet. Sci. 40, Abstract #1198. https://presolar.physics.wustl.edu/presolar-grain-database/		45.1547		314.333		139. T. Stephan et al., 2024, ApJS, 270, 27 and refs therein
0.00822	6e-05	0.00068	8e-05			138. K. M. Hynes and F. Gyngard, 2009, Lunar Planet. Sci. 40, Abstract #1198. https://presolar.physics.wustl.edu/presolar-grain-database/		52.0815		314.922		139. T. Stephan et al., 2024, ApJS, 270, 27 and refs therein
0.000789	2.25e-05	0.00152	4.81e-05			138. K. M. Hynes and F. Gyngard, 2009, Lunar Planet. Sci. 40, Abstract #1198. https://presolar.physics.wustl.edu/presolar-grain-database/		58.9224		315.264		139. T. Stephan et al., 2024, ApJS, 270, 27 and refs therein
0.000599	4.62e-05	0.00154	0.000144			138. K. M. Hynes and F. Gyngard, 2009, Lunar Planet. Sci. 40, Abstract #1198. https://presolar.physics.wustl.edu/presolar-grain-database/		70.8549		316.447		139. T. Stephan et al., 2024, ApJS, 270, 27 and refs therein
0.00051	2.22e-05	0.00164	5.77e-05			138. K. M. Hynes and F. Gyngard, 2009, Lunar Planet. Sci. 40, Abstract #1198. https://presolar.physics.wustl.edu/presolar-grain-database/		91.8331		316.647		139. T. Stephan et al., 2024, ApJS, 270, 27 and refs therein
0.00108	0.000214	0.00174	0.000334			138. K. M. Hynes and F. Gyngard, 2009, Lunar Planet. Sci. 40, Abstract #1198. https://presolar.physics.wustl.edu/presolar-grain-database/		81.7865		316.845		139. T. Stephan et al., 2024, ApJS, 270, 27 and refs therein
0.000519	4.06e-05	0.00166	9.27e-05			138. K. M. Hynes and F. Gyngard, 2009, Lunar Planet. Sci. 40, Abstract #1198. https://presolar.physics.wustl.edu/presolar-grain-database/		76.7028		316.91		139. T. Stephan et al., 2024, ApJS, 270, 27 and refs therein
0.00041	6.49e-06	0.00186	1.93e-05			138. K. M. Hynes and F. Gyngard, 2009, Lunar Planet. Sci. 40, Abstract #1198. https://presolar.physics.wustl.edu/presolar-grain-database/		76.5975		317.635		139. T. Stephan et al., 2024, ApJS, 270, 27 and refs therein
0.000552	4e-05	0.0013	8.73e-05			138. K. M. Hynes and F. Gyngard, 2009, Lunar Planet. Sci. 40, Abstract #1198. https://presolar.physics.wustl.edu/presolar-grain-database/		78.0883		317.92		139. T. Stephan et al., 2024, ApJS, 270, 27 and refs therein
0.000961	8.62e-05	0.00157	0.000163			138. K. M. Hynes and F. Gyngard, 2009, Lunar Planet. Sci. 40, Abstract #1198. https://presolar.physics.wustl.edu/presolar-grain-database/		62.9		318		139. T. Stephan et al., 2024, ApJS, 270, 27 and refs therein
0.000486	1.91e-06	0.0021	4.01e-06			138. K. M. Hynes and F. Gyngard, 2009, Lunar Planet. Sci. 40, Abstract #1198. https://presolar.physics.wustl.edu/presolar-grain-database/		45.8309		318.342		139. T. Stephan et al., 2024, ApJS, 270, 27 and refs therein
0.000489	3.45e-06	0.00206	8.02e-06			138. K. M. Hynes and F. Gyngard, 2009, Lunar Planet. Sci. 40, Abstract #1198. https://presolar.physics.wustl.edu/presolar-grain-database/		66.4309		318.999		139. T. Stephan et al., 2024, ApJS, 270, 27 and refs therein
0.000514	3.45e-06	0.00207	6.02e-06			138. K. M. Hynes and F. Gyngard, 2009, Lunar Planet. Sci. 40, Abstract #1198. https://presolar.physics.wustl.edu/presolar-grain-database/		60.3		319		139. T. Stephan et al., 2024, ApJS, 270, 27 and refs therein
0.000482	5.36e-06	0.00207	1e-05			138. K. M. Hynes and F. Gyngard, 2009, Lunar Planet. Sci. 40, Abstract #1198. https://presolar.physics.wustl.edu/presolar-grain-database/		48.2115		319.074		139. T. Stephan et al., 2024, ApJS, 270, 27 and refs therein
0.000458	1.82e-05	0.00181	7.46e-05			138. K. M. Hynes and F. Gyngard, 2009, Lunar Planet. Sci. 40, Abstract #1198. https://presolar.physics.wustl.edu/presolar-grain-database/		64.9608		319.351		139. T. Stephan et al., 2024, ApJS, 270, 27 and refs therein
0.000747	2.51e-05	6.7e-05	7.71e-06			138. K. M. Hynes and F. Gyngard, 2009, Lunar Planet. Sci. 40, Abstract #1198. https://presolar.physics.wustl.edu/presolar-grain-database/		60.9		320		139. T. Stephan et al., 2024, ApJS, 270, 27 and refs therein
0.000501	3.9e-05	0.00166	0.00012			138. K. M. Hynes and F. Gyngard, 2009, Lunar Planet. Sci. 40, Abstract #1198. https://presolar.physics.wustl.edu/presolar-grain-database/		62.4731		320.59		139. T. Stephan et al., 2024, ApJS, 270, 27 and refs therein
0.00066	0.00011	0.00144	0.00027			138. K. M. Hynes and F. Gyngard, 2009, Lunar Planet. Sci. 40, Abstract #1198. https://presolar.physics.wustl.edu/presolar-grain-database/		41.0666		321.25		139. T. Stephan et al., 2024, ApJS, 270, 27 and refs therein
0.000292	2.9e-05	0.00198	0.00013			138. K. M. Hynes and F. Gyngard, 2009, Lunar Planet. Sci. 40, Abstract #1198. https://presolar.physics.wustl.edu/presolar-grain-database/		39.0633		321.397		139. T. Stephan et al., 2024, ApJS, 270, 27 and refs therein
0.00126	0.00011	0.000147	8.5e-05			138. K. M. Hynes and F. Gyngard, 2009, Lunar Planet. Sci. 40, Abstract #1198. https://presolar.physics.wustl.edu/presolar-grain-database/		80.9591		321.651		139. T. Stephan et al., 2024, ApJS, 270, 27 and refs therein
0.000315	1.1e-05	0.00102	3e-05			138. K. M. Hynes and F. Gyngard, 2009, Lunar Planet. Sci. 40, Abstract #1198. https://presolar.physics.wustl.edu/presolar-grain-database/		78.222		321.923		139. T. Stephan et al., 2024, ApJS, 270, 27 and refs therein
0.00114	8e-05	4.3e-05	2.6e-05			138. K. M. Hynes and F. Gyngard, 2009, Lunar Planet. Sci. 40, Abstract #1198. https://presolar.physics.wustl.edu/presolar-grain-database/		47.0671		322.816		139. T. Stephan et al., 2024, ApJS, 270, 27 and refs therein
0.000505	2.2e-05	0.00155	7e-05			138. K. M. Hynes and F. Gyngard, 2009, Lunar Planet. Sci. 40, Abstract #1198. https://presolar.physics.wustl.edu/presolar-grain-database/		55.6772		323.345		139. T. Stephan et al., 2024, ApJS, 270, 27 and refs therein
0.000192	5.1e-05	0.00185	0.00029			138. K. M. Hynes and F. Gyngard, 2009, Lunar Planet. Sci. 40, Abstract #1198. https://presolar.physics.wustl.edu/presolar-grain-database/		62.4		325		139. T. Stephan et al., 2024, ApJS, 270, 27 and refs therein
0.00263	5e-05	0.00127	5e-05			138. K. M. Hynes and F. Gyngard, 2009, Lunar Planet. Sci. 40, Abstract #1198. https://presolar.physics.wustl.edu/presolar-grain-database/		78.0417		325.259		139. T. Stephan et al., 2024, ApJS, 270, 27 and refs therein
0.00111	3e-05	0.00136	6e-05			138. K. M. Hynes and F. Gyngard, 2009, Lunar Planet. Sci. 40, Abstract #1198. https://presolar.physics.wustl.edu/presolar-grain-database/		49.6503		325.259		139. T. Stephan et al., 2024, ApJS, 270, 27 and refs therein
0.00114	5e-05	0.0016	0.0001			138. K. M. Hynes and F. Gyngard, 2009, Lunar Planet. Sci. 40, Abstract #1198. https://presolar.physics.wustl.edu/presolar-grain-database/		90.6719		325.74		139. T. Stephan et al., 2024, ApJS, 270, 27 and refs therein
0.00136	0.0004	0.00015	1.1e-05			138. K. M. Hynes and F. Gyngard, 2009, Lunar Planet. Sci. 40, Abstract #1198. https://presolar.physics.wustl.edu/presolar-grain-database/		25.1425		326.293		139. T. Stephan et al., 2024, ApJS, 270, 27 and refs therein
0.000672	2.4e-05	0.000141	1e-05			138. K. M. Hynes and F. Gyngard, 2009, Lunar Planet. Sci. 40, Abstract #1198. https://presolar.physics.wustl.edu/presolar-grain-database/		56.0761		327.224		139. T. Stephan et al., 2024, ApJS, 270, 27 and refs therein
0.00147	5e-05	0.00157	9e-05			138. K. M. Hynes and F. Gyngard, 2009, Lunar Planet. Sci. 40, Abstract #1198. https://presolar.physics.wustl.edu/presolar-grain-database/		67.4844		327.578		139. T. Stephan et al., 2024, ApJS, 270, 27 and refs therein
0.00032	2.3e-05	0.00126	6e-05			138. K. M. Hynes and F. Gyngard, 2009, Lunar Planet. Sci. 40, Abstract #1198. https://presolar.physics.wustl.edu/presolar-grain-database/		49.0829		327.677		139. T. Stephan et al., 2024, ApJS, 270, 27 and refs therein
0.00101	6e-05	0.000621	5.4e-05			138. K. M. Hynes and F. Gyngard, 2009, Lunar Planet. Sci. 40, Abstract #1198. https://presolar.physics.wustl.edu/presolar-grain-database/		60.6		328		139. T. Stephan et al., 2024, ApJS, 270, 27 and refs therein
0.000912	7.6e-05	0.00043	8.9e-05			138. K. M. Hynes and F. Gyngard, 2009, Lunar Planet. Sci. 40, Abstract #1198. https://presolar.physics.wustl.edu/presolar-grain-database/		75.2		328		139. T. Stephan et al., 2024, ApJS, 270, 27 and refs therein
0.00119	8e-05	0.00135	0.00015			138. K. M. Hynes and F. Gyngard, 2009, Lunar Planet. Sci. 40, Abstract #1198. https://presolar.physics.wustl.edu/presolar-grain-database/		48.9487		328.024		139. T. Stephan et al., 2024, ApJS, 270, 27 and refs therein
0.00075	7.4e-05	0.00163	0.00019			138. K. M. Hynes and F. Gyngard, 2009, Lunar Planet. Sci. 40, Abstract #1198. https://presolar.physics.wustl.edu/presolar-grain-database/		68		330		139. T. Stephan et al., 2024, ApJS, 270, 27 and refs therein
0.000538	1.6e-05	0.00166	0.00047			138. K. M. Hynes and F. Gyngard, 2009, Lunar Planet. Sci. 40, Abstract #1198. https://presolar.physics.wustl.edu/presolar-grain-database/		77.0438		330.218		139. T. Stephan et al., 2024, ApJS, 270, 27 and refs therein
0.000325	1.7e-05	0.00129	0.00059			138. K. M. Hynes and F. Gyngard, 2009, Lunar Planet. Sci. 40, Abstract #1198. https://presolar.physics.wustl.edu/presolar-grain-database/		86.6218		330.868		139. T. Stephan et al., 2024, ApJS, 270, 27 and refs therein
3e-05	1.8e-05	0.00034	0.00013			138. K. M. Hynes and F. Gyngard, 2009, Lunar Planet. Sci. 40, Abstract #1198. https://presolar.physics.wustl.edu/presolar-grain-database/		71.3		331		139. T. Stephan et al., 2024, ApJS, 270, 27 and refs therein
0.00257	2.28e-05	0.0016	1.53e-05			138. K. M. Hynes and F. Gyngard, 2009, Lunar Planet. Sci. 40, Abstract #1198. https://presolar.physics.wustl.edu/presolar-grain-database/		42		331		139. T. Stephan et al., 2024, ApJS, 270, 27 and refs therein
0.00128	1.7e-05	2.13e-05	2e-06			138. K. M. Hynes and F. Gyngard, 2009, Lunar Planet. Sci. 40, Abstract #1198. https://presolar.physics.wustl.edu/presolar-grain-database/		67.4		332		139. T. Stephan et al., 2024, ApJS, 270, 27 and refs therein
0.00112	5.65e-05	0.00048	4.03e-05			138. K. M. Hynes and F. Gyngard, 2009, Lunar Planet. Sci. 40, Abstract #1198. https://presolar.physics.wustl.edu/presolar-grain-database/		56.4729		332.479		139. T. Stephan et al., 2024, ApJS, 270, 27 and refs therein
0.00066	7e-05	0.0016	0.0001			138. K. M. Hynes and F. Gyngard, 2009, Lunar Planet. Sci. 40, Abstract #1198. https://presolar.physics.wustl.edu/presolar-grain-database/		74.17		332.61		139. T. Stephan et al., 2024, ApJS, 270, 27 and refs therein
0.00076	1e-05	0.00151	5e-05			138. K. M. Hynes and F. Gyngard, 2009, Lunar Planet. Sci. 40, Abstract #1198. https://presolar.physics.wustl.edu/presolar-grain-database/		71.6		335		139. T. Stephan et al., 2024, ApJS, 270, 27 and refs therein
0.0015	6e-05	0.00045	5e-05			138. K. M. Hynes and F. Gyngard, 2009, Lunar Planet. Sci. 40, Abstract #1198. https://presolar.physics.wustl.edu/presolar-grain-database/		63.8574		336.464		139. T. Stephan et al., 2024, ApJS, 270, 27 and refs therein
0.0012	4e-05	0.00011	2e-05			138. K. M. Hynes and F. Gyngard, 2009, Lunar Planet. Sci. 40, Abstract #1198. https://presolar.physics.wustl.edu/presolar-grain-database/		16.23		336.5		139. T. Stephan et al., 2024, ApJS, 270, 27 and refs therein
0.0011	2e-05	6.7e-05	9e-06			138. K. M. Hynes and F. Gyngard, 2009, Lunar Planet. Sci. 40, Abstract #1198. https://presolar.physics.wustl.edu/presolar-grain-database/		44.8285		337.444		139. T. Stephan et al., 2024, ApJS, 270, 27 and refs therein
0.00129	2e-05	0.00028	2e-05			138. K. M. Hynes and F. Gyngard, 2009, Lunar Planet. Sci. 40, Abstract #1198. https://presolar.physics.wustl.edu/presolar-grain-database/		83.5289		338.938		139. T. Stephan et al., 2024, ApJS, 270, 27 and refs therein
0.0014	0.0001	0.0001	2e-05			138. K. M. Hynes and F. Gyngard, 2009, Lunar Planet. Sci. 40, Abstract #1198. https://presolar.physics.wustl.edu/presolar-grain-database/		90.4234		339.94		139. T. Stephan et al., 2024, ApJS, 270, 27 and refs therein
0.00114	1.5e-05	0.00016	2e-05			138. K. M. Hynes and F. Gyngard, 2009, Lunar Planet. Sci. 40, Abstract #1198. https://presolar.physics.wustl.edu/presolar-grain-database/		53.4183		340.038		139. T. Stephan et al., 2024, ApJS, 270, 27 and refs therein
0.00062	5e-05	0.00077	7e-05			138. K. M. Hynes and F. Gyngard, 2009, Lunar Planet. Sci. 40, Abstract #1198. https://presolar.physics.wustl.edu/presolar-grain-database/		54.6441		340.459		139. T. Stephan et al., 2024, ApJS, 270, 27 and refs therein
0.00037	1e-05	0.00108	4e-05			138. K. M. Hynes and F. Gyngard, 2009, Lunar Planet. Sci. 40, Abstract #1198. https://presolar.physics.wustl.edu/presolar-grain-database/		48.68		340.8		139. T. Stephan et al., 2024, ApJS, 270, 27 and refs therein
0.00131	3e-05	0.00157	3e-05			138. K. M. Hynes and F. Gyngard, 2009, Lunar Planet. Sci. 40, Abstract #1198. https://presolar.physics.wustl.edu/presolar-grain-database/		52.7133		341.226		139. T. Stephan et al., 2024, ApJS, 270, 27 and refs therein
0.000479	9.6e-06	0.0018	3.81e-05			138. K. M. Hynes and F. Gyngard, 2009, Lunar Planet. Sci. 40, Abstract #1198. https://presolar.physics.wustl.edu/presolar-grain-database/		28.41		342		139. T. Stephan et al., 2024, ApJS, 270, 27 and refs therein
0.000768	1.32e-05	0.00158	3.83e-05			138. K. M. Hynes and F. Gyngard, 2009, Lunar Planet. Sci. 40, Abstract #1198. https://presolar.physics.wustl.edu/presolar-grain-database/		48.8426		342.574		139. T. Stephan et al., 2024, ApJS, 270, 27 and refs therein
0.000395	3.82e-05	0.00154	0.000147			138. K. M. Hynes and F. Gyngard, 2009, Lunar Planet. Sci. 40, Abstract #1198. https://presolar.physics.wustl.edu/presolar-grain-database/		38.7453		343.657		139. T. Stephan et al., 2024, ApJS, 270, 27 and refs therein
0.000885	1.79e-05	0.000729	2.67e-05			138. K. M. Hynes and F. Gyngard, 2009, Lunar Planet. Sci. 40, Abstract #1198. https://presolar.physics.wustl.edu/presolar-grain-database/		51.6617		344.93		139. T. Stephan et al., 2024, ApJS, 270, 27 and refs therein
0.000173	6.73e-05	0.00128	0.000338			138. K. M. Hynes and F. Gyngard, 2009, Lunar Planet. Sci. 40, Abstract #1198. https://presolar.physics.wustl.edu/presolar-grain-database/		79.5696		345.103		139. T. Stephan et al., 2024, ApJS, 270, 27 and refs therein
0.000368	1.21e-05	0.00303	8.14e-05			138. K. M. Hynes and F. Gyngard, 2009, Lunar Planet. Sci. 40, Abstract #1198. https://presolar.physics.wustl.edu/presolar-grain-database/		86.3		345.707		139. T. Stephan et al., 2024, ApJS, 270, 27 and refs therein
0.000644	7.1e-05	0.00176	0.00011			138. K. M. Hynes and F. Gyngard, 2009, Lunar Planet. Sci. 40, Abstract #1198. https://presolar.physics.wustl.edu/presolar-grain-database/		49.2238		345.712		139. T. Stephan et al., 2024, ApJS, 270, 27 and refs therein
0.000593	4.2e-05	0.00185	7e-05			138. K. M. Hynes and F. Gyngard, 2009, Lunar Planet. Sci. 40, Abstract #1198. https://presolar.physics.wustl.edu/presolar-grain-database/		76.0841		346.705		139. T. Stephan et al., 2024, ApJS, 270, 27 and refs therein
0.000723	6e-05	0.00198	0.0001			138. K. M. Hynes and F. Gyngard, 2009, Lunar Planet. Sci. 40, Abstract #1198. https://presolar.physics.wustl.edu/presolar-grain-database/		65.8194		347.71		139. T. Stephan et al., 2024, ApJS, 270, 27 and refs therein
0.000893	9.1e-05	0.00204	0.00013			138. K. M. Hynes and F. Gyngard, 2009, Lunar Planet. Sci. 40, Abstract #1198. https://presolar.physics.wustl.edu/presolar-grain-database/		55.4051		349.567		139. T. Stephan et al., 2024, ApJS, 270, 27 and refs therein
0.000563	3.7e-05	0.00198	7e-05			138. K. M. Hynes and F. Gyngard, 2009, Lunar Planet. Sci. 40, Abstract #1198. https://presolar.physics.wustl.edu/presolar-grain-database/		35.595		349.631		139. T. Stephan et al., 2024, ApJS, 270, 27 and refs therein
0.000691	4.1e-05	0.00193	7e-05			138. K. M. Hynes and F. Gyngard, 2009, Lunar Planet. Sci. 40, Abstract #1198. https://presolar.physics.wustl.edu/presolar-grain-database/		17.7988		349.8		139. T. Stephan et al., 2024, ApJS, 270, 27 and refs therein
0.00067	4.8e-05	0.00192	8e-05			138. K. M. Hynes and F. Gyngard, 2009, Lunar Planet. Sci. 40, Abstract #1198. https://presolar.physics.wustl.edu/presolar-grain-database/		62.0271		350.368		139. T. Stephan et al., 2024, ApJS, 270, 27 and refs therein
0.000623	4.1e-05	0.00159	6e-05			138. K. M. Hynes and F. Gyngard, 2009, Lunar Planet. Sci. 40, Abstract #1198. https://presolar.physics.wustl.edu/presolar-grain-database/		53.4115		351.128		139. T. Stephan et al., 2024, ApJS, 270, 27 and refs therein
0.000817	6.8e-05	0.0019	0.0001			138. K. M. Hynes and F. Gyngard, 2009, Lunar Planet. Sci. 40, Abstract #1198. https://presolar.physics.wustl.edu/presolar-grain-database/		48.375		353.247		139. T. Stephan et al., 2024, ApJS, 270, 27 and refs therein
0.00161	7.5e-05	0.00194	8e-05			138. K. M. Hynes and F. Gyngard, 2009, Lunar Planet. Sci. 40, Abstract #1198. https://presolar.physics.wustl.edu/presolar-grain-database/		45.838		353.791		139. T. Stephan et al., 2024, ApJS, 270, 27 and refs therein
0.000724	5.3e-05	0.0018	8e-05			138. K. M. Hynes and F. Gyngard, 2009, Lunar Planet. Sci. 40, Abstract #1198. https://presolar.physics.wustl.edu/presolar-grain-database/		70.3843		353.87		139. T. Stephan et al., 2024, ApJS, 270, 27 and refs therein
0.00131	4.7e-05	0.00207	5e-05			138. K. M. Hynes and F. Gyngard, 2009, Lunar Planet. Sci. 40, Abstract #1198. https://presolar.physics.wustl.edu/presolar-grain-database/		55.7893		354.882		139. T. Stephan et al., 2024, ApJS, 270, 27 and refs therein
0.000703	4.2e-05	0.00148	6e-05			138. K. M. Hynes and F. Gyngard, 2009, Lunar Planet. Sci. 40, Abstract #1198. https://presolar.physics.wustl.edu/presolar-grain-database/		53.1077		355.192		139. T. Stephan et al., 2024, ApJS, 270, 27 and refs therein
0.0007	4.4e-05	0.00168	7e-05			138. K. M. Hynes and F. Gyngard, 2009, Lunar Planet. Sci. 40, Abstract #1198. https://presolar.physics.wustl.edu/presolar-grain-database/		51.3		356		139. T. Stephan et al., 2024, ApJS, 270, 27 and refs therein
0.00223	0.000499	0.00223	0.00049			138. K. M. Hynes and F. Gyngard, 2009, Lunar Planet. Sci. 40, Abstract #1198. https://presolar.physics.wustl.edu/presolar-grain-database/		48.904		356.021		139. T. Stephan et al., 2024, ApJS, 270, 27 and refs therein
0.000486	2.8e-05	0.00165	5e-05			138. K. M. Hynes and F. Gyngard, 2009, Lunar Planet. Sci. 40, Abstract #1198. https://presolar.physics.wustl.edu/presolar-grain-database/		59.8055		356.625		139. T. Stephan et al., 2024, ApJS, 270, 27 and refs therein
0.000597	8.2e-05	0.00167	0.00014			138. K. M. Hynes and F. Gyngard, 2009, Lunar Planet. Sci. 40, Abstract #1198. https://presolar.physics.wustl.edu/presolar-grain-database/		44.3752		356.825		139. T. Stephan et al., 2024, ApJS, 270, 27 and refs therein
0.000554	5.5e-05	0.00175	0.0001			138. K. M. Hynes and F. Gyngard, 2009, Lunar Planet. Sci. 40, Abstract #1198. https://presolar.physics.wustl.edu/presolar-grain-database/		64.7938		357.449		139. T. Stephan et al., 2024, ApJS, 270, 27 and refs therein
0.000498	1.8e-05	0.00191	4e-05			138. K. M. Hynes and F. Gyngard, 2009, Lunar Planet. Sci. 40, Abstract #1198. https://presolar.physics.wustl.edu/presolar-grain-database/		55.1702		357.899		139. T. Stephan et al., 2024, ApJS, 270, 27 and refs therein
0.000757	4.1e-05	0.00136	6e-05			138. K. M. Hynes and F. Gyngard, 2009, Lunar Planet. Sci. 40, Abstract #1198. https://presolar.physics.wustl.edu/presolar-grain-database/		68.114		358.838		139. T. Stephan et al., 2024, ApJS, 270, 27 and refs therein
0.000958	5.6e-05	0.002	8e-05			138. K. M. Hynes and F. Gyngard, 2009, Lunar Planet. Sci. 40, Abstract #1198. https://presolar.physics.wustl.edu/presolar-grain-database/		18.0947		359.881		139. T. Stephan et al., 2024, ApJS, 270, 27 and refs therein
0.000588	3.5e-05	0.00103	5e-05			138. K. M. Hynes and F. Gyngard, 2009, Lunar Planet. Sci. 40, Abstract #1198. https://presolar.physics.wustl.edu/presolar-grain-database/		33.3999		360.459		139. T. Stephan et al., 2024, ApJS, 270, 27 and refs therein
0.000564	3e-05	0.00195	6e-05			138. K. M. Hynes and F. Gyngard, 2009, Lunar Planet. Sci. 40, Abstract #1198. https://presolar.physics.wustl.edu/presolar-grain-database/		47.0821		360.666		139. T. Stephan et al., 2024, ApJS, 270, 27 and refs therein
0.000467	2.8e-05	0.00225	6e-05			138. K. M. Hynes and F. Gyngard, 2009, Lunar Planet. Sci. 40, Abstract #1198. https://presolar.physics.wustl.edu/presolar-grain-database/		67.4906		360.719		139. T. Stephan et al., 2024, ApJS, 270, 27 and refs therein
0.00153	0.000121	0.00193	0.00013			138. K. M. Hynes and F. Gyngard, 2009, Lunar Planet. Sci. 40, Abstract #1198. https://presolar.physics.wustl.edu/presolar-grain-database/		49.8724		361.636		139. T. Stephan et al., 2024, ApJS, 270, 27 and refs therein
0.000814	2.6e-05	0.00117	3e-05			138. K. M. Hynes and F. Gyngard, 2009, Lunar Planet. Sci. 40, Abstract #1198. https://presolar.physics.wustl.edu/presolar-grain-database/		30.4454		363.82		139. T. Stephan et al., 2024, ApJS, 270, 27 and refs therein
0.000782	2.3e-05	0.00103	2e-05			138. K. M. Hynes and F. Gyngard, 2009, Lunar Planet. Sci. 40, Abstract #1198. https://presolar.physics.wustl.edu/presolar-grain-database/		64.1179		365.181		139. T. Stephan et al., 2024, ApJS, 270, 27 and refs therein
0.000728	3.2e-05	0.00194	7e-05			138. K. M. Hynes and F. Gyngard, 2009, Lunar Planet. Sci. 40, Abstract #1198. https://presolar.physics.wustl.edu/presolar-grain-database/		69.4879		365.533		139. T. Stephan et al., 2024, ApJS, 270, 27 and refs therein
0.000715	2.6e-05	0.0013	5e-05			138. K. M. Hynes and F. Gyngard, 2009, Lunar Planet. Sci. 40, Abstract #1198. https://presolar.physics.wustl.edu/presolar-grain-database/		68.4504		365.892		139. T. Stephan et al., 2024, ApJS, 270, 27 and refs therein
0.000709	3e-05	0.00183	5e-05			138. K. M. Hynes and F. Gyngard, 2009, Lunar Planet. Sci. 40, Abstract #1198. https://presolar.physics.wustl.edu/presolar-grain-database/		41.5093		366.574		139. T. Stephan et al., 2024, ApJS, 270, 27 and refs therein
0.00056	1.8e-05	0.00262	5e-05			138. K. M. Hynes and F. Gyngard, 2009, Lunar Planet. Sci. 40, Abstract #1198. https://presolar.physics.wustl.edu/presolar-grain-database/		77.7621		366.759		139. T. Stephan et al., 2024, ApJS, 270, 27 and refs therein
0.000641	2.6e-05	0.00188	7e-05			138. K. M. Hynes and F. Gyngard, 2009, Lunar Planet. Sci. 40, Abstract #1198. https://presolar.physics.wustl.edu/presolar-grain-database/		47.4521		366.773		139. T. Stephan et al., 2024, ApJS, 270, 27 and refs therein
0.00046	3.1e-05	0.0023	9e-05			138. K. M. Hynes and F. Gyngard, 2009, Lunar Planet. Sci. 40, Abstract #1198. https://presolar.physics.wustl.edu/presolar-grain-database/		68.1		367		139. T. Stephan et al., 2024, ApJS, 270, 27 and refs therein
0.000517	4e-05	0.00203	9e-05			138. K. M. Hynes and F. Gyngard, 2009, Lunar Planet. Sci. 40, Abstract #1198. https://presolar.physics.wustl.edu/presolar-grain-database/		69.221		367.551		139. T. Stephan et al., 2024, ApJS, 270, 27 and refs therein
0.000539	3.2e-05	0.00195	7e-05			138. K. M. Hynes and F. Gyngard, 2009, Lunar Planet. Sci. 40, Abstract #1198. https://presolar.physics.wustl.edu/presolar-grain-database/		67.3302		368.36		139. T. Stephan et al., 2024, ApJS, 270, 27 and refs therein
0.000857	3.1e-05	0.00082	3e-05			138. K. M. Hynes and F. Gyngard, 2009, Lunar Planet. Sci. 40, Abstract #1198. https://presolar.physics.wustl.edu/presolar-grain-database/		66.52		368.91		139. T. Stephan et al., 2024, ApJS, 270, 27 and refs therein
0.000985	3.2e-05	0.00066	2e-05			138. K. M. Hynes and F. Gyngard, 2009, Lunar Planet. Sci. 40, Abstract #1198. https://presolar.physics.wustl.edu/presolar-grain-database/		19.3		370		139. T. Stephan et al., 2024, ApJS, 270, 27 and refs therein
0.000308	2e-05	0.00137	4e-05			138. K. M. Hynes and F. Gyngard, 2009, Lunar Planet. Sci. 40, Abstract #1198. https://presolar.physics.wustl.edu/presolar-grain-database/		47.8124		372.749		139. T. Stephan et al., 2024, ApJS, 270, 27 and refs therein
0.000311	1.8e-05	0.00123	4e-05			138. K. M. Hynes and F. Gyngard, 2009, Lunar Planet. Sci. 40, Abstract #1198. https://presolar.physics.wustl.edu/presolar-grain-database/		70.2621		373.119		139. T. Stephan et al., 2024, ApJS, 270, 27 and refs therein
0.000407	9.6e-05	0.00136	0.00017			138. K. M. Hynes and F. Gyngard, 2009, Lunar Planet. Sci. 40, Abstract #1198. https://presolar.physics.wustl.edu/presolar-grain-database/		48.9844		373.626		139. T. Stephan et al., 2024, ApJS, 270, 27 and refs therein
0.000212	4.2e-05	0.00077	8e-05			138. K. M. Hynes and F. Gyngard, 2009, Lunar Planet. Sci. 40, Abstract #1198. https://presolar.physics.wustl.edu/presolar-grain-database/		62.6		374		139. T. Stephan et al., 2024, ApJS, 270, 27 and refs therein
0.00024	0.000107	0.00119	0.00024			138. K. M. Hynes and F. Gyngard, 2009, Lunar Planet. Sci. 40, Abstract #1198. https://presolar.physics.wustl.edu/presolar-grain-database/		62.5		374		139. T. Stephan et al., 2024, ApJS, 270, 27 and refs therein
0.000216	1.2e-05	0.00065	2e-05			138. K. M. Hynes and F. Gyngard, 2009, Lunar Planet. Sci. 40, Abstract #1198. https://presolar.physics.wustl.edu/presolar-grain-database/		52.0861		374.3		139. T. Stephan et al., 2024, ApJS, 270, 27 and refs therein
0.000372	2.6e-05	0.00159	5e-05			138. K. M. Hynes and F. Gyngard, 2009, Lunar Planet. Sci. 40, Abstract #1198. https://presolar.physics.wustl.edu/presolar-grain-database/		50.8748		375.07		139. T. Stephan et al., 2024, ApJS, 270, 27 and refs therein
0.000429	1.5e-05	0.00177	6e-05			138. K. M. Hynes and F. Gyngard, 2009, Lunar Planet. Sci. 40, Abstract #1198. https://presolar.physics.wustl.edu/presolar-grain-database/		73.0751		376.713		139. T. Stephan et al., 2024, ApJS, 270, 27 and refs therein
0.000387	1.6e-05	0.00242	0.0001			138. K. M. Hynes and F. Gyngard, 2009, Lunar Planet. Sci. 40, Abstract #1198. https://presolar.physics.wustl.edu/presolar-grain-database/		70.3895		377.157		139. T. Stephan et al., 2024, ApJS, 270, 27 and refs therein
0.000555	3.4e-05	0.0032	0.00011			138. K. M. Hynes and F. Gyngard, 2009, Lunar Planet. Sci. 40, Abstract #1198. https://presolar.physics.wustl.edu/presolar-grain-database/		46.66		377.2		139. T. Stephan et al., 2024, ApJS, 270, 27 and refs therein
0.000893	9.12e-05	0.000796	0.000192			138. K. M. Hynes and F. Gyngard, 2009, Lunar Planet. Sci. 40, Abstract #1198. https://presolar.physics.wustl.edu/presolar-grain-database/		81.7786		377.27		139. T. Stephan et al., 2024, ApJS, 270, 27 and refs therein
0.00125	7.31e-05	6.94e-05	1.34e-05			138. K. M. Hynes and F. Gyngard, 2009, Lunar Planet. Sci. 40, Abstract #1198. https://presolar.physics.wustl.edu/presolar-grain-database/		63.6387		377.635		139. T. Stephan et al., 2024, ApJS, 270, 27 and refs therein
0.00106	5e-05	0.00185	6e-05			138. K. M. Hynes and F. Gyngard, 2009, Lunar Planet. Sci. 40, Abstract #1198. https://presolar.physics.wustl.edu/presolar-grain-database/		57.9366		377.914		139. T. Stephan et al., 2024, ApJS, 270, 27 and refs therein
0.000357	7e-06	0.00166	6e-05			138. K. M. Hynes and F. Gyngard, 2009, Lunar Planet. Sci. 40, Abstract #1198. https://presolar.physics.wustl.edu/presolar-grain-database/		55.2624		379.797		139. T. Stephan et al., 2024, ApJS, 270, 27 and refs therein
0.000349	7e-06	0.00159	5e-05			138. K. M. Hynes and F. Gyngard, 2009, Lunar Planet. Sci. 40, Abstract #1198. https://presolar.physics.wustl.edu/presolar-grain-database/		81.1519		380.026		139. T. Stephan et al., 2024, ApJS, 270, 27 and refs therein
0.000478	1.2e-05	0.00177	6e-05			138. K. M. Hynes and F. Gyngard, 2009, Lunar Planet. Sci. 40, Abstract #1198. https://presolar.physics.wustl.edu/presolar-grain-database/		70.7046		380.068		139. T. Stephan et al., 2024, ApJS, 270, 27 and refs therein
0.000402	1.4e-05	0.0017	8e-05			138. K. M. Hynes and F. Gyngard, 2009, Lunar Planet. Sci. 40, Abstract #1198. https://presolar.physics.wustl.edu/presolar-grain-database/		53.0222		382.71		139. T. Stephan et al., 2024, ApJS, 270, 27 and refs therein
0.00109	7e-05	0.00161	0.00013			138. K. M. Hynes and F. Gyngard, 2009, Lunar Planet. Sci. 40, Abstract #1198. https://presolar.physics.wustl.edu/presolar-grain-database/		53.02		384.09		139. T. Stephan et al., 2024, ApJS, 270, 27 and refs therein
0.000744	5.6e-05	0.00198	9e-05			138. K. M. Hynes and F. Gyngard, 2009, Lunar Planet. Sci. 40, Abstract #1198. https://presolar.physics.wustl.edu/presolar-grain-database/		39.8298		384.504		139. T. Stephan et al., 2024, ApJS, 270, 27 and refs therein
0.000738	5.4e-05	0.00178	9e-05			138. K. M. Hynes and F. Gyngard, 2009, Lunar Planet. Sci. 40, Abstract #1198. https://presolar.physics.wustl.edu/presolar-grain-database/		73.0654		386.691		139. T. Stephan et al., 2024, ApJS, 270, 27 and refs therein
0.000436	4.7e-05	0.00424	0.00015			138. K. M. Hynes and F. Gyngard, 2009, Lunar Planet. Sci. 40, Abstract #1198. https://presolar.physics.wustl.edu/presolar-grain-database/		51		387		139. T. Stephan et al., 2024, ApJS, 270, 27 and refs therein
0.000432	2.57e-05	0.00235	8.24e-05			138. K. M. Hynes and F. Gyngard, 2009, Lunar Planet. Sci. 40, Abstract #1198. https://presolar.physics.wustl.edu/presolar-grain-database/		40.7156		387.761		139. T. Stephan et al., 2024, ApJS, 270, 27 and refs therein
0.00101	0.0001	0.00177	0.00012			138. K. M. Hynes and F. Gyngard, 2009, Lunar Planet. Sci. 40, Abstract #1198. https://presolar.physics.wustl.edu/presolar-grain-database/		47.8574		388.017		139. T. Stephan et al., 2024, ApJS, 270, 27 and refs therein
0.000328	2.3e-05	0.00952	0.00012			138. K. M. Hynes and F. Gyngard, 2009, Lunar Planet. Sci. 40, Abstract #1198. https://presolar.physics.wustl.edu/presolar-grain-database/		51.1751		388.6		139. T. Stephan et al., 2024, ApJS, 270, 27 and refs therein
0.000585	3.3e-05	0.00143	5e-05			138. K. M. Hynes and F. Gyngard, 2009, Lunar Planet. Sci. 40, Abstract #1198. https://presolar.physics.wustl.edu/presolar-grain-database/		83.3802		390.601		139. T. Stephan et al., 2024, ApJS, 270, 27 and refs therein
0.000738	4.5e-05	0.00168	7e-05			138. K. M. Hynes and F. Gyngard, 2009, Lunar Planet. Sci. 40, Abstract #1198. https://presolar.physics.wustl.edu/presolar-grain-database/		53.9779		393.478		139. T. Stephan et al., 2024, ApJS, 270, 27 and refs therein
0.000814	5.3e-05	0.00123	6e-05			138. K. M. Hynes and F. Gyngard, 2009, Lunar Planet. Sci. 40, Abstract #1198. https://presolar.physics.wustl.edu/presolar-grain-database/		61.7		394		139. T. Stephan et al., 2024, ApJS, 270, 27 and refs therein
0.000894	4.7e-05	0.00109	5e-05			138. K. M. Hynes and F. Gyngard, 2009, Lunar Planet. Sci. 40, Abstract #1198. https://presolar.physics.wustl.edu/presolar-grain-database/		33.3516		394.332		139. T. Stephan et al., 2024, ApJS, 270, 27 and refs therein
0.000882	9.1e-05	0.00199	0.00013			138. K. M. Hynes and F. Gyngard, 2009, Lunar Planet. Sci. 40, Abstract #1198. https://presolar.physics.wustl.edu/presolar-grain-database/		51		395		139. T. Stephan et al., 2024, ApJS, 270, 27 and refs therein
0.00088	4.6e-05	0.00176	6e-05			138. K. M. Hynes and F. Gyngard, 2009, Lunar Planet. Sci. 40, Abstract #1198. https://presolar.physics.wustl.edu/presolar-grain-database/		92.251		395.179		139. T. Stephan et al., 2024, ApJS, 270, 27 and refs therein
0.000807	0.000121	0.00239	0.00022			138. K. M. Hynes and F. Gyngard, 2009, Lunar Planet. Sci. 40, Abstract #1198. https://presolar.physics.wustl.edu/presolar-grain-database/		47.7828		395.58		139. T. Stephan et al., 2024, ApJS, 270, 27 and refs therein
0.00318	0.000111	0.00168	8e-05			138. K. M. Hynes and F. Gyngard, 2009, Lunar Planet. Sci. 40, Abstract #1198. https://presolar.physics.wustl.edu/presolar-grain-database/		58.5079		395.798		139. T. Stephan et al., 2024, ApJS, 270, 27 and refs therein
0.000632	3.6e-05	0.00206	6e-05			138. K. M. Hynes and F. Gyngard, 2009, Lunar Planet. Sci. 40, Abstract #1198. https://presolar.physics.wustl.edu/presolar-grain-database/		59.3797		396.149		139. T. Stephan et al., 2024, ApJS, 270, 27 and refs therein
0.000616	5.1e-05	0.00199	9e-05			138. K. M. Hynes and F. Gyngard, 2009, Lunar Planet. Sci. 40, Abstract #1198. https://presolar.physics.wustl.edu/presolar-grain-database/		73.8321		396.473		139. T. Stephan et al., 2024, ApJS, 270, 27 and refs therein
0.000665	7.9e-05	0.00184	0.00013			138. K. M. Hynes and F. Gyngard, 2009, Lunar Planet. Sci. 40, Abstract #1198. https://presolar.physics.wustl.edu/presolar-grain-database/		51.2		398.153		139. T. Stephan et al., 2024, ApJS, 270, 27 and refs therein
0.00113	4.6e-05	0.00196	6e-05			138. K. M. Hynes and F. Gyngard, 2009, Lunar Planet. Sci. 40, Abstract #1198. https://presolar.physics.wustl.edu/presolar-grain-database/		66.128		398.356		139. T. Stephan et al., 2024, ApJS, 270, 27 and refs therein
0.000573	2.6e-05	0.00183	4e-05			138. K. M. Hynes and F. Gyngard, 2009, Lunar Planet. Sci. 40, Abstract #1198. https://presolar.physics.wustl.edu/presolar-grain-database/		41.7649		398.368		139. T. Stephan et al., 2024, ApJS, 270, 27 and refs therein
0.000596	3.8e-05	0.00212	7e-05			138. K. M. Hynes and F. Gyngard, 2009, Lunar Planet. Sci. 40, Abstract #1198. https://presolar.physics.wustl.edu/presolar-grain-database/		42.7397		398.776		139. T. Stephan et al., 2024, ApJS, 270, 27 and refs therein
0.000713	4.7e-05	0.00201	7e-05			138. K. M. Hynes and F. Gyngard, 2009, Lunar Planet. Sci. 40, Abstract #1198. https://presolar.physics.wustl.edu/presolar-grain-database/		45.98		399		139. T. Stephan et al., 2024, ApJS, 270, 27 and refs therein
0.0027	9.5e-05	0.00238	8e-05			138. K. M. Hynes and F. Gyngard, 2009, Lunar Planet. Sci. 40, Abstract #1198. https://presolar.physics.wustl.edu/presolar-grain-database/		57.8729		399.395		139. T. Stephan et al., 2024, ApJS, 270, 27 and refs therein
0.000568	5.1e-05	0.0013	7e-05			138. K. M. Hynes and F. Gyngard, 2009, Lunar Planet. Sci. 40, Abstract #1198. https://presolar.physics.wustl.edu/presolar-grain-database/		50.0466		400.4		139. T. Stephan et al., 2024, ApJS, 270, 27 and refs therein
0.000939	8.5e-05	0.00196	0.00012			138. K. M. Hynes and F. Gyngard, 2009, Lunar Planet. Sci. 40, Abstract #1198. https://presolar.physics.wustl.edu/presolar-grain-database/		63.7		401		139. T. Stephan et al., 2024, ApJS, 270, 27 and refs therein
0.000851	4.9e-05	0.00203	7e-05			138. K. M. Hynes and F. Gyngard, 2009, Lunar Planet. Sci. 40, Abstract #1198. https://presolar.physics.wustl.edu/presolar-grain-database/		19.87		401		139. T. Stephan et al., 2024, ApJS, 270, 27 and refs therein
0.00054	2.9e-05	0.00182	5e-05			138. K. M. Hynes and F. Gyngard, 2009, Lunar Planet. Sci. 40, Abstract #1198. https://presolar.physics.wustl.edu/presolar-grain-database/		57		401		139. T. Stephan et al., 2024, ApJS, 270, 27 and refs therein
0.000492	3.7e-05	0.002	7e-05			138. K. M. Hynes and F. Gyngard, 2009, Lunar Planet. Sci. 40, Abstract #1198. https://presolar.physics.wustl.edu/presolar-grain-database/		56.1859		401.383		139. T. Stephan et al., 2024, ApJS, 270, 27 and refs therein
0.00066	3.4e-05	0.0014	5e-05			138. K. M. Hynes and F. Gyngard, 2009, Lunar Planet. Sci. 40, Abstract #1198. https://presolar.physics.wustl.edu/presolar-grain-database/		46.46		401.644		139. T. Stephan et al., 2024, ApJS, 270, 27 and refs therein
0.000497	5.1e-05	0.00116	7e-05			138. K. M. Hynes and F. Gyngard, 2009, Lunar Planet. Sci. 40, Abstract #1198. https://presolar.physics.wustl.edu/presolar-grain-database/		72.2592		401.913		139. T. Stephan et al., 2024, ApJS, 270, 27 and refs therein
0.000484	2.3e-05	0.00121	4e-05			138. K. M. Hynes and F. Gyngard, 2009, Lunar Planet. Sci. 40, Abstract #1198. https://presolar.physics.wustl.edu/presolar-grain-database/		67.7726		403.022		139. T. Stephan et al., 2024, ApJS, 270, 27 and refs therein
0.00064	2.1e-05	0.00175	3e-05			138. K. M. Hynes and F. Gyngard, 2009, Lunar Planet. Sci. 40, Abstract #1198. https://presolar.physics.wustl.edu/presolar-grain-database/		20.3		403.1		139. T. Stephan et al., 2024, ApJS, 270, 27 and refs therein
0.000584	2.4e-05	0.00197	5e-05			138. K. M. Hynes and F. Gyngard, 2009, Lunar Planet. Sci. 40, Abstract #1198. https://presolar.physics.wustl.edu/presolar-grain-database/		62.1268		404.793		139. T. Stephan et al., 2024, ApJS, 270, 27 and refs therein
0.000742	5e-06	0.00198	3e-05			138. K. M. Hynes and F. Gyngard, 2009, Lunar Planet. Sci. 40, Abstract #1198. https://presolar.physics.wustl.edu/presolar-grain-database/		44.3679		405.85		139. T. Stephan et al., 2024, ApJS, 270, 27 and refs therein
0.00062	2.4e-05	0.00159	4e-05			138. K. M. Hynes and F. Gyngard, 2009, Lunar Planet. Sci. 40, Abstract #1198. https://presolar.physics.wustl.edu/presolar-grain-database/		80.1		406		139. T. Stephan et al., 2024, ApJS, 270, 27 and refs therein
0.000535	2.4e-05	0.00198	5e-05			138. K. M. Hynes and F. Gyngard, 2009, Lunar Planet. Sci. 40, Abstract #1198. https://presolar.physics.wustl.edu/presolar-grain-database/		68.2783		407.03		139. T. Stephan et al., 2024, ApJS, 270, 27 and refs therein
0.000584	3.7e-05	0.00195	7e-05			138. K. M. Hynes and F. Gyngard, 2009, Lunar Planet. Sci. 40, Abstract #1198. https://presolar.physics.wustl.edu/presolar-grain-database/		43.034		407.745		139. T. Stephan et al., 2024, ApJS, 270, 27 and refs therein
0.000563	4e-05	0.00201	8e-05			138. K. M. Hynes and F. Gyngard, 2009, Lunar Planet. Sci. 40, Abstract #1198. https://presolar.physics.wustl.edu/presolar-grain-database/		52.3567		408.325		139. T. Stephan et al., 2024, ApJS, 270, 27 and refs therein
0.000563	3.6e-05	0.0016	6e-05			138. K. M. Hynes and F. Gyngard, 2009, Lunar Planet. Sci. 40, Abstract #1198. https://presolar.physics.wustl.edu/presolar-grain-database/		49.3084		408.408		139. T. Stephan et al., 2024, ApJS, 270, 27 and refs therein
0.000792	3e-05	0.00191	5e-05			138. K. M. Hynes and F. Gyngard, 2009, Lunar Planet. Sci. 40, Abstract #1198. https://presolar.physics.wustl.edu/presolar-grain-database/		19.5153		409.516		139. T. Stephan et al., 2024, ApJS, 270, 27 and refs therein
0.000548	3e-05	0.0017	5e-05			138. K. M. Hynes and F. Gyngard, 2009, Lunar Planet. Sci. 40, Abstract #1198. https://presolar.physics.wustl.edu/presolar-grain-database/		64.1632		409.744		139. T. Stephan et al., 2024, ApJS, 270, 27 and refs therein
0.000799	1.6e-05	0.00122	2e-05			138. K. M. Hynes and F. Gyngard, 2009, Lunar Planet. Sci. 40, Abstract #1198. https://presolar.physics.wustl.edu/presolar-grain-database/		62.5706		410.089		139. T. Stephan et al., 2024, ApJS, 270, 27 and refs therein
0.000486	2.1e-05	0.0019	4e-05			138. K. M. Hynes and F. Gyngard, 2009, Lunar Planet. Sci. 40, Abstract #1198. https://presolar.physics.wustl.edu/presolar-grain-database/		50.9724		410.12		139. T. Stephan et al., 2024, ApJS, 270, 27 and refs therein
0.000527	1.9e-05	0.00209	4e-05			138. K. M. Hynes and F. Gyngard, 2009, Lunar Planet. Sci. 40, Abstract #1198. https://presolar.physics.wustl.edu/presolar-grain-database/		67.11		410.32		139. T. Stephan et al., 2024, ApJS, 270, 27 and refs therein
0.000515	1.7e-05	0.00197	3e-05			138. K. M. Hynes and F. Gyngard, 2009, Lunar Planet. Sci. 40, Abstract #1198. https://presolar.physics.wustl.edu/presolar-grain-database/		74.0035		410.67		139. T. Stephan et al., 2024, ApJS, 270, 27 and refs therein
0.000629	2.5e-05	0.00185	4e-05			138. K. M. Hynes and F. Gyngard, 2009, Lunar Planet. Sci. 40, Abstract #1198. https://presolar.physics.wustl.edu/presolar-grain-database/		52.31		411		139. T. Stephan et al., 2024, ApJS, 270, 27 and refs therein
0.000516	2.7e-05	0.00154	5e-05			138. K. M. Hynes and F. Gyngard, 2009, Lunar Planet. Sci. 40, Abstract #1198. https://presolar.physics.wustl.edu/presolar-grain-database/		58.69		413.14		139. T. Stephan et al., 2024, ApJS, 270, 27 and refs therein
0.000415	0.000117	0.00316	0.00034			138. K. M. Hynes and F. Gyngard, 2009, Lunar Planet. Sci. 40, Abstract #1198. https://presolar.physics.wustl.edu/presolar-grain-database/		52.2207		413.46		139. T. Stephan et al., 2024, ApJS, 270, 27 and refs therein
0.000361	4.8e-05	0.00277	0.00013			138. K. M. Hynes and F. Gyngard, 2009, Lunar Planet. Sci. 40, Abstract #1198. https://presolar.physics.wustl.edu/presolar-grain-database/		51.5		413.8		139. T. Stephan et al., 2024, ApJS, 270, 27 and refs therein
0.000376	2.2e-05	0.00242	5e-05			138. K. M. Hynes and F. Gyngard, 2009, Lunar Planet. Sci. 40, Abstract #1198. https://presolar.physics.wustl.edu/presolar-grain-database/		52.4352		413.88		139. T. Stephan et al., 2024, ApJS, 270, 27 and refs therein
0.000428	2.7e-05	0.00244	6e-05			138. K. M. Hynes and F. Gyngard, 2009, Lunar Planet. Sci. 40, Abstract #1198. https://presolar.physics.wustl.edu/presolar-grain-database/		66.1968		414.317		139. T. Stephan et al., 2024, ApJS, 270, 27 and refs therein
0.00058	4e-05	0.00187	8e-05			138. K. M. Hynes and F. Gyngard, 2009, Lunar Planet. Sci. 40, Abstract #1198. https://presolar.physics.wustl.edu/presolar-grain-database/		68.9164		414.884		139. T. Stephan et al., 2024, ApJS, 270, 27 and refs therein
0.0133	0.0001	0.00143	4e-05			138. K. M. Hynes and F. Gyngard, 2009, Lunar Planet. Sci. 40, Abstract #1198. https://presolar.physics.wustl.edu/presolar-grain-database/		65.3691		415.95		139. T. Stephan et al., 2024, ApJS, 270, 27 and refs therein
0.0006	6e-05	0.00195	0.0001			138. K. M. Hynes and F. Gyngard, 2009, Lunar Planet. Sci. 40, Abstract #1198. https://presolar.physics.wustl.edu/presolar-grain-database/		42.8256		416.797		139. T. Stephan et al., 2024, ApJS, 270, 27 and refs therein
0.00071	9e-05	0.00177	0.00014			138. K. M. Hynes and F. Gyngard, 2009, Lunar Planet. Sci. 40, Abstract #1198. https://presolar.physics.wustl.edu/presolar-grain-database/		68.1443		416.98		139. T. Stephan et al., 2024, ApJS, 270, 27 and refs therein
0.00048	2e-05	0.00201	1e-05			138. K. M. Hynes and F. Gyngard, 2009, Lunar Planet. Sci. 40, Abstract #1198. https://presolar.physics.wustl.edu/presolar-grain-database/		46.62		417		139. T. Stephan et al., 2024, ApJS, 270, 27 and refs therein
0.00071	3e-05	0.00147	2e-05			138. K. M. Hynes and F. Gyngard, 2009, Lunar Planet. Sci. 40, Abstract #1198. https://presolar.physics.wustl.edu/presolar-grain-database/		51.91		417.63		139. T. Stephan et al., 2024, ApJS, 270, 27 and refs therein
0.00056	2e-05	0.00196	1e-05			138. K. M. Hynes and F. Gyngard, 2009, Lunar Planet. Sci. 40, Abstract #1198. https://presolar.physics.wustl.edu/presolar-grain-database/		51.3033		417.716		139. T. Stephan et al., 2024, ApJS, 270, 27 and refs therein
0.00145	2e-05	0.00164	2e-05			138. K. M. Hynes and F. Gyngard, 2009, Lunar Planet. Sci. 40, Abstract #1198. https://presolar.physics.wustl.edu/presolar-grain-database/		74.5256		418.375		139. T. Stephan et al., 2024, ApJS, 270, 27 and refs therein
0.00066	2e-05	0.0019	1e-05			138. K. M. Hynes and F. Gyngard, 2009, Lunar Planet. Sci. 40, Abstract #1198. https://presolar.physics.wustl.edu/presolar-grain-database/		86.3486		418.401		139. T. Stephan et al., 2024, ApJS, 270, 27 and refs therein
0.00066	2e-05	0.00198	1e-05			138. K. M. Hynes and F. Gyngard, 2009, Lunar Planet. Sci. 40, Abstract #1198. https://presolar.physics.wustl.edu/presolar-grain-database/		63.7747		418.64		139. T. Stephan et al., 2024, ApJS, 270, 27 and refs therein
0.00055	2e-05	0.00171	1e-05			138. K. M. Hynes and F. Gyngard, 2009, Lunar Planet. Sci. 40, Abstract #1198. https://presolar.physics.wustl.edu/presolar-grain-database/		52.6459		419.106		139. T. Stephan et al., 2024, ApJS, 270, 27 and refs therein
0.00135	6e-05	0.00187	5e-05			138. K. M. Hynes and F. Gyngard, 2009, Lunar Planet. Sci. 40, Abstract #1198. https://presolar.physics.wustl.edu/presolar-grain-database/		30.23		420.81		139. T. Stephan et al., 2024, ApJS, 270, 27 and refs therein
0.00039	2e-05	0.00219	4e-05			138. K. M. Hynes and F. Gyngard, 2009, Lunar Planet. Sci. 40, Abstract #1198. https://presolar.physics.wustl.edu/presolar-grain-database/		58.8297		421.245		139. T. Stephan et al., 2024, ApJS, 270, 27 and refs therein
0.000572	1.8e-05	0.00166	1.8e-05			138. K. M. Hynes and F. Gyngard, 2009, Lunar Planet. Sci. 40, Abstract #1198. https://presolar.physics.wustl.edu/presolar-grain-database/		77.9405		423.644		139. T. Stephan et al., 2024, ApJS, 270, 27 and refs therein
0.000654	2.3e-05	0.00199	2.3e-05			138. K. M. Hynes and F. Gyngard, 2009, Lunar Planet. Sci. 40, Abstract #1198. https://presolar.physics.wustl.edu/presolar-grain-database/		40.8641		423.849		139. T. Stephan et al., 2024, ApJS, 270, 27 and refs therein
0.000463	2e-05	0.00197	2e-05			138. K. M. Hynes and F. Gyngard, 2009, Lunar Planet. Sci. 40, Abstract #1198. https://presolar.physics.wustl.edu/presolar-grain-database/		53.4841		423.974		139. T. Stephan et al., 2024, ApJS, 270, 27 and refs therein
0.00158	2.9e-05	0.0019	2.9e-05			138. K. M. Hynes and F. Gyngard, 2009, Lunar Planet. Sci. 40, Abstract #1198. https://presolar.physics.wustl.edu/presolar-grain-database/		28.7432		424.334		139. T. Stephan et al., 2024, ApJS, 270, 27 and refs therein
0.00118	2.2e-05	0.00211	2.2e-05			138. K. M. Hynes and F. Gyngard, 2009, Lunar Planet. Sci. 40, Abstract #1198. https://presolar.physics.wustl.edu/presolar-grain-database/		47.7165		424.648		139. T. Stephan et al., 2024, ApJS, 270, 27 and refs therein
0.000722	1e-05	0.00147	1e-05			138. K. M. Hynes and F. Gyngard, 2009, Lunar Planet. Sci. 40, Abstract #1198. https://presolar.physics.wustl.edu/presolar-grain-database/		62.5627		425.145		139. T. Stephan et al., 2024, ApJS, 270, 27 and refs therein
0.000742	1.7e-05	0.00225	1.7e-05			138. K. M. Hynes and F. Gyngard, 2009, Lunar Planet. Sci. 40, Abstract #1198. https://presolar.physics.wustl.edu/presolar-grain-database/		78.5071		426.51		139. T. Stephan et al., 2024, ApJS, 270, 27 and refs therein
0.000287	1.4e-05	0.00185	1.4e-05			138. K. M. Hynes and F. Gyngard, 2009, Lunar Planet. Sci. 40, Abstract #1198. https://presolar.physics.wustl.edu/presolar-grain-database/		68.5375		428.234		139. T. Stephan et al., 2024, ApJS, 270, 27 and refs therein
0.000262	1.3e-05	0.00193	1.3e-05			138. K. M. Hynes and F. Gyngard, 2009, Lunar Planet. Sci. 40, Abstract #1198. https://presolar.physics.wustl.edu/presolar-grain-database/		68.2962		428.429		139. T. Stephan et al., 2024, ApJS, 270, 27 and refs therein
0.000274	8e-06	0.00183	8e-06			138. K. M. Hynes and F. Gyngard, 2009, Lunar Planet. Sci. 40, Abstract #1198. https://presolar.physics.wustl.edu/presolar-grain-database/		49.827		429.92		139. T. Stephan et al., 2024, ApJS, 270, 27 and refs therein
0.000306	1.2e-05	0.00176	1.2e-05			138. K. M. Hynes and F. Gyngard, 2009, Lunar Planet. Sci. 40, Abstract #1198. https://presolar.physics.wustl.edu/presolar-grain-database/		72.7		430		139. T. Stephan et al., 2024, ApJS, 270, 27 and refs therein
0.000926	3.05e-05	0.00202	4.81e-05			138. K. M. Hynes and F. Gyngard, 2009, Lunar Planet. Sci. 40, Abstract #1198. https://presolar.physics.wustl.edu/presolar-grain-database/		57.86		430.2		139. T. Stephan et al., 2024, ApJS, 270, 27 and refs therein
0.000606	3.81e-05	0.00192	8.02e-05			138. K. M. Hynes and F. Gyngard, 2009, Lunar Planet. Sci. 40, Abstract #1198. https://presolar.physics.wustl.edu/presolar-grain-database/		66.2372		430.825		139. T. Stephan et al., 2024, ApJS, 270, 27 and refs therein
0.00056	2.29e-05	0.0019	4.41e-05			138. K. M. Hynes and F. Gyngard, 2009, Lunar Planet. Sci. 40, Abstract #1198. https://presolar.physics.wustl.edu/presolar-grain-database/		45.7642		430.832		139. T. Stephan et al., 2024, ApJS, 270, 27 and refs therein
0.000632	3.05e-05	0.00217	6.01e-05			138. K. M. Hynes and F. Gyngard, 2009, Lunar Planet. Sci. 40, Abstract #1198. https://presolar.physics.wustl.edu/presolar-grain-database/		49.75		431		139. T. Stephan et al., 2024, ApJS, 270, 27 and refs therein
0.000815	3.81e-05	0.00204	5.81e-05			138. K. M. Hynes and F. Gyngard, 2009, Lunar Planet. Sci. 40, Abstract #1198. https://presolar.physics.wustl.edu/presolar-grain-database/		70.2415		431.468		139. T. Stephan et al., 2024, ApJS, 270, 27 and refs therein
0.000815	1.9e-05	0.00175	3.01e-05			138. K. M. Hynes and F. Gyngard, 2009, Lunar Planet. Sci. 40, Abstract #1198. https://presolar.physics.wustl.edu/presolar-grain-database/		45.2711		433.512		139. T. Stephan et al., 2024, ApJS, 270, 27 and refs therein
0.00142	4.95e-05	0.0014	4.61e-05			138. K. M. Hynes and F. Gyngard, 2009, Lunar Planet. Sci. 40, Abstract #1198. https://presolar.physics.wustl.edu/presolar-grain-database/		71.6299		433.783		139. T. Stephan et al., 2024, ApJS, 270, 27 and refs therein
0.000442	1.14e-05	0.00248	2.41e-05			138. K. M. Hynes and F. Gyngard, 2009, Lunar Planet. Sci. 40, Abstract #1198. https://presolar.physics.wustl.edu/presolar-grain-database/		57.5111		433.8		139. T. Stephan et al., 2024, ApJS, 270, 27 and refs therein
0.000484	1.9e-05	0.00262	4.21e-05			138. K. M. Hynes and F. Gyngard, 2009, Lunar Planet. Sci. 40, Abstract #1198. https://presolar.physics.wustl.edu/presolar-grain-database/		37.77		434		139. T. Stephan et al., 2024, ApJS, 270, 27 and refs therein
0.000411	3.05e-05	0.00315	8.02e-05			138. K. M. Hynes and F. Gyngard, 2009, Lunar Planet. Sci. 40, Abstract #1198. https://presolar.physics.wustl.edu/presolar-grain-database/		19.2777		434.085		139. T. Stephan et al., 2024, ApJS, 270, 27 and refs therein
0.00069	2e-05	0.00193	3e-05			138. K. M. Hynes and F. Gyngard, 2009, Lunar Planet. Sci. 40, Abstract #1198. https://presolar.physics.wustl.edu/presolar-grain-database/		58.1923		434.701		139. T. Stephan et al., 2024, ApJS, 270, 27 and refs therein
0.00091	2.9e-05	0.00187	3e-05			138. K. M. Hynes and F. Gyngard, 2009, Lunar Planet. Sci. 40, Abstract #1198. https://presolar.physics.wustl.edu/presolar-grain-database/		57.7		435		139. T. Stephan et al., 2024, ApJS, 270, 27 and refs therein
0.00081	4.4e-05	0.00097	5e-05			138. K. M. Hynes and F. Gyngard, 2009, Lunar Planet. Sci. 40, Abstract #1198. https://presolar.physics.wustl.edu/presolar-grain-database/		45.46		435		139. T. Stephan et al., 2024, ApJS, 270, 27 and refs therein
0.000521	2e-05	0.00189	4e-05			138. K. M. Hynes and F. Gyngard, 2009, Lunar Planet. Sci. 40, Abstract #1198. https://presolar.physics.wustl.edu/presolar-grain-database/		72.3534		442.588		139. T. Stephan et al., 2024, ApJS, 270, 27 and refs therein
0.00157	4e-05	0.00179	4e-05			138. K. M. Hynes and F. Gyngard, 2009, Lunar Planet. Sci. 40, Abstract #1198. https://presolar.physics.wustl.edu/presolar-grain-database/		47.74		442.83		139. T. Stephan et al., 2024, ApJS, 270, 27 and refs therein
0.000494	2.6e-05	0.00176	4e-05			138. K. M. Hynes and F. Gyngard, 2009, Lunar Planet. Sci. 40, Abstract #1198. https://presolar.physics.wustl.edu/presolar-grain-database/		56.5451		444.19		139. T. Stephan et al., 2024, ApJS, 270, 27 and refs therein
0.00102	4e-05	0.00194	5e-05			138. K. M. Hynes and F. Gyngard, 2009, Lunar Planet. Sci. 40, Abstract #1198. https://presolar.physics.wustl.edu/presolar-grain-database/		18.955		444.836		139. T. Stephan et al., 2024, ApJS, 270, 27 and refs therein
0.000704	3.5e-05	0.00194	6e-05			138. K. M. Hynes and F. Gyngard, 2009, Lunar Planet. Sci. 40, Abstract #1198. https://presolar.physics.wustl.edu/presolar-grain-database/		41.8879		444.974		139. T. Stephan et al., 2024, ApJS, 270, 27 and refs therein
0.000505	2.4e-05	0.00163	4e-05			138. K. M. Hynes and F. Gyngard, 2009, Lunar Planet. Sci. 40, Abstract #1198. https://presolar.physics.wustl.edu/presolar-grain-database/		28.1434		444.995		139. T. Stephan et al., 2024, ApJS, 270, 27 and refs therein
0.000599	2.4e-05	0.00201	4e-05			138. K. M. Hynes and F. Gyngard, 2009, Lunar Planet. Sci. 40, Abstract #1198. https://presolar.physics.wustl.edu/presolar-grain-database/		65.4486		448.069		139. T. Stephan et al., 2024, ApJS, 270, 27 and refs therein
0.000574	2.6e-05	0.00154	4e-05			138. K. M. Hynes and F. Gyngard, 2009, Lunar Planet. Sci. 40, Abstract #1198. https://presolar.physics.wustl.edu/presolar-grain-database/		63.3232		448.468		139. T. Stephan et al., 2024, ApJS, 270, 27 and refs therein
0.000594	2.7e-05	0.00192	5e-05			138. K. M. Hynes and F. Gyngard, 2009, Lunar Planet. Sci. 40, Abstract #1198. https://presolar.physics.wustl.edu/presolar-grain-database/		48.91		450		139. T. Stephan et al., 2024, ApJS, 270, 27 and refs therein
0.000643	3.7e-05	0.00112	5e-05			138. K. M. Hynes and F. Gyngard, 2009, Lunar Planet. Sci. 40, Abstract #1198. https://presolar.physics.wustl.edu/presolar-grain-database/		69.1107		450.082		139. T. Stephan et al., 2024, ApJS, 270, 27 and refs therein
0.000869	1.2e-05	0.00104	0.00012			138. K. M. Hynes and F. Gyngard, 2009, Lunar Planet. Sci. 40, Abstract #1198. https://presolar.physics.wustl.edu/presolar-grain-database/		49.47		450.3		139. T. Stephan et al., 2024, ApJS, 270, 27 and refs therein
0.000555	3e-05	0.00162	5e-05			138. K. M. Hynes and F. Gyngard, 2009, Lunar Planet. Sci. 40, Abstract #1198. https://presolar.physics.wustl.edu/presolar-grain-database/		45.9099		452.556		139. T. Stephan et al., 2024, ApJS, 270, 27 and refs therein
0.000678	3.5e-05	0.00198	6e-05			138. K. M. Hynes and F. Gyngard, 2009, Lunar Planet. Sci. 40, Abstract #1198. https://presolar.physics.wustl.edu/presolar-grain-database/		80.5089		452.579		139. T. Stephan et al., 2024, ApJS, 270, 27 and refs therein
0.000721	5e-05	0.00185	8e-05			138. K. M. Hynes and F. Gyngard, 2009, Lunar Planet. Sci. 40, Abstract #1198. https://presolar.physics.wustl.edu/presolar-grain-database/		40.6782		452.631		139. T. Stephan et al., 2024, ApJS, 270, 27 and refs therein
0.000607	2.3e-05	0.00161	4e-05			138. K. M. Hynes and F. Gyngard, 2009, Lunar Planet. Sci. 40, Abstract #1198. https://presolar.physics.wustl.edu/presolar-grain-database/		22.56		453.48		139. T. Stephan et al., 2024, ApJS, 270, 27 and refs therein
0.000778	3.4e-05	0.00177	5e-05			138. K. M. Hynes and F. Gyngard, 2009, Lunar Planet. Sci. 40, Abstract #1198. https://presolar.physics.wustl.edu/presolar-grain-database/		49.4		455		139. T. Stephan et al., 2024, ApJS, 270, 27 and refs therein
0.000599	4.2e-05	0.00195	7e-05			138. K. M. Hynes and F. Gyngard, 2009, Lunar Planet. Sci. 40, Abstract #1198. https://presolar.physics.wustl.edu/presolar-grain-database/		62.7		456		139. T. Stephan et al., 2024, ApJS, 270, 27 and refs therein
0.000531	3e-05	0.00175	5e-05			138. K. M. Hynes and F. Gyngard, 2009, Lunar Planet. Sci. 40, Abstract #1198. https://presolar.physics.wustl.edu/presolar-grain-database/		68.6802		456.79		139. T. Stephan et al., 2024, ApJS, 270, 27 and refs therein
0.000838	5.7e-05	0.00197	8e-05			138. K. M. Hynes and F. Gyngard, 2009, Lunar Planet. Sci. 40, Abstract #1198. https://presolar.physics.wustl.edu/presolar-grain-database/		71.029		457.219		139. T. Stephan et al., 2024, ApJS, 270, 27 and refs therein
0.000752	2.9e-05	0.00185	5e-05			138. K. M. Hynes and F. Gyngard, 2009, Lunar Planet. Sci. 40, Abstract #1198. https://presolar.physics.wustl.edu/presolar-grain-database/		18.98		458.02		139. T. Stephan et al., 2024, ApJS, 270, 27 and refs therein
0.000808	3.9e-05	0.002	6e-05			138. K. M. Hynes and F. Gyngard, 2009, Lunar Planet. Sci. 40, Abstract #1198. https://presolar.physics.wustl.edu/presolar-grain-database/		56.2885		458.773		139. T. Stephan et al., 2024, ApJS, 270, 27 and refs therein
0.000591	3e-05	0.00204	6e-05			138. K. M. Hynes and F. Gyngard, 2009, Lunar Planet. Sci. 40, Abstract #1198. https://presolar.physics.wustl.edu/presolar-grain-database/		63.2		459		139. T. Stephan et al., 2024, ApJS, 270, 27 and refs therein
0.000888	3.4e-05	0.00187	5e-05			138. K. M. Hynes and F. Gyngard, 2009, Lunar Planet. Sci. 40, Abstract #1198. https://presolar.physics.wustl.edu/presolar-grain-database/		60.188		459.552		139. T. Stephan et al., 2024, ApJS, 270, 27 and refs therein
0.000892	3.7e-05	0.00203	5e-05			138. K. M. Hynes and F. Gyngard, 2009, Lunar Planet. Sci. 40, Abstract #1198. https://presolar.physics.wustl.edu/presolar-grain-database/		48.328		461.54		139. T. Stephan et al., 2024, ApJS, 270, 27 and refs therein
0.000733	3.2e-05	0.00192	5e-05			138. K. M. Hynes and F. Gyngard, 2009, Lunar Planet. Sci. 40, Abstract #1198. https://presolar.physics.wustl.edu/presolar-grain-database/		41.51		462		139. T. Stephan et al., 2024, ApJS, 270, 27 and refs therein
0.0007	3.2e-05	0.00201	5e-05			138. K. M. Hynes and F. Gyngard, 2009, Lunar Planet. Sci. 40, Abstract #1198. https://presolar.physics.wustl.edu/presolar-grain-database/		67.4962		462.598		139. T. Stephan et al., 2024, ApJS, 270, 27 and refs therein
0.00107	3e-05	0.00184	5e-05			138. K. M. Hynes and F. Gyngard, 2009, Lunar Planet. Sci. 40, Abstract #1198. https://presolar.physics.wustl.edu/presolar-grain-database/		53.9		463		139. T. Stephan et al., 2024, ApJS, 270, 27 and refs therein
0.000686	3.1e-05	0.00188	5e-05			138. K. M. Hynes and F. Gyngard, 2009, Lunar Planet. Sci. 40, Abstract #1198. https://presolar.physics.wustl.edu/presolar-grain-database/		68.9549		463.307		139. T. Stephan et al., 2024, ApJS, 270, 27 and refs therein
0.000544	2.6e-05	0.00185	5e-05			138. K. M. Hynes and F. Gyngard, 2009, Lunar Planet. Sci. 40, Abstract #1198. https://presolar.physics.wustl.edu/presolar-grain-database/		40.2023		464.065		139. T. Stephan et al., 2024, ApJS, 270, 27 and refs therein
0.000696	3.3e-05	0.00132	4e-05			138. K. M. Hynes and F. Gyngard, 2009, Lunar Planet. Sci. 40, Abstract #1198. https://presolar.physics.wustl.edu/presolar-grain-database/		66.5492		465.344		139. T. Stephan et al., 2024, ApJS, 270, 27 and refs therein
0.000539	2.6e-05	0.00178	5e-05			138. K. M. Hynes and F. Gyngard, 2009, Lunar Planet. Sci. 40, Abstract #1198. https://presolar.physics.wustl.edu/presolar-grain-database/		49.0112		466.552		139. T. Stephan et al., 2024, ApJS, 270, 27 and refs therein
0.000525	2.6e-05	0.00198	5e-05			138. K. M. Hynes and F. Gyngard, 2009, Lunar Planet. Sci. 40, Abstract #1198. https://presolar.physics.wustl.edu/presolar-grain-database/		49.339		466.758		139. T. Stephan et al., 2024, ApJS, 270, 27 and refs therein
0.00183	5e-05	0.00193	5e-05			138. K. M. Hynes and F. Gyngard, 2009, Lunar Planet. Sci. 40, Abstract #1198. https://presolar.physics.wustl.edu/presolar-grain-database/		68.5156		468.107		139. T. Stephan et al., 2024, ApJS, 270, 27 and refs therein
0.00176	5e-05	0.00196	5e-05			138. K. M. Hynes and F. Gyngard, 2009, Lunar Planet. Sci. 40, Abstract #1198. https://presolar.physics.wustl.edu/presolar-grain-database/		33.19		469.299		139. T. Stephan et al., 2024, ApJS, 270, 27 and refs therein
0.0013	5e-05	0.00186	6e-05			138. K. M. Hynes and F. Gyngard, 2009, Lunar Planet. Sci. 40, Abstract #1198. https://presolar.physics.wustl.edu/presolar-grain-database/		28.21		469.8		139. T. Stephan et al., 2024, ApJS, 270, 27 and refs therein
0.00078	2.9e-05	0.002	5e-05			138. K. M. Hynes and F. Gyngard, 2009, Lunar Planet. Sci. 40, Abstract #1198. https://presolar.physics.wustl.edu/presolar-grain-database/		59.2252		470		139. T. Stephan et al., 2024, ApJS, 270, 27 and refs therein
0.0006	2.7e-05	0.00198	5e-05			138. K. M. Hynes and F. Gyngard, 2009, Lunar Planet. Sci. 40, Abstract #1198. https://presolar.physics.wustl.edu/presolar-grain-database/		59.3065		470.255		139. T. Stephan et al., 2024, ApJS, 270, 27 and refs therein
0.000478	2.8e-05	0.00157	5e-05			138. K. M. Hynes and F. Gyngard, 2009, Lunar Planet. Sci. 40, Abstract #1198. https://presolar.physics.wustl.edu/presolar-grain-database/		88.6634		470.75		139. T. Stephan et al., 2024, ApJS, 270, 27 and refs therein
0.000577	3.1e-05	0.00162	5e-05			138. K. M. Hynes and F. Gyngard, 2009, Lunar Planet. Sci. 40, Abstract #1198. https://presolar.physics.wustl.edu/presolar-grain-database/		35.7		474		139. T. Stephan et al., 2024, ApJS, 270, 27 and refs therein
0.00059	2.6e-05	0.00208	5e-05			138. K. M. Hynes and F. Gyngard, 2009, Lunar Planet. Sci. 40, Abstract #1198. https://presolar.physics.wustl.edu/presolar-grain-database/		44.407		475.438		139. T. Stephan et al., 2024, ApJS, 270, 27 and refs therein
0.000645	3.4e-05	0.00139	5e-05			138. K. M. Hynes and F. Gyngard, 2009, Lunar Planet. Sci. 40, Abstract #1198. https://presolar.physics.wustl.edu/presolar-grain-database/		42.8604		475.784		139. T. Stephan et al., 2024, ApJS, 270, 27 and refs therein
0.00189	5e-05	0.00195	5e-05			138. K. M. Hynes and F. Gyngard, 2009, Lunar Planet. Sci. 40, Abstract #1198. https://presolar.physics.wustl.edu/presolar-grain-database/		25.3		476		139. T. Stephan et al., 2024, ApJS, 270, 27 and refs therein
0.0008	3.3e-05	0.00192	5e-05			138. K. M. Hynes and F. Gyngard, 2009, Lunar Planet. Sci. 40, Abstract #1198. https://presolar.physics.wustl.edu/presolar-grain-database/		84.68		476		139. T. Stephan et al., 2024, ApJS, 270, 27 and refs therein
0.000504	2.1e-05	0.00212	4e-05			138. K. M. Hynes and F. Gyngard, 2009, Lunar Planet. Sci. 40, Abstract #1198. https://presolar.physics.wustl.edu/presolar-grain-database/		49.67		476.06		139. T. Stephan et al., 2024, ApJS, 270, 27 and refs therein
0.00179	4e-05	0.00199	5e-05			138. K. M. Hynes and F. Gyngard, 2009, Lunar Planet. Sci. 40, Abstract #1198. https://presolar.physics.wustl.edu/presolar-grain-database/		83.8872		476.155		139. T. Stephan et al., 2024, ApJS, 270, 27 and refs therein
0.00113	3e-05	0.00183	4e-05			138. K. M. Hynes and F. Gyngard, 2009, Lunar Planet. Sci. 40, Abstract #1198. https://presolar.physics.wustl.edu/presolar-grain-database/		71.2561		476.38		139. T. Stephan et al., 2024, ApJS, 270, 27 and refs therein
0.000574	1.8e-05	0.00172	4e-05			138. K. M. Hynes and F. Gyngard, 2009, Lunar Planet. Sci. 40, Abstract #1198. https://presolar.physics.wustl.edu/presolar-grain-database/		30.0978		476.556		139. T. Stephan et al., 2024, ApJS, 270, 27 and refs therein
0.000627	3.1e-05	0.00187	5e-05			138. K. M. Hynes and F. Gyngard, 2009, Lunar Planet. Sci. 40, Abstract #1198. https://presolar.physics.wustl.edu/presolar-grain-database/		59.4669		476.821		139. T. Stephan et al., 2024, ApJS, 270, 27 and refs therein
0.000599	3e-05	0.00204	5e-05			138. K. M. Hynes and F. Gyngard, 2009, Lunar Planet. Sci. 40, Abstract #1198. https://presolar.physics.wustl.edu/presolar-grain-database/		94.7941		477.984		139. T. Stephan et al., 2024, ApJS, 270, 27 and refs therein
0.00055	2.7e-05	0.00201	5e-05			138. K. M. Hynes and F. Gyngard, 2009, Lunar Planet. Sci. 40, Abstract #1198. https://presolar.physics.wustl.edu/presolar-grain-database/		55.632		478.132		139. T. Stephan et al., 2024, ApJS, 270, 27 and refs therein
0.000371	1.4e-05	0.00147	3e-05			138. K. M. Hynes and F. Gyngard, 2009, Lunar Planet. Sci. 40, Abstract #1198. https://presolar.physics.wustl.edu/presolar-grain-database/		49.3		480		139. T. Stephan et al., 2024, ApJS, 270, 27 and refs therein
0.000252	1.6e-05	0.0018	4e-05			138. K. M. Hynes and F. Gyngard, 2009, Lunar Planet. Sci. 40, Abstract #1198. https://presolar.physics.wustl.edu/presolar-grain-database/		43.0597		480.658		139. T. Stephan et al., 2024, ApJS, 270, 27 and refs therein
0.000384	2.2e-05	0.00292	6e-05			138. K. M. Hynes and F. Gyngard, 2009, Lunar Planet. Sci. 40, Abstract #1198. https://presolar.physics.wustl.edu/presolar-grain-database/		45.5863		484.296		139. T. Stephan et al., 2024, ApJS, 270, 27 and refs therein
0.000303	2.4e-05	0.00261	7e-05			138. K. M. Hynes and F. Gyngard, 2009, Lunar Planet. Sci. 40, Abstract #1198. https://presolar.physics.wustl.edu/presolar-grain-database/		44.7388		484.848		139. T. Stephan et al., 2024, ApJS, 270, 27 and refs therein
0.000366	2.7e-05	0.00303	8e-05			138. K. M. Hynes and F. Gyngard, 2009, Lunar Planet. Sci. 40, Abstract #1198. https://presolar.physics.wustl.edu/presolar-grain-database/		84.491		486.109		139. T. Stephan et al., 2024, ApJS, 270, 27 and refs therein
0.000425	2.4e-05	0.00377	7e-05			138. K. M. Hynes and F. Gyngard, 2009, Lunar Planet. Sci. 40, Abstract #1198. https://presolar.physics.wustl.edu/presolar-grain-database/		63.21		488		139. T. Stephan et al., 2024, ApJS, 270, 27 and refs therein
0.000597	2.7e-05	0.00247	6e-05			138. K. M. Hynes and F. Gyngard, 2009, Lunar Planet. Sci. 40, Abstract #1198. https://presolar.physics.wustl.edu/presolar-grain-database/		80.5476		488.327		139. T. Stephan et al., 2024, ApJS, 270, 27 and refs therein
0.000731	5.6e-05	0.0019	9e-05			138. K. M. Hynes and F. Gyngard, 2009, Lunar Planet. Sci. 40, Abstract #1198. https://presolar.physics.wustl.edu/presolar-grain-database/		57.1625		489.279		139. T. Stephan et al., 2024, ApJS, 270, 27 and refs therein
0.000376	1.9e-05	0.00229	5e-05			138. K. M. Hynes and F. Gyngard, 2009, Lunar Planet. Sci. 40, Abstract #1198. https://presolar.physics.wustl.edu/presolar-grain-database/		62.7861		489.552		139. T. Stephan et al., 2024, ApJS, 270, 27 and refs therein
0.000779	6e-05	0.00195	9e-05			138. K. M. Hynes and F. Gyngard, 2009, Lunar Planet. Sci. 40, Abstract #1198. https://presolar.physics.wustl.edu/presolar-grain-database/		44.34		491.5		139. T. Stephan et al., 2024, ApJS, 270, 27 and refs therein
0.000542	3e-05	0.00181	6e-05			138. K. M. Hynes and F. Gyngard, 2009, Lunar Planet. Sci. 40, Abstract #1198. https://presolar.physics.wustl.edu/presolar-grain-database/		52.514		493.229		139. T. Stephan et al., 2024, ApJS, 270, 27 and refs therein
0.000281	3e-05	0.00188	7e-05			138. K. M. Hynes and F. Gyngard, 2009, Lunar Planet. Sci. 40, Abstract #1198. https://presolar.physics.wustl.edu/presolar-grain-database/		63.6264		494.393		139. T. Stephan et al., 2024, ApJS, 270, 27 and refs therein
0.000383	2e-05	0.00231	7e-05			138. K. M. Hynes and F. Gyngard, 2009, Lunar Planet. Sci. 40, Abstract #1198. https://presolar.physics.wustl.edu/presolar-grain-database/		59.6291		494.402		139. T. Stephan et al., 2024, ApJS, 270, 27 and refs therein
0.000581	3e-05	0.00204	6e-05			138. K. M. Hynes and F. Gyngard, 2009, Lunar Planet. Sci. 40, Abstract #1198. https://presolar.physics.wustl.edu/presolar-grain-database/		52.77		494.54		139. T. Stephan et al., 2024, ApJS, 270, 27 and refs therein
0.000503	3e-05	0.00188	6e-05			138. K. M. Hynes and F. Gyngard, 2009, Lunar Planet. Sci. 40, Abstract #1198. https://presolar.physics.wustl.edu/presolar-grain-database/		57.03		494.54		139. T. Stephan et al., 2024, ApJS, 270, 27 and refs therein
0.000519	2.8e-05	0.00206	6e-05			138. K. M. Hynes and F. Gyngard, 2009, Lunar Planet. Sci. 40, Abstract #1198. https://presolar.physics.wustl.edu/presolar-grain-database/		66.4147		494.743		139. T. Stephan et al., 2024, ApJS, 270, 27 and refs therein
0.00167	0.000102	0.0018	8e-05			138. K. M. Hynes and F. Gyngard, 2009, Lunar Planet. Sci. 40, Abstract #1198. https://presolar.physics.wustl.edu/presolar-grain-database/		83.2		495		139. T. Stephan et al., 2024, ApJS, 270, 27 and refs therein
0.000706	3.6e-05	0.00197	6e-05			138. K. M. Hynes and F. Gyngard, 2009, Lunar Planet. Sci. 40, Abstract #1198. https://presolar.physics.wustl.edu/presolar-grain-database/		53.1967		495.814		139. T. Stephan et al., 2024, ApJS, 270, 27 and refs therein
0.000531	3.3e-05	0.00154	6e-05			138. K. M. Hynes and F. Gyngard, 2009, Lunar Planet. Sci. 40, Abstract #1198. https://presolar.physics.wustl.edu/presolar-grain-database/		45.6977		496.546		139. T. Stephan et al., 2024, ApJS, 270, 27 and refs therein
0.0005	2.3e-05	0.00203	5e-05			138. K. M. Hynes and F. Gyngard, 2009, Lunar Planet. Sci. 40, Abstract #1198. https://presolar.physics.wustl.edu/presolar-grain-database/		49.6523		496.953		139. T. Stephan et al., 2024, ApJS, 270, 27 and refs therein
0.000587	2e-05	0.00192	4e-05			138. K. M. Hynes and F. Gyngard, 2009, Lunar Planet. Sci. 40, Abstract #1198. https://presolar.physics.wustl.edu/presolar-grain-database/		23.4403		498.019		139. T. Stephan et al., 2024, ApJS, 270, 27 and refs therein
0.000945	9.9e-05	0.00195	9e-05			138. K. M. Hynes and F. Gyngard, 2009, Lunar Planet. Sci. 40, Abstract #1198. https://presolar.physics.wustl.edu/presolar-grain-database/		62.2986		498.727		139. T. Stephan et al., 2024, ApJS, 270, 27 and refs therein
0.000503	2.7e-05	0.00202	5e-05			138. K. M. Hynes and F. Gyngard, 2009, Lunar Planet. Sci. 40, Abstract #1198. https://presolar.physics.wustl.edu/presolar-grain-database/		48.52		499		139. T. Stephan et al., 2024, ApJS, 270, 27 and refs therein
0.000622	3.3e-05	0.00197	6e-05			138. K. M. Hynes and F. Gyngard, 2009, Lunar Planet. Sci. 40, Abstract #1198. https://presolar.physics.wustl.edu/presolar-grain-database/		20.0911		500		139. T. Stephan et al., 2024, ApJS, 270, 27 and refs therein
0.000622	3.1e-05	0.00194	5e-05			138. K. M. Hynes and F. Gyngard, 2009, Lunar Planet. Sci. 40, Abstract #1198. https://presolar.physics.wustl.edu/presolar-grain-database/		69.2		501		139. T. Stephan et al., 2024, ApJS, 270, 27 and refs therein
0.000516	2.7e-05	0.00201	5e-05			138. K. M. Hynes and F. Gyngard, 2009, Lunar Planet. Sci. 40, Abstract #1198. https://presolar.physics.wustl.edu/presolar-grain-database/		62.9152		502.98		139. T. Stephan et al., 2024, ApJS, 270, 27 and refs therein
0.000584	4.4e-05	0.0021	8e-05			138. K. M. Hynes and F. Gyngard, 2009, Lunar Planet. Sci. 40, Abstract #1198. https://presolar.physics.wustl.edu/presolar-grain-database/		53.15		503		139. T. Stephan et al., 2024, ApJS, 270, 27 and refs therein
0.000524	3.1e-05	0.00185	6e-05			138. K. M. Hynes and F. Gyngard, 2009, Lunar Planet. Sci. 40, Abstract #1198. https://presolar.physics.wustl.edu/presolar-grain-database/		48.6703		503.622		139. T. Stephan et al., 2024, ApJS, 270, 27 and refs therein
0.00261	0.000291	0.00183	8e-05			138. K. M. Hynes and F. Gyngard, 2009, Lunar Planet. Sci. 40, Abstract #1198. https://presolar.physics.wustl.edu/presolar-grain-database/		14.61		504		139. T. Stephan et al., 2024, ApJS, 270, 27 and refs therein
0.000506	1.8e-05	0.00201	4e-05			138. K. M. Hynes and F. Gyngard, 2009, Lunar Planet. Sci. 40, Abstract #1198. https://presolar.physics.wustl.edu/presolar-grain-database/		90.5704		504.648		139. T. Stephan et al., 2024, ApJS, 270, 27 and refs therein
0.00048	1.6e-05	0.00202	3e-05			138. K. M. Hynes and F. Gyngard, 2009, Lunar Planet. Sci. 40, Abstract #1198. https://presolar.physics.wustl.edu/presolar-grain-database/		56.7063		504.955		139. T. Stephan et al., 2024, ApJS, 270, 27 and refs therein
0.000527	2.5e-05	0.00197	5e-05			138. K. M. Hynes and F. Gyngard, 2009, Lunar Planet. Sci. 40, Abstract #1198. https://presolar.physics.wustl.edu/presolar-grain-database/		66		506		139. T. Stephan et al., 2024, ApJS, 270, 27 and refs therein
0.000509	2.9e-05	0.00188	6e-05			138. K. M. Hynes and F. Gyngard, 2009, Lunar Planet. Sci. 40, Abstract #1198. https://presolar.physics.wustl.edu/presolar-grain-database/		65.1002		507.982		139. T. Stephan et al., 2024, ApJS, 270, 27 and refs therein
0.000299	1.9e-05	0.00207	5e-05			138. K. M. Hynes and F. Gyngard, 2009, Lunar Planet. Sci. 40, Abstract #1198. https://presolar.physics.wustl.edu/presolar-grain-database/		44.7264		510.701		139. T. Stephan et al., 2024, ApJS, 270, 27 and refs therein
0.000395	3.3e-05	0.00234	8e-05			138. K. M. Hynes and F. Gyngard, 2009, Lunar Planet. Sci. 40, Abstract #1198. https://presolar.physics.wustl.edu/presolar-grain-database/		71.6543		511.161		139. T. Stephan et al., 2024, ApJS, 270, 27 and refs therein
0.000442	5e-05	0.00252	0.00012			138. K. M. Hynes and F. Gyngard, 2009, Lunar Planet. Sci. 40, Abstract #1198. https://presolar.physics.wustl.edu/presolar-grain-database/		83.9224		511.678		139. T. Stephan et al., 2024, ApJS, 270, 27 and refs therein
0.000502	4.8e-05	0.00246	0.00011			138. K. M. Hynes and F. Gyngard, 2009, Lunar Planet. Sci. 40, Abstract #1198. https://presolar.physics.wustl.edu/presolar-grain-database/		72.6683		512.642		139. T. Stephan et al., 2024, ApJS, 270, 27 and refs therein
0.00625	0.000251	0.00196	0.00014			138. K. M. Hynes and F. Gyngard, 2009, Lunar Planet. Sci. 40, Abstract #1198. https://presolar.physics.wustl.edu/presolar-grain-database/		37.29		513.02		139. T. Stephan et al., 2024, ApJS, 270, 27 and refs therein
0.000521	2.9e-05	0.00195	6e-05			138. K. M. Hynes and F. Gyngard, 2009, Lunar Planet. Sci. 40, Abstract #1198. https://presolar.physics.wustl.edu/presolar-grain-database/		85.8		515		139. T. Stephan et al., 2024, ApJS, 270, 27 and refs therein
0.000801	7.7e-05	0.0018	0.00011			138. K. M. Hynes and F. Gyngard, 2009, Lunar Planet. Sci. 40, Abstract #1198. https://presolar.physics.wustl.edu/presolar-grain-database/		63.5079		515.384		139. T. Stephan et al., 2024, ApJS, 270, 27 and refs therein
0.000399	2.8e-05	0.00291	7e-05			138. K. M. Hynes and F. Gyngard, 2009, Lunar Planet. Sci. 40, Abstract #1198. https://presolar.physics.wustl.edu/presolar-grain-database/		90.29		516.87		139. T. Stephan et al., 2024, ApJS, 270, 27 and refs therein
0.000593	3.8e-05	0.00205	7.07e-05			138. K. M. Hynes and F. Gyngard, 2009, Lunar Planet. Sci. 40, Abstract #1198. https://presolar.physics.wustl.edu/presolar-grain-database/		79.5919		516.882		139. T. Stephan et al., 2024, ApJS, 270, 27 and refs therein
0.000597	3.44e-05	0.00186	6.1e-05			138. K. M. Hynes and F. Gyngard, 2009, Lunar Planet. Sci. 40, Abstract #1198. https://presolar.physics.wustl.edu/presolar-grain-database/		64.5		517.5		139. T. Stephan et al., 2024, ApJS, 270, 27 and refs therein
0.000681	3.87e-05	0.00189	6.66e-05			138. K. M. Hynes and F. Gyngard, 2009, Lunar Planet. Sci. 40, Abstract #1198. https://presolar.physics.wustl.edu/presolar-grain-database/		51.17		518		139. T. Stephan et al., 2024, ApJS, 270, 27 and refs therein
0.000702	3.29e-05	0.00195	5.5e-05			138. K. M. Hynes and F. Gyngard, 2009, Lunar Planet. Sci. 40, Abstract #1198. https://presolar.physics.wustl.edu/presolar-grain-database/		72.8755		520.6		139. T. Stephan et al., 2024, ApJS, 270, 27 and refs therein
0.000607	2.93e-05	0.00164	4.84e-05			138. K. M. Hynes and F. Gyngard, 2009, Lunar Planet. Sci. 40, Abstract #1198. https://presolar.physics.wustl.edu/presolar-grain-database/		66.6854		520.869		139. T. Stephan et al., 2024, ApJS, 270, 27 and refs therein
0.000599	2.32e-05	0.002	4.25e-05			138. K. M. Hynes and F. Gyngard, 2009, Lunar Planet. Sci. 40, Abstract #1198. https://presolar.physics.wustl.edu/presolar-grain-database/		34.07		522		139. T. Stephan et al., 2024, ApJS, 270, 27 and refs therein
0.0013	6.18e-05	0.00209	7.85e-05			138. K. M. Hynes and F. Gyngard, 2009, Lunar Planet. Sci. 40, Abstract #1198. https://presolar.physics.wustl.edu/presolar-grain-database/		64.254		522.662		139. T. Stephan et al., 2024, ApJS, 270, 27 and refs therein
0.000788	5.75e-05	0.00199	9.17e-05			138. K. M. Hynes and F. Gyngard, 2009, Lunar Planet. Sci. 40, Abstract #1198. https://presolar.physics.wustl.edu/presolar-grain-database/		63.7079		522.702		139. T. Stephan et al., 2024, ApJS, 270, 27 and refs therein
0.000571	3.74e-05	0.0019	6.82e-05			138. K. M. Hynes and F. Gyngard, 2009, Lunar Planet. Sci. 40, Abstract #1198. https://presolar.physics.wustl.edu/presolar-grain-database/		64.79		523		139. T. Stephan et al., 2024, ApJS, 270, 27 and refs therein
0.000852	6.07e-05	0.00207	8.63e-05			138. K. M. Hynes and F. Gyngard, 2009, Lunar Planet. Sci. 40, Abstract #1198. https://presolar.physics.wustl.edu/presolar-grain-database/		69.4		524		139. T. Stephan et al., 2024, ApJS, 270, 27 and refs therein
0.000408	5.33e-05	0.00329	0.00016			138. K. M. Hynes and F. Gyngard, 2009, Lunar Planet. Sci. 40, Abstract #1198. https://presolar.physics.wustl.edu/presolar-grain-database/		50.0403		527.741		139. T. Stephan et al., 2024, ApJS, 270, 27 and refs therein
0.00184	0.00022	0.00199	8.5e-05			138. K. M. Hynes and F. Gyngard, 2009, Lunar Planet. Sci. 40, Abstract #1198. https://presolar.physics.wustl.edu/presolar-grain-database/		52.16		528.79		139. T. Stephan et al., 2024, ApJS, 270, 27 and refs therein
0.000485	1.6e-05	0.00205	3.7e-05			138. K. M. Hynes and F. Gyngard, 2009, Lunar Planet. Sci. 40, Abstract #1198. https://presolar.physics.wustl.edu/presolar-grain-database/		54.8634		528.891		139. T. Stephan et al., 2024, ApJS, 270, 27 and refs therein
0.00118	1.7e-05	0.00192	5.5e-05			138. K. M. Hynes and F. Gyngard, 2009, Lunar Planet. Sci. 40, Abstract #1198. https://presolar.physics.wustl.edu/presolar-grain-database/		61.9		529		139. T. Stephan et al., 2024, ApJS, 270, 27 and refs therein
0.000319	1.4e-05	0.00168	2.1e-05			138. K. M. Hynes and F. Gyngard, 2009, Lunar Planet. Sci. 40, Abstract #1198. https://presolar.physics.wustl.edu/presolar-grain-database/		54		530.504		139. T. Stephan et al., 2024, ApJS, 270, 27 and refs therein
0.00045	1.8e-05	0.00246	6.6e-05			138. K. M. Hynes and F. Gyngard, 2009, Lunar Planet. Sci. 40, Abstract #1198. https://presolar.physics.wustl.edu/presolar-grain-database/		63.5274		530.735		139. T. Stephan et al., 2024, ApJS, 270, 27 and refs therein
0.000441	2e-05	0.00235	3.8e-05			138. K. M. Hynes and F. Gyngard, 2009, Lunar Planet. Sci. 40, Abstract #1198. https://presolar.physics.wustl.edu/presolar-grain-database/		62.6		532.58		139. T. Stephan et al., 2024, ApJS, 270, 27 and refs therein
0.00011	2e-05	0.027	0.001			138. K. M. Hynes and F. Gyngard, 2009, Lunar Planet. Sci. 40, Abstract #1198. https://presolar.physics.wustl.edu/presolar-grain-database/		54.217		534.348		139. T. Stephan et al., 2024, ApJS, 270, 27 and refs therein
0.000799	4.4e-05	0.00191	7e-05			138. K. M. Hynes and F. Gyngard, 2009, Lunar Planet. Sci. 40, Abstract #1198. https://presolar.physics.wustl.edu/presolar-grain-database/		50.2752		534.95		139. T. Stephan et al., 2024, ApJS, 270, 27 and refs therein
0.000809	4.3e-05	0.00208	7e-05			138. K. M. Hynes and F. Gyngard, 2009, Lunar Planet. Sci. 40, Abstract #1198. https://presolar.physics.wustl.edu/presolar-grain-database/		26.34		535.8		139. T. Stephan et al., 2024, ApJS, 270, 27 and refs therein
0.00077	3.2e-05	0.00106	4e-05			138. K. M. Hynes and F. Gyngard, 2009, Lunar Planet. Sci. 40, Abstract #1198. https://presolar.physics.wustl.edu/presolar-grain-database/		55.7		536		139. T. Stephan et al., 2024, ApJS, 270, 27 and refs therein
0.000927	5.8e-05	0.00198	8e-05			138. K. M. Hynes and F. Gyngard, 2009, Lunar Planet. Sci. 40, Abstract #1198. https://presolar.physics.wustl.edu/presolar-grain-database/		57.6		536.78		139. T. Stephan et al., 2024, ApJS, 270, 27 and refs therein
0.000794	4.5e-05	0.00177	7e-05			138. K. M. Hynes and F. Gyngard, 2009, Lunar Planet. Sci. 40, Abstract #1198. https://presolar.physics.wustl.edu/presolar-grain-database/		60.3		540		139. T. Stephan et al., 2024, ApJS, 270, 27 and refs therein
0.000918	5.9e-05	0.00201	9e-05			138. K. M. Hynes and F. Gyngard, 2009, Lunar Planet. Sci. 40, Abstract #1198. https://presolar.physics.wustl.edu/presolar-grain-database/		45.59		540.6		139. T. Stephan et al., 2024, ApJS, 270, 27 and refs therein
0.000763	3.4e-05	0.00179	5e-05			138. K. M. Hynes and F. Gyngard, 2009, Lunar Planet. Sci. 40, Abstract #1198. https://presolar.physics.wustl.edu/presolar-grain-database/		63.0521		542.356		139. T. Stephan et al., 2024, ApJS, 270, 27 and refs therein
0.00101	3.7e-05	0.00181	5e-05			138. K. M. Hynes and F. Gyngard, 2009, Lunar Planet. Sci. 40, Abstract #1198. https://presolar.physics.wustl.edu/presolar-grain-database/		68.705		542.966		139. T. Stephan et al., 2024, ApJS, 270, 27 and refs therein
0.001	4.8e-05	0.00198	7e-05			138. K. M. Hynes and F. Gyngard, 2009, Lunar Planet. Sci. 40, Abstract #1198. https://presolar.physics.wustl.edu/presolar-grain-database/		62.6442		543.427		139. T. Stephan et al., 2024, ApJS, 270, 27 and refs therein
0.000423	3.3e-05	0.00771	0.00014			138. K. M. Hynes and F. Gyngard, 2009, Lunar Planet. Sci. 40, Abstract #1198. https://presolar.physics.wustl.edu/presolar-grain-database/		55.2752		544.713		139. T. Stephan et al., 2024, ApJS, 270, 27 and refs therein
0.000493	3.24e-05	0.00343	8.62e-05			138. K. M. Hynes and F. Gyngard, 2009, Lunar Planet. Sci. 40, Abstract #1198. https://presolar.physics.wustl.edu/presolar-grain-database/		59.8505		545.742		139. T. Stephan et al., 2024, ApJS, 270, 27 and refs therein
0.000563	2.97e-05	0.00186	5.01e-05			138. K. M. Hynes and F. Gyngard, 2009, Lunar Planet. Sci. 40, Abstract #1198. https://presolar.physics.wustl.edu/presolar-grain-database/		46.7489		546.818		139. T. Stephan et al., 2024, ApJS, 270, 27 and refs therein
0.000532	4.8e-05	0.0017	8.22e-05			138. K. M. Hynes and F. Gyngard, 2009, Lunar Planet. Sci. 40, Abstract #1198. https://presolar.physics.wustl.edu/presolar-grain-database/		64.4179		547.925		139. T. Stephan et al., 2024, ApJS, 270, 27 and refs therein
0.000411	3.92e-06	0.00194	1.02e-05			138. K. M. Hynes and F. Gyngard, 2009, Lunar Planet. Sci. 40, Abstract #1198. https://presolar.physics.wustl.edu/presolar-grain-database/		24.91		548.4		139. T. Stephan et al., 2024, ApJS, 270, 27 and refs therein
0.000434	3.81e-06	0.00202	9.62e-06			138. K. M. Hynes and F. Gyngard, 2009, Lunar Planet. Sci. 40, Abstract #1198. https://presolar.physics.wustl.edu/presolar-grain-database/		49.8581		549.495		139. T. Stephan et al., 2024, ApJS, 270, 27 and refs therein
0.0005	4.04e-06	0.00197	1.12e-05			138. K. M. Hynes and F. Gyngard, 2009, Lunar Planet. Sci. 40, Abstract #1198. https://presolar.physics.wustl.edu/presolar-grain-database/		66.1393		550.631		139. T. Stephan et al., 2024, ApJS, 270, 27 and refs therein
0.0005	4.04e-06	0.00202	1.14e-05			138. K. M. Hynes and F. Gyngard, 2009, Lunar Planet. Sci. 40, Abstract #1198. https://presolar.physics.wustl.edu/presolar-grain-database/		79.8153		551.21		139. T. Stephan et al., 2024, ApJS, 270, 27 and refs therein
0.000414	4.23e-06	0.00203	1.06e-05			138. K. M. Hynes and F. Gyngard, 2009, Lunar Planet. Sci. 40, Abstract #1198. https://presolar.physics.wustl.edu/presolar-grain-database/		64.0749		552.663		139. T. Stephan et al., 2024, ApJS, 270, 27 and refs therein
0.000413	3.96e-06	0.00201	1.06e-05			138. K. M. Hynes and F. Gyngard, 2009, Lunar Planet. Sci. 40, Abstract #1198. https://presolar.physics.wustl.edu/presolar-grain-database/		55.39		553		139. T. Stephan et al., 2024, ApJS, 270, 27 and refs therein
0.000571	3.7e-05	0.00203	9e-05			138. K. M. Hynes and F. Gyngard, 2009, Lunar Planet. Sci. 40, Abstract #1198. https://presolar.physics.wustl.edu/presolar-grain-database/		53.5		553		139. T. Stephan et al., 2024, ApJS, 270, 27 and refs therein
0.000624	5.3e-05	0.00144	9e-05			138. K. M. Hynes and F. Gyngard, 2009, Lunar Planet. Sci. 40, Abstract #1198. https://presolar.physics.wustl.edu/presolar-grain-database/		66.4312		553.196		139. T. Stephan et al., 2024, ApJS, 270, 27 and refs therein
0.000504	5.9e-05	0.00151	8e-05			138. K. M. Hynes and F. Gyngard, 2009, Lunar Planet. Sci. 40, Abstract #1198. https://presolar.physics.wustl.edu/presolar-grain-database/		42.1322		553.291		139. T. Stephan et al., 2024, ApJS, 270, 27 and refs therein
0.000691	4.7e-05	0.00159	0.00011			138. K. M. Hynes and F. Gyngard, 2009, Lunar Planet. Sci. 40, Abstract #1198. https://presolar.physics.wustl.edu/presolar-grain-database/		56.3		555		139. T. Stephan et al., 2024, ApJS, 270, 27 and refs therein
0.00069	4.4e-05	0.00187	4e-05			138. K. M. Hynes and F. Gyngard, 2009, Lunar Planet. Sci. 40, Abstract #1198. https://presolar.physics.wustl.edu/presolar-grain-database/		76.0854		556.967		139. T. Stephan et al., 2024, ApJS, 270, 27 and refs therein
0.000429	2.5e-05	0.00178	4e-05			138. K. M. Hynes and F. Gyngard, 2009, Lunar Planet. Sci. 40, Abstract #1198. https://presolar.physics.wustl.edu/presolar-grain-database/		27.5379		557.166		139. T. Stephan et al., 2024, ApJS, 270, 27 and refs therein
0.000567	2e-05	0.00162	5e-05			138. K. M. Hynes and F. Gyngard, 2009, Lunar Planet. Sci. 40, Abstract #1198. https://presolar.physics.wustl.edu/presolar-grain-database/		66.0308		558.04		139. T. Stephan et al., 2024, ApJS, 270, 27 and refs therein
0.000458	3.1e-05	0.00257	7e-05			138. K. M. Hynes and F. Gyngard, 2009, Lunar Planet. Sci. 40, Abstract #1198. https://presolar.physics.wustl.edu/presolar-grain-database/		74.3141		558.18		139. T. Stephan et al., 2024, ApJS, 270, 27 and refs therein
0.000946	6.8e-05	0.00183	9e-05			138. K. M. Hynes and F. Gyngard, 2009, Lunar Planet. Sci. 40, Abstract #1198. https://presolar.physics.wustl.edu/presolar-grain-database/		75.5358		558.967		139. T. Stephan et al., 2024, ApJS, 270, 27 and refs therein
0.000768	5.9e-05	0.00097	7e-05			138. K. M. Hynes and F. Gyngard, 2009, Lunar Planet. Sci. 40, Abstract #1198. https://presolar.physics.wustl.edu/presolar-grain-database/		32.8		559		139. T. Stephan et al., 2024, ApJS, 270, 27 and refs therein
0.00073	4.1e-05	0.00148	6e-05			138. K. M. Hynes and F. Gyngard, 2009, Lunar Planet. Sci. 40, Abstract #1198. https://presolar.physics.wustl.edu/presolar-grain-database/		25.7189		559.92		139. T. Stephan et al., 2024, ApJS, 270, 27 and refs therein
0.000918	4.3e-05	0.00086	4e-05			138. K. M. Hynes and F. Gyngard, 2009, Lunar Planet. Sci. 40, Abstract #1198. https://presolar.physics.wustl.edu/presolar-grain-database/		92.8273		563.032		139. T. Stephan et al., 2024, ApJS, 270, 27 and refs therein
0.001	4.1e-05	0.00165	4e-05			138. K. M. Hynes and F. Gyngard, 2009, Lunar Planet. Sci. 40, Abstract #1198. https://presolar.physics.wustl.edu/presolar-grain-database/		57.7505		563.638		139. T. Stephan et al., 2024, ApJS, 270, 27 and refs therein
0.000642	3.6e-05	0.00195	6e-05			138. K. M. Hynes and F. Gyngard, 2009, Lunar Planet. Sci. 40, Abstract #1198. https://presolar.physics.wustl.edu/presolar-grain-database/		65.4423		563.708		139. T. Stephan et al., 2024, ApJS, 270, 27 and refs therein
0.000638	3.1e-05	0.00203	6e-05			138. K. M. Hynes and F. Gyngard, 2009, Lunar Planet. Sci. 40, Abstract #1198. https://presolar.physics.wustl.edu/presolar-grain-database/		76.6608		564.046		139. T. Stephan et al., 2024, ApJS, 270, 27 and refs therein
0.000688	4.9e-05	0.00049	2e-05			138. K. M. Hynes and F. Gyngard, 2009, Lunar Planet. Sci. 40, Abstract #1198. https://presolar.physics.wustl.edu/presolar-grain-database/		55.6088		564.239		139. T. Stephan et al., 2024, ApJS, 270, 27 and refs therein
0.000687	4e-05	0.00031	3e-05			138. K. M. Hynes and F. Gyngard, 2009, Lunar Planet. Sci. 40, Abstract #1198. https://presolar.physics.wustl.edu/presolar-grain-database/		79.23		564.4		139. T. Stephan et al., 2024, ApJS, 270, 27 and refs therein
0.000285	2.1e-05	0.00201	5e-05			138. K. M. Hynes and F. Gyngard, 2009, Lunar Planet. Sci. 40, Abstract #1198. https://presolar.physics.wustl.edu/presolar-grain-database/		75.2388		565.85		139. T. Stephan et al., 2024, ApJS, 270, 27 and refs therein
0.000131	7.7e-05	0.00209	8e-05			138. K. M. Hynes and F. Gyngard, 2009, Lunar Planet. Sci. 40, Abstract #1198. https://presolar.physics.wustl.edu/presolar-grain-database/		52.1		567.36		139. T. Stephan et al., 2024, ApJS, 270, 27 and refs therein
0.00954	0.000114	0.0015	1e-05			138. K. M. Hynes and F. Gyngard, 2009, Lunar Planet. Sci. 40, Abstract #1198. https://presolar.physics.wustl.edu/presolar-grain-database/		47.2857		567.964		139. T. Stephan et al., 2024, ApJS, 270, 27 and refs therein
0.00062	5.94e-05	0.0019	0.000111			138. K. M. Hynes and F. Gyngard, 2009, Lunar Planet. Sci. 40, Abstract #1198. https://presolar.physics.wustl.edu/presolar-grain-database/		95.523		568.06		139. T. Stephan et al., 2024, ApJS, 270, 27 and refs therein
0.000564	4.92e-05	0.00164	9.41e-05			138. K. M. Hynes and F. Gyngard, 2009, Lunar Planet. Sci. 40, Abstract #1198. https://presolar.physics.wustl.edu/presolar-grain-database/		61.5488		568.17		139. T. Stephan et al., 2024, ApJS, 270, 27 and refs therein
0.000439	3.97e-05	0.00156	7.5e-05			138. K. M. Hynes and F. Gyngard, 2009, Lunar Planet. Sci. 40, Abstract #1198. https://presolar.physics.wustl.edu/presolar-grain-database/		42.48		568.4		139. T. Stephan et al., 2024, ApJS, 270, 27 and refs therein
0.000672	3.66e-05	0.0012	5.33e-05			138. K. M. Hynes and F. Gyngard, 2009, Lunar Planet. Sci. 40, Abstract #1198. https://presolar.physics.wustl.edu/presolar-grain-database/		60.34		569.88		139. T. Stephan et al., 2024, ApJS, 270, 27 and refs therein
0.000613	4.82e-05	0.00173	0.000107			138. K. M. Hynes and F. Gyngard, 2009, Lunar Planet. Sci. 40, Abstract #1198. https://presolar.physics.wustl.edu/presolar-grain-database/		50.5		571.57		139. T. Stephan et al., 2024, ApJS, 270, 27 and refs therein
0.000675	3.81e-05	0.00195	5.85e-05			138. K. M. Hynes and F. Gyngard, 2009, Lunar Planet. Sci. 40, Abstract #1198. https://presolar.physics.wustl.edu/presolar-grain-database/		82.02		572.8		139. T. Stephan et al., 2024, ApJS, 270, 27 and refs therein
0.00501	0.000216	0.00178	6.63e-05			138. K. M. Hynes and F. Gyngard, 2009, Lunar Planet. Sci. 40, Abstract #1198. https://presolar.physics.wustl.edu/presolar-grain-database/		65.5884		575.033		139. T. Stephan et al., 2024, ApJS, 270, 27 and refs therein
0.000661	4.86e-05	0.00188	0.0001			138. K. M. Hynes and F. Gyngard, 2009, Lunar Planet. Sci. 40, Abstract #1198. https://presolar.physics.wustl.edu/presolar-grain-database/		57.5968		575.726		139. T. Stephan et al., 2024, ApJS, 270, 27 and refs therein
0.00102	4.83e-05	0.00164	5.01e-05			138. K. M. Hynes and F. Gyngard, 2009, Lunar Planet. Sci. 40, Abstract #1198. https://presolar.physics.wustl.edu/presolar-grain-database/		60.12		576		139. T. Stephan et al., 2024, ApJS, 270, 27 and refs therein
0.000856	4.89e-05	0.00197	6e-05			138. K. M. Hynes and F. Gyngard, 2009, Lunar Planet. Sci. 40, Abstract #1198. https://presolar.physics.wustl.edu/presolar-grain-database/		39.7426		577		139. T. Stephan et al., 2024, ApJS, 270, 27 and refs therein
0.000747	4.56e-05	0.00181	8.67e-05			138. K. M. Hynes and F. Gyngard, 2009, Lunar Planet. Sci. 40, Abstract #1198. https://presolar.physics.wustl.edu/presolar-grain-database/		54.5466		578.071		139. T. Stephan et al., 2024, ApJS, 270, 27 and refs therein
0.000842	4.19e-05	0.00166	5.97e-05			138. K. M. Hynes and F. Gyngard, 2009, Lunar Planet. Sci. 40, Abstract #1198. https://presolar.physics.wustl.edu/presolar-grain-database/		56.0654		580.99		139. T. Stephan et al., 2024, ApJS, 270, 27 and refs therein
0.000813	3.62e-05	0.00198	6.7e-05			138. K. M. Hynes and F. Gyngard, 2009, Lunar Planet. Sci. 40, Abstract #1198. https://presolar.physics.wustl.edu/presolar-grain-database/		77.89		581		139. T. Stephan et al., 2024, ApJS, 270, 27 and refs therein
0.000667	5.22e-05	0.00187	7.29e-05			138. K. M. Hynes and F. Gyngard, 2009, Lunar Planet. Sci. 40, Abstract #1198. https://presolar.physics.wustl.edu/presolar-grain-database/		76.9121		582.619		139. T. Stephan et al., 2024, ApJS, 270, 27 and refs therein
0.000615	4.23e-05	0.00203	9.97e-05			138. K. M. Hynes and F. Gyngard, 2009, Lunar Planet. Sci. 40, Abstract #1198. https://presolar.physics.wustl.edu/presolar-grain-database/		49.815		585.229		139. T. Stephan et al., 2024, ApJS, 270, 27 and refs therein
0.000992	5.43e-05	0.00202	7.14e-05			138. K. M. Hynes and F. Gyngard, 2009, Lunar Planet. Sci. 40, Abstract #1198. https://presolar.physics.wustl.edu/presolar-grain-database/		40.1		586		139. T. Stephan et al., 2024, ApJS, 270, 27 and refs therein
0.000607	4.99e-05	0.00164	9.67e-05			138. K. M. Hynes and F. Gyngard, 2009, Lunar Planet. Sci. 40, Abstract #1198. https://presolar.physics.wustl.edu/presolar-grain-database/		51.6655		586.003		139. T. Stephan et al., 2024, ApJS, 270, 27 and refs therein
0.00106	5.75e-05	0.00196	6.82e-05			138. K. M. Hynes and F. Gyngard, 2009, Lunar Planet. Sci. 40, Abstract #1198. https://presolar.physics.wustl.edu/presolar-grain-database/		67.646		586.015		139. T. Stephan et al., 2024, ApJS, 270, 27 and refs therein
0.000417	3.18e-05	0.00147	6.77e-05			138. K. M. Hynes and F. Gyngard, 2009, Lunar Planet. Sci. 40, Abstract #1198. https://presolar.physics.wustl.edu/presolar-grain-database/		45.6371		587.08		139. T. Stephan et al., 2024, ApJS, 270, 27 and refs therein
0.00184	0.0001	0.0018	0.000115			138. K. M. Hynes and F. Gyngard, 2009, Lunar Planet. Sci. 40, Abstract #1198. https://presolar.physics.wustl.edu/presolar-grain-database/		78.734		587.205		139. T. Stephan et al., 2024, ApJS, 270, 27 and refs therein
0.000633	3.78e-05	0.00174	6.31e-05			138. K. M. Hynes and F. Gyngard, 2009, Lunar Planet. Sci. 40, Abstract #1198. https://presolar.physics.wustl.edu/presolar-grain-database/		52.3878		589.464		139. T. Stephan et al., 2024, ApJS, 270, 27 and refs therein
0.00105	5.14e-05	0.00194	6.08e-05			138. K. M. Hynes and F. Gyngard, 2009, Lunar Planet. Sci. 40, Abstract #1198. https://presolar.physics.wustl.edu/presolar-grain-database/		70.639		589.617		139. T. Stephan et al., 2024, ApJS, 270, 27 and refs therein
0.000721	3.33e-05	0.00165	5.1e-05			138. K. M. Hynes and F. Gyngard, 2009, Lunar Planet. Sci. 40, Abstract #1198. https://presolar.physics.wustl.edu/presolar-grain-database/		76.7163		591.306		139. T. Stephan et al., 2024, ApJS, 270, 27 and refs therein
0.00306	8.74e-05	0.00193	4.94e-05			138. K. M. Hynes and F. Gyngard, 2009, Lunar Planet. Sci. 40, Abstract #1198. https://presolar.physics.wustl.edu/presolar-grain-database/		66.637		591.383		139. T. Stephan et al., 2024, ApJS, 270, 27 and refs therein
0.000921	6.72e-05	0.00199	6.34e-05			138. K. M. Hynes and F. Gyngard, 2009, Lunar Planet. Sci. 40, Abstract #1198. https://presolar.physics.wustl.edu/presolar-grain-database/		73.2665		594.596		139. T. Stephan et al., 2024, ApJS, 270, 27 and refs therein
0.000766	6.21e-05	0.00194	7.74e-05			138. K. M. Hynes and F. Gyngard, 2009, Lunar Planet. Sci. 40, Abstract #1198. https://presolar.physics.wustl.edu/presolar-grain-database/		61.2174		596.81		139. T. Stephan et al., 2024, ApJS, 270, 27 and refs therein
0.00106	4.96e-05	0.00155	5.73e-05			138. K. M. Hynes and F. Gyngard, 2009, Lunar Planet. Sci. 40, Abstract #1198. https://presolar.physics.wustl.edu/presolar-grain-database/		40.3207		597.747		139. T. Stephan et al., 2024, ApJS, 270, 27 and refs therein
0.00052	3.79e-05	0.00151	5.99e-05			138. K. M. Hynes and F. Gyngard, 2009, Lunar Planet. Sci. 40, Abstract #1198. https://presolar.physics.wustl.edu/presolar-grain-database/		55.0944		599.902		139. T. Stephan et al., 2024, ApJS, 270, 27 and refs therein
0.000561	3.24e-05	0.00161	5.49e-05			138. K. M. Hynes and F. Gyngard, 2009, Lunar Planet. Sci. 40, Abstract #1198. https://presolar.physics.wustl.edu/presolar-grain-database/		66.3167		599.924		139. T. Stephan et al., 2024, ApJS, 270, 27 and refs therein
0.000519	2.9e-05	0.00208	5.79e-05			138. K. M. Hynes and F. Gyngard, 2009, Lunar Planet. Sci. 40, Abstract #1198. https://presolar.physics.wustl.edu/presolar-grain-database/		60.6481		603		139. T. Stephan et al., 2024, ApJS, 270, 27 and refs therein
0.000772	2.52e-05	0.00192	4.22e-05			138. K. M. Hynes and F. Gyngard, 2009, Lunar Planet. Sci. 40, Abstract #1198. https://presolar.physics.wustl.edu/presolar-grain-database/		67.6365		603.392		139. T. Stephan et al., 2024, ApJS, 270, 27 and refs therein
0.000544	3.36e-05	0.00193	5.54e-05			138. K. M. Hynes and F. Gyngard, 2009, Lunar Planet. Sci. 40, Abstract #1198. https://presolar.physics.wustl.edu/presolar-grain-database/		45.1992		604.074		139. T. Stephan et al., 2024, ApJS, 270, 27 and refs therein
0.00103	1.54e-05	0.00182	1.73e-05			138. K. M. Hynes and F. Gyngard, 2009, Lunar Planet. Sci. 40, Abstract #1198. https://presolar.physics.wustl.edu/presolar-grain-database/		62.8748		607.684		139. T. Stephan et al., 2024, ApJS, 270, 27 and refs therein
0.000544	2.4e-05	0.00175	3.74e-05			138. K. M. Hynes and F. Gyngard, 2009, Lunar Planet. Sci. 40, Abstract #1198. https://presolar.physics.wustl.edu/presolar-grain-database/		53.6965		608.086		139. T. Stephan et al., 2024, ApJS, 270, 27 and refs therein
0.000484	2.75e-05	0.0014	4.69e-05			138. K. M. Hynes and F. Gyngard, 2009, Lunar Planet. Sci. 40, Abstract #1198. https://presolar.physics.wustl.edu/presolar-grain-database/		51.177		608.496		139. T. Stephan et al., 2024, ApJS, 270, 27 and refs therein
0.000656	3.2e-05	0.00145	4.22e-05			138. K. M. Hynes and F. Gyngard, 2009, Lunar Planet. Sci. 40, Abstract #1198. https://presolar.physics.wustl.edu/presolar-grain-database/		21.1623		608.496		139. T. Stephan et al., 2024, ApJS, 270, 27 and refs therein
0.000508	3.01e-05	0.00164	8.31e-05			138. K. M. Hynes and F. Gyngard, 2009, Lunar Planet. Sci. 40, Abstract #1198. https://presolar.physics.wustl.edu/presolar-grain-database/		49.4994		609.865		139. T. Stephan et al., 2024, ApJS, 270, 27 and refs therein
0.000737	5.16e-05	0.000959	5.13e-05			138. K. M. Hynes and F. Gyngard, 2009, Lunar Planet. Sci. 40, Abstract #1198. https://presolar.physics.wustl.edu/presolar-grain-database/		14.96		611.96		139. T. Stephan et al., 2024, ApJS, 270, 27 and refs therein
0.00063	2.62e-05	0.00152	4.48e-05			138. K. M. Hynes and F. Gyngard, 2009, Lunar Planet. Sci. 40, Abstract #1198. https://presolar.physics.wustl.edu/presolar-grain-database/		61.377		614.759		139. T. Stephan et al., 2024, ApJS, 270, 27 and refs therein
0.00134	1.16e-05	0.00163	1.3e-05			138. K. M. Hynes and F. Gyngard, 2009, Lunar Planet. Sci. 40, Abstract #1198. https://presolar.physics.wustl.edu/presolar-grain-database/		74.0842		615.29		139. T. Stephan et al., 2024, ApJS, 270, 27 and refs therein
0.000866	5.03e-05	0.00189	0.000101			138. K. M. Hynes and F. Gyngard, 2009, Lunar Planet. Sci. 40, Abstract #1198. https://presolar.physics.wustl.edu/presolar-grain-database/		47.8321		616.609		139. T. Stephan et al., 2024, ApJS, 270, 27 and refs therein
0.000521	3.84e-05	0.00145	6.66e-05			138. K. M. Hynes and F. Gyngard, 2009, Lunar Planet. Sci. 40, Abstract #1198. https://presolar.physics.wustl.edu/presolar-grain-database/		61.82		617		139. T. Stephan et al., 2024, ApJS, 270, 27 and refs therein
0.000767	3.01e-05	0.00195	4.81e-05			138. K. M. Hynes and F. Gyngard, 2009, Lunar Planet. Sci. 40, Abstract #1198. https://presolar.physics.wustl.edu/presolar-grain-database/		69.4505		617.727		139. T. Stephan et al., 2024, ApJS, 270, 27 and refs therein
0.00122	0.000105	0.0019	7.57e-05			138. K. M. Hynes and F. Gyngard, 2009, Lunar Planet. Sci. 40, Abstract #1198. https://presolar.physics.wustl.edu/presolar-grain-database/		44.0832		618.56		139. T. Stephan et al., 2024, ApJS, 270, 27 and refs therein
0.000752	6.37e-05	0.00141	7.7e-05			138. K. M. Hynes and F. Gyngard, 2009, Lunar Planet. Sci. 40, Abstract #1198. https://presolar.physics.wustl.edu/presolar-grain-database/		67.4397		619.51		139. T. Stephan et al., 2024, ApJS, 270, 27 and refs therein
0.000592	6.05e-05	0.00128	9.01e-05			138. K. M. Hynes and F. Gyngard, 2009, Lunar Planet. Sci. 40, Abstract #1198. https://presolar.physics.wustl.edu/presolar-grain-database/		69.49		620		139. T. Stephan et al., 2024, ApJS, 270, 27 and refs therein
0.000587	3.77e-05	0.00197	6.94e-05			138. K. M. Hynes and F. Gyngard, 2009, Lunar Planet. Sci. 40, Abstract #1198. https://presolar.physics.wustl.edu/presolar-grain-database/		66.158		621.886		139. T. Stephan et al., 2024, ApJS, 270, 27 and refs therein
0.000643	5.56e-05	0.00157	6.18e-05			138. K. M. Hynes and F. Gyngard, 2009, Lunar Planet. Sci. 40, Abstract #1198. https://presolar.physics.wustl.edu/presolar-grain-database/		47.56		623.82		139. T. Stephan et al., 2024, ApJS, 270, 27 and refs therein
0.000702	5.1e-05	0.002	7.94e-05			138. K. M. Hynes and F. Gyngard, 2009, Lunar Planet. Sci. 40, Abstract #1198. https://presolar.physics.wustl.edu/presolar-grain-database/		83.9465		624.738		139. T. Stephan et al., 2024, ApJS, 270, 27 and refs therein
0.000743	5.81e-05	0.00184	7.69e-05			138. K. M. Hynes and F. Gyngard, 2009, Lunar Planet. Sci. 40, Abstract #1198. https://presolar.physics.wustl.edu/presolar-grain-database/		65.7352		625.326		139. T. Stephan et al., 2024, ApJS, 270, 27 and refs therein
0.000714	3.85e-05	0.00198	7.54e-05			138. K. M. Hynes and F. Gyngard, 2009, Lunar Planet. Sci. 40, Abstract #1198. https://presolar.physics.wustl.edu/presolar-grain-database/		52.99		626		139. T. Stephan et al., 2024, ApJS, 270, 27 and refs therein
0.000718	4.53e-05	0.00195	6.49e-05			138. K. M. Hynes and F. Gyngard, 2009, Lunar Planet. Sci. 40, Abstract #1198. https://presolar.physics.wustl.edu/presolar-grain-database/		78.9074		626.434		139. T. Stephan et al., 2024, ApJS, 270, 27 and refs therein
0.000755	5.1e-05	0.0016	7.35e-05			138. K. M. Hynes and F. Gyngard, 2009, Lunar Planet. Sci. 40, Abstract #1198. https://presolar.physics.wustl.edu/presolar-grain-database/		47.3133		626.856		139. T. Stephan et al., 2024, ApJS, 270, 27 and refs therein
0.000673	3.15e-05	0.00138	5.1e-05			138. K. M. Hynes and F. Gyngard, 2009, Lunar Planet. Sci. 40, Abstract #1198. https://presolar.physics.wustl.edu/presolar-grain-database/		69.123		631.402		139. T. Stephan et al., 2024, ApJS, 270, 27 and refs therein
0.000605	4.83e-05	0.00138	6.82e-05			138. K. M. Hynes and F. Gyngard, 2009, Lunar Planet. Sci. 40, Abstract #1198. https://presolar.physics.wustl.edu/presolar-grain-database/		48.69		632		139. T. Stephan et al., 2024, ApJS, 270, 27 and refs therein
0.000643	2.87e-05	0.002	5.94e-05			138. K. M. Hynes and F. Gyngard, 2009, Lunar Planet. Sci. 40, Abstract #1198. https://presolar.physics.wustl.edu/presolar-grain-database/		71.8972		635.381		139. T. Stephan et al., 2024, ApJS, 270, 27 and refs therein
0.000484	2.15e-05	0.00195	4.3e-05			138. K. M. Hynes and F. Gyngard, 2009, Lunar Planet. Sci. 40, Abstract #1198. https://presolar.physics.wustl.edu/presolar-grain-database/		47.08		636		139. T. Stephan et al., 2024, ApJS, 270, 27 and refs therein
0.000438	2.26e-05	0.00172	6.26e-05			138. K. M. Hynes and F. Gyngard, 2009, Lunar Planet. Sci. 40, Abstract #1198. https://presolar.physics.wustl.edu/presolar-grain-database/		29.1614		638.493		139. T. Stephan et al., 2024, ApJS, 270, 27 and refs therein
0.000636	5.53e-05	0.00132	6.95e-05			138. K. M. Hynes and F. Gyngard, 2009, Lunar Planet. Sci. 40, Abstract #1198. https://presolar.physics.wustl.edu/presolar-grain-database/		30.411		639.995		139. T. Stephan et al., 2024, ApJS, 270, 27 and refs therein
0.000565	3.24e-05	0.00205	6.1e-05			138. K. M. Hynes and F. Gyngard, 2009, Lunar Planet. Sci. 40, Abstract #1198. https://presolar.physics.wustl.edu/presolar-grain-database/		43.2		641.437		139. T. Stephan et al., 2024, ApJS, 270, 27 and refs therein
0.000555	2.5e-05	0.00202	4.78e-05			138. K. M. Hynes and F. Gyngard, 2009, Lunar Planet. Sci. 40, Abstract #1198. https://presolar.physics.wustl.edu/presolar-grain-database/		77.0808		641.782		139. T. Stephan et al., 2024, ApJS, 270, 27 and refs therein
0.000698	3.57e-05	0.00204	7.51e-05			138. K. M. Hynes and F. Gyngard, 2009, Lunar Planet. Sci. 40, Abstract #1198. https://presolar.physics.wustl.edu/presolar-grain-database/		83.0818		643.009		139. T. Stephan et al., 2024, ApJS, 270, 27 and refs therein
0.000686	3.33e-05	0.00167	5.97e-05			138. K. M. Hynes and F. Gyngard, 2009, Lunar Planet. Sci. 40, Abstract #1198. https://presolar.physics.wustl.edu/presolar-grain-database/		53.33		645.8		139. T. Stephan et al., 2024, ApJS, 270, 27 and refs therein
0.000676	5.28e-05	0.00192	0.000104			138. K. M. Hynes and F. Gyngard, 2009, Lunar Planet. Sci. 40, Abstract #1198. https://presolar.physics.wustl.edu/presolar-grain-database/		50.3		646		139. T. Stephan et al., 2024, ApJS, 270, 27 and refs therein
0.000836	2.65e-05	0.00129	2.42e-05			138. K. M. Hynes and F. Gyngard, 2009, Lunar Planet. Sci. 40, Abstract #1198. https://presolar.physics.wustl.edu/presolar-grain-database/		45.4619		646.536		139. T. Stephan et al., 2024, ApJS, 270, 27 and refs therein
0.000485	2.37e-05	0.00191	3.6e-05			138. K. M. Hynes and F. Gyngard, 2009, Lunar Planet. Sci. 40, Abstract #1198. https://presolar.physics.wustl.edu/presolar-grain-database/		73.2		648		139. T. Stephan et al., 2024, ApJS, 270, 27 and refs therein
0.000876	3.68e-05	0.00207	5.66e-05			138. K. M. Hynes and F. Gyngard, 2009, Lunar Planet. Sci. 40, Abstract #1198. https://presolar.physics.wustl.edu/presolar-grain-database/		37.9156		649		139. T. Stephan et al., 2024, ApJS, 270, 27 and refs therein
0.000695	5.22e-05	0.00207	8.13e-05			138. K. M. Hynes and F. Gyngard, 2009, Lunar Planet. Sci. 40, Abstract #1198. https://presolar.physics.wustl.edu/presolar-grain-database/		68.2		650		139. T. Stephan et al., 2024, ApJS, 270, 27 and refs therein
0.00131	4.33e-05	0.00176	5.19e-05			138. K. M. Hynes and F. Gyngard, 2009, Lunar Planet. Sci. 40, Abstract #1198. https://presolar.physics.wustl.edu/presolar-grain-database/		55.2294		650.562		139. T. Stephan et al., 2024, ApJS, 270, 27 and refs therein
0.000726	3.41e-05	0.00201	5.69e-05			138. K. M. Hynes and F. Gyngard, 2009, Lunar Planet. Sci. 40, Abstract #1198. https://presolar.physics.wustl.edu/presolar-grain-database/		93.9642		651.18		139. T. Stephan et al., 2024, ApJS, 270, 27 and refs therein
0.000593	4.39e-05	0.0019	7.43e-05			138. K. M. Hynes and F. Gyngard, 2009, Lunar Planet. Sci. 40, Abstract #1198. https://presolar.physics.wustl.edu/presolar-grain-database/		50.5964		651.321		139. T. Stephan et al., 2024, ApJS, 270, 27 and refs therein
0.000654	4.97e-05	0.00173	6.26e-05			138. K. M. Hynes and F. Gyngard, 2009, Lunar Planet. Sci. 40, Abstract #1198. https://presolar.physics.wustl.edu/presolar-grain-database/		17.03		651.69		139. T. Stephan et al., 2024, ApJS, 270, 27 and refs therein
0.000618	3.32e-05	0.00181	5.39e-05			138. K. M. Hynes and F. Gyngard, 2009, Lunar Planet. Sci. 40, Abstract #1198. https://presolar.physics.wustl.edu/presolar-grain-database/		68.43		653		139. T. Stephan et al., 2024, ApJS, 270, 27 and refs therein
0.000516	4.68e-05	0.00135	7.4e-05			138. K. M. Hynes and F. Gyngard, 2009, Lunar Planet. Sci. 40, Abstract #1198. https://presolar.physics.wustl.edu/presolar-grain-database/		63.1855		654.873		139. T. Stephan et al., 2024, ApJS, 270, 27 and refs therein
0.00107	8.32e-05	0.00127	9.91e-05			138. K. M. Hynes and F. Gyngard, 2009, Lunar Planet. Sci. 40, Abstract #1198. https://presolar.physics.wustl.edu/presolar-grain-database/		71.68		655.34		139. T. Stephan et al., 2024, ApJS, 270, 27 and refs therein
0.000621	3.25e-05	0.00198	5.8e-05			138. K. M. Hynes and F. Gyngard, 2009, Lunar Planet. Sci. 40, Abstract #1198. https://presolar.physics.wustl.edu/presolar-grain-database/		67.971		656.593		139. T. Stephan et al., 2024, ApJS, 270, 27 and refs therein
0.000579	4.34e-05	0.00198	8.23e-05			138. K. M. Hynes and F. Gyngard, 2009, Lunar Planet. Sci. 40, Abstract #1198. https://presolar.physics.wustl.edu/presolar-grain-database/		36.1567		657.941		139. T. Stephan et al., 2024, ApJS, 270, 27 and refs therein
0.00049	4.68e-05	0.00139	0.000112			138. K. M. Hynes and F. Gyngard, 2009, Lunar Planet. Sci. 40, Abstract #1198. https://presolar.physics.wustl.edu/presolar-grain-database/		76.9024		658.09		139. T. Stephan et al., 2024, ApJS, 270, 27 and refs therein
0.00067	5.77e-05	0.00154	8.36e-05			138. K. M. Hynes and F. Gyngard, 2009, Lunar Planet. Sci. 40, Abstract #1198. https://presolar.physics.wustl.edu/presolar-grain-database/		74.85		658.2		139. T. Stephan et al., 2024, ApJS, 270, 27 and refs therein
0.000714	5.21e-05	0.00211	9.27e-05			138. K. M. Hynes and F. Gyngard, 2009, Lunar Planet. Sci. 40, Abstract #1198. https://presolar.physics.wustl.edu/presolar-grain-database/		59.6915		658.215		139. T. Stephan et al., 2024, ApJS, 270, 27 and refs therein
0.00074	4.38e-05	0.00204	7.8e-05			138. K. M. Hynes and F. Gyngard, 2009, Lunar Planet. Sci. 40, Abstract #1198. https://presolar.physics.wustl.edu/presolar-grain-database/		72.9		658.48		139. T. Stephan et al., 2024, ApJS, 270, 27 and refs therein
0.00122	5.98e-05	0.00199	7.26e-05			138. K. M. Hynes and F. Gyngard, 2009, Lunar Planet. Sci. 40, Abstract #1198. https://presolar.physics.wustl.edu/presolar-grain-database/		71.9536		659.24		139. T. Stephan et al., 2024, ApJS, 270, 27 and refs therein
0.000656	5.8e-05	0.00166	7.74e-05			138. K. M. Hynes and F. Gyngard, 2009, Lunar Planet. Sci. 40, Abstract #1198. https://presolar.physics.wustl.edu/presolar-grain-database/		57.3		660		139. T. Stephan et al., 2024, ApJS, 270, 27 and refs therein
0.00161	6.07e-05	0.00187	6.38e-05			138. K. M. Hynes and F. Gyngard, 2009, Lunar Planet. Sci. 40, Abstract #1198. https://presolar.physics.wustl.edu/presolar-grain-database/		66.34		660.29		139. T. Stephan et al., 2024, ApJS, 270, 27 and refs therein
0.000645	4.6e-05	0.00189	8e-05			138. K. M. Hynes and F. Gyngard, 2009, Lunar Planet. Sci. 40, Abstract #1198. https://presolar.physics.wustl.edu/presolar-grain-database/		76.0638		661.26		139. T. Stephan et al., 2024, ApJS, 270, 27 and refs therein
0.000625	5.53e-05	0.00207	0.000101			138. K. M. Hynes and F. Gyngard, 2009, Lunar Planet. Sci. 40, Abstract #1198. https://presolar.physics.wustl.edu/presolar-grain-database/		62.7358		665.154		139. T. Stephan et al., 2024, ApJS, 270, 27 and refs therein
0.000501	2.35e-05	0.002	4.85e-05			138. K. M. Hynes and F. Gyngard, 2009, Lunar Planet. Sci. 40, Abstract #1198. https://presolar.physics.wustl.edu/presolar-grain-database/		49.04		667		139. T. Stephan et al., 2024, ApJS, 270, 27 and refs therein
0.000573	2.98e-05	0.00195	5.5e-05			138. K. M. Hynes and F. Gyngard, 2009, Lunar Planet. Sci. 40, Abstract #1198. https://presolar.physics.wustl.edu/presolar-grain-database/		75.7738		668.137		139. T. Stephan et al., 2024, ApJS, 270, 27 and refs therein
0.00119	4.73e-05	0.00185	5.65e-05			138. K. M. Hynes and F. Gyngard, 2009, Lunar Planet. Sci. 40, Abstract #1198. https://presolar.physics.wustl.edu/presolar-grain-database/		81.56		669		139. T. Stephan et al., 2024, ApJS, 270, 27 and refs therein
0.000484	1.95e-05	0.00207	3.97e-05			138. K. M. Hynes and F. Gyngard, 2009, Lunar Planet. Sci. 40, Abstract #1198. https://presolar.physics.wustl.edu/presolar-grain-database/		62.7029		673.821		139. T. Stephan et al., 2024, ApJS, 270, 27 and refs therein
0.000503	2.17e-05	0.00196	4.16e-05			138. K. M. Hynes and F. Gyngard, 2009, Lunar Planet. Sci. 40, Abstract #1198. https://presolar.physics.wustl.edu/presolar-grain-database/		90.87		674.18		139. T. Stephan et al., 2024, ApJS, 270, 27 and refs therein
0.000649	3.36e-05	0.00195	6.93e-05			138. K. M. Hynes and F. Gyngard, 2009, Lunar Planet. Sci. 40, Abstract #1198. https://presolar.physics.wustl.edu/presolar-grain-database/		42.1576		674.79		139. T. Stephan et al., 2024, ApJS, 270, 27 and refs therein
0.000515	1.86e-05	0.00205	3.41e-05			138. K. M. Hynes and F. Gyngard, 2009, Lunar Planet. Sci. 40, Abstract #1198. https://presolar.physics.wustl.edu/presolar-grain-database/		57.8895		675.893		139. T. Stephan et al., 2024, ApJS, 270, 27 and refs therein
0.000633	2.28e-05	0.00191	4.46e-05			138. K. M. Hynes and F. Gyngard, 2009, Lunar Planet. Sci. 40, Abstract #1198. https://presolar.physics.wustl.edu/presolar-grain-database/		48.691		678.304		139. T. Stephan et al., 2024, ApJS, 270, 27 and refs therein
0.000519	1.95e-05	0.00207	4.15e-05			138. K. M. Hynes and F. Gyngard, 2009, Lunar Planet. Sci. 40, Abstract #1198. https://presolar.physics.wustl.edu/presolar-grain-database/		52.8013		680		139. T. Stephan et al., 2024, ApJS, 270, 27 and refs therein
0.000531	2.3e-05	0.002	4.48e-05			138. K. M. Hynes and F. Gyngard, 2009, Lunar Planet. Sci. 40, Abstract #1198. https://presolar.physics.wustl.edu/presolar-grain-database/		79.6903		682.975		139. T. Stephan et al., 2024, ApJS, 270, 27 and refs therein
0.000494	2.5e-05	0.00199	4.49e-05			138. K. M. Hynes and F. Gyngard, 2009, Lunar Planet. Sci. 40, Abstract #1198. https://presolar.physics.wustl.edu/presolar-grain-database/		42.78		684		139. T. Stephan et al., 2024, ApJS, 270, 27 and refs therein
0.00053	2.69e-05	0.00195	5.54e-05			138. K. M. Hynes and F. Gyngard, 2009, Lunar Planet. Sci. 40, Abstract #1198. https://presolar.physics.wustl.edu/presolar-grain-database/		54.9281		687.631		139. T. Stephan et al., 2024, ApJS, 270, 27 and refs therein
0.00116	3.18e-05	0.0019	4.18e-05			138. K. M. Hynes and F. Gyngard, 2009, Lunar Planet. Sci. 40, Abstract #1198. https://presolar.physics.wustl.edu/presolar-grain-database/		73.9791		690.854		139. T. Stephan et al., 2024, ApJS, 270, 27 and refs therein
0.000574	2.69e-05	0.00153	4.59e-05			138. K. M. Hynes and F. Gyngard, 2009, Lunar Planet. Sci. 40, Abstract #1198. https://presolar.physics.wustl.edu/presolar-grain-database/		59.3931		691.643		139. T. Stephan et al., 2024, ApJS, 270, 27 and refs therein
0.000613	3.24e-05	0.00149	5.09e-05			138. K. M. Hynes and F. Gyngard, 2009, Lunar Planet. Sci. 40, Abstract #1198. https://presolar.physics.wustl.edu/presolar-grain-database/		63.7184		692.346		139. T. Stephan et al., 2024, ApJS, 270, 27 and refs therein
0.000749	3.38e-05	0.0013	4.28e-05			138. K. M. Hynes and F. Gyngard, 2009, Lunar Planet. Sci. 40, Abstract #1198. https://presolar.physics.wustl.edu/presolar-grain-database/		45.91		693		139. T. Stephan et al., 2024, ApJS, 270, 27 and refs therein
0.000658	2.75e-05	0.00207	4.01e-05			138. K. M. Hynes and F. Gyngard, 2009, Lunar Planet. Sci. 40, Abstract #1198. https://presolar.physics.wustl.edu/presolar-grain-database/		76.9334		693.32		139. T. Stephan et al., 2024, ApJS, 270, 27 and refs therein
0.000499	1.86e-05	0.00185	4.12e-05			138. K. M. Hynes and F. Gyngard, 2009, Lunar Planet. Sci. 40, Abstract #1198. https://presolar.physics.wustl.edu/presolar-grain-database/		52.4409		694.499		139. T. Stephan et al., 2024, ApJS, 270, 27 and refs therein
0.000574	2.09e-05	0.00163	4.01e-05			138. K. M. Hynes and F. Gyngard, 2009, Lunar Planet. Sci. 40, Abstract #1198. https://presolar.physics.wustl.edu/presolar-grain-database/		47.821		695.521		139. T. Stephan et al., 2024, ApJS, 270, 27 and refs therein
0.000691	2.57e-05	0.00137	4.25e-05			138. K. M. Hynes and F. Gyngard, 2009, Lunar Planet. Sci. 40, Abstract #1198. https://presolar.physics.wustl.edu/presolar-grain-database/		52.9309		697.417		139. T. Stephan et al., 2024, ApJS, 270, 27 and refs therein
0.000752	4.05e-05	0.00123	6.7e-05			138. K. M. Hynes and F. Gyngard, 2009, Lunar Planet. Sci. 40, Abstract #1198. https://presolar.physics.wustl.edu/presolar-grain-database/		64.7057		697.539		139. T. Stephan et al., 2024, ApJS, 270, 27 and refs therein
0.000598	2.6e-05	0.00157	5.06e-05			138. K. M. Hynes and F. Gyngard, 2009, Lunar Planet. Sci. 40, Abstract #1198. https://presolar.physics.wustl.edu/presolar-grain-database/		72.3057		700.93		139. T. Stephan et al., 2024, ApJS, 270, 27 and refs therein
0.000492	3.07e-05	0.00165	5.37e-05			138. K. M. Hynes and F. Gyngard, 2009, Lunar Planet. Sci. 40, Abstract #1198. https://presolar.physics.wustl.edu/presolar-grain-database/		68.01		701		139. T. Stephan et al., 2024, ApJS, 270, 27 and refs therein
0.000516	1.71e-05	0.00208	3.45e-05			138. K. M. Hynes and F. Gyngard, 2009, Lunar Planet. Sci. 40, Abstract #1198. https://presolar.physics.wustl.edu/presolar-grain-database/		57.4871		701.417		139. T. Stephan et al., 2024, ApJS, 270, 27 and refs therein
0.000663	3.25e-05	0.00208	6.41e-05			138. K. M. Hynes and F. Gyngard, 2009, Lunar Planet. Sci. 40, Abstract #1198. https://presolar.physics.wustl.edu/presolar-grain-database/		65.8557		703.01		139. T. Stephan et al., 2024, ApJS, 270, 27 and refs therein
0.000648	3.77e-05	0.00208	6.79e-05			138. K. M. Hynes and F. Gyngard, 2009, Lunar Planet. Sci. 40, Abstract #1198. https://presolar.physics.wustl.edu/presolar-grain-database/		58.3086		704.663		139. T. Stephan et al., 2024, ApJS, 270, 27 and refs therein
0.000479	1.49e-05	0.00198	3.33e-05			138. K. M. Hynes and F. Gyngard, 2009, Lunar Planet. Sci. 40, Abstract #1198. https://presolar.physics.wustl.edu/presolar-grain-database/		56.4		705		139. T. Stephan et al., 2024, ApJS, 270, 27 and refs therein
0.000488	2.61e-05	0.00201	4.31e-05			138. K. M. Hynes and F. Gyngard, 2009, Lunar Planet. Sci. 40, Abstract #1198. https://presolar.physics.wustl.edu/presolar-grain-database/		44.88		705.34		139. T. Stephan et al., 2024, ApJS, 270, 27 and refs therein
0.000563	2.55e-05	0.00197	4.88e-05			138. K. M. Hynes and F. Gyngard, 2009, Lunar Planet. Sci. 40, Abstract #1198. https://presolar.physics.wustl.edu/presolar-grain-database/		61.4602		712.91		139. T. Stephan et al., 2024, ApJS, 270, 27 and refs therein
0.00023	3.35e-05	0.00197	9.83e-05			138. K. M. Hynes and F. Gyngard, 2009, Lunar Planet. Sci. 40, Abstract #1198. https://presolar.physics.wustl.edu/presolar-grain-database/		27.8945		714.753		139. T. Stephan et al., 2024, ApJS, 270, 27 and refs therein
0.000258	2.99e-05	0.00169	7.85e-05			138. K. M. Hynes and F. Gyngard, 2009, Lunar Planet. Sci. 40, Abstract #1198. https://presolar.physics.wustl.edu/presolar-grain-database/		48.8239		715.789		139. T. Stephan et al., 2024, ApJS, 270, 27 and refs therein
0.000295	2.9e-05	0.00169	5.11e-05			138. K. M. Hynes and F. Gyngard, 2009, Lunar Planet. Sci. 40, Abstract #1198. https://presolar.physics.wustl.edu/presolar-grain-database/		48.6381		715.789		139. T. Stephan et al., 2024, ApJS, 270, 27 and refs therein
0.000201	3.44e-05	0.00199	0.00011			138. K. M. Hynes and F. Gyngard, 2009, Lunar Planet. Sci. 40, Abstract #1198. https://presolar.physics.wustl.edu/presolar-grain-database/		60.308		716.034		139. T. Stephan et al., 2024, ApJS, 270, 27 and refs therein
0.000388	2.72e-05	0.00366	7.75e-05			138. K. M. Hynes and F. Gyngard, 2009, Lunar Planet. Sci. 40, Abstract #1198. https://presolar.physics.wustl.edu/presolar-grain-database/		69.7659		716.803		139. T. Stephan et al., 2024, ApJS, 270, 27 and refs therein
0.000444	2.45e-05	0.00253	5.88e-05			138. K. M. Hynes and F. Gyngard, 2009, Lunar Planet. Sci. 40, Abstract #1198. https://presolar.physics.wustl.edu/presolar-grain-database/		49.8001		717.127		139. T. Stephan et al., 2024, ApJS, 270, 27 and refs therein
0.000416	2.57e-05	0.00245	6.5e-05			138. K. M. Hynes and F. Gyngard, 2009, Lunar Planet. Sci. 40, Abstract #1198. https://presolar.physics.wustl.edu/presolar-grain-database/		52.7488		718.39		139. T. Stephan et al., 2024, ApJS, 270, 27 and refs therein
0.000441	2.09e-05	0.00267	5.19e-05			138. K. M. Hynes and F. Gyngard, 2009, Lunar Planet. Sci. 40, Abstract #1198. https://presolar.physics.wustl.edu/presolar-grain-database/		21.8		718.391		139. T. Stephan et al., 2024, ApJS, 270, 27 and refs therein
0.000391	3.08e-05	0.00292	8.47e-05			138. K. M. Hynes and F. Gyngard, 2009, Lunar Planet. Sci. 40, Abstract #1198. https://presolar.physics.wustl.edu/presolar-grain-database/		51.29		718.52		139. T. Stephan et al., 2024, ApJS, 270, 27 and refs therein
0.000458	2.23e-05	0.00227	6.51e-05			138. K. M. Hynes and F. Gyngard, 2009, Lunar Planet. Sci. 40, Abstract #1198. https://presolar.physics.wustl.edu/presolar-grain-database/		60.75		718.71		139. T. Stephan et al., 2024, ApJS, 270, 27 and refs therein
0.000369	2.73e-05	0.0026	6.63e-05			138. K. M. Hynes and F. Gyngard, 2009, Lunar Planet. Sci. 40, Abstract #1198. https://presolar.physics.wustl.edu/presolar-grain-database/		25.6967		719.494		139. T. Stephan et al., 2024, ApJS, 270, 27 and refs therein
0.000403	4.6e-05	0.00245	0.000104			138. K. M. Hynes and F. Gyngard, 2009, Lunar Planet. Sci. 40, Abstract #1198. https://presolar.physics.wustl.edu/presolar-grain-database/		52.8992		721.666		139. T. Stephan et al., 2024, ApJS, 270, 27 and refs therein
0.000357	1.54e-05	0.00227	3.8e-05			138. K. M. Hynes and F. Gyngard, 2009, Lunar Planet. Sci. 40, Abstract #1198. https://presolar.physics.wustl.edu/presolar-grain-database/		65.85		727		139. T. Stephan et al., 2024, ApJS, 270, 27 and refs therein
0.000464	2.8e-05	0.00305	7.39e-05			138. K. M. Hynes and F. Gyngard, 2009, Lunar Planet. Sci. 40, Abstract #1198. https://presolar.physics.wustl.edu/presolar-grain-database/		68.4152		728.088		139. T. Stephan et al., 2024, ApJS, 270, 27 and refs therein
0.000584	1.49e-05	0.00328	4.21e-05			138. K. M. Hynes and F. Gyngard, 2009, Lunar Planet. Sci. 40, Abstract #1198. https://presolar.physics.wustl.edu/presolar-grain-database/		58.3094		728.24		139. T. Stephan et al., 2024, ApJS, 270, 27 and refs therein
0.000377	2.78e-05	0.00197	6.4e-05			138. K. M. Hynes and F. Gyngard, 2009, Lunar Planet. Sci. 40, Abstract #1198. https://presolar.physics.wustl.edu/presolar-grain-database/		69.3125		728.399		139. T. Stephan et al., 2024, ApJS, 270, 27 and refs therein
0.000534	2.77e-05	0.00189	5.35e-05			138. K. M. Hynes and F. Gyngard, 2009, Lunar Planet. Sci. 40, Abstract #1198. https://presolar.physics.wustl.edu/presolar-grain-database/		70.8815		731.374		139. T. Stephan et al., 2024, ApJS, 270, 27 and refs therein
0.00045	2.83e-05	0.00168	7.53e-05			138. K. M. Hynes and F. Gyngard, 2009, Lunar Planet. Sci. 40, Abstract #1198. https://presolar.physics.wustl.edu/presolar-grain-database/		68.2		732		139. T. Stephan et al., 2024, ApJS, 270, 27 and refs therein
0.000954	6.73e-05	0.00172	0.000102			138. K. M. Hynes and F. Gyngard, 2009, Lunar Planet. Sci. 40, Abstract #1198. https://presolar.physics.wustl.edu/presolar-grain-database/		23.7108		732.767		139. T. Stephan et al., 2024, ApJS, 270, 27 and refs therein
0.000582	3.65e-05	0.00208	7.12e-05			138. K. M. Hynes and F. Gyngard, 2009, Lunar Planet. Sci. 40, Abstract #1198. https://presolar.physics.wustl.edu/presolar-grain-database/		61.7869		733.635		139. T. Stephan et al., 2024, ApJS, 270, 27 and refs therein
0.000553	3.81e-05	0.00182	7.15e-05			138. K. M. Hynes and F. Gyngard, 2009, Lunar Planet. Sci. 40, Abstract #1198. https://presolar.physics.wustl.edu/presolar-grain-database/		51.6414		734.673		139. T. Stephan et al., 2024, ApJS, 270, 27 and refs therein
0.00109	5.31e-05	0.0007	4.4e-05			138. K. M. Hynes and F. Gyngard, 2009, Lunar Planet. Sci. 40, Abstract #1198. https://presolar.physics.wustl.edu/presolar-grain-database/		58.66		735		139. T. Stephan et al., 2024, ApJS, 270, 27 and refs therein
0.000188	2.37e-05	0.00191	6.23e-05			138. K. M. Hynes and F. Gyngard, 2009, Lunar Planet. Sci. 40, Abstract #1198. https://presolar.physics.wustl.edu/presolar-grain-database/		59.2449		735.527		139. T. Stephan et al., 2024, ApJS, 270, 27 and refs therein
0.000428	1.65e-05	0.00234	3.97e-05			138. K. M. Hynes and F. Gyngard, 2009, Lunar Planet. Sci. 40, Abstract #1198. https://presolar.physics.wustl.edu/presolar-grain-database/		47.6		736		139. T. Stephan et al., 2024, ApJS, 270, 27 and refs therein
0.000455	1.95e-05	0.00229	4.49e-05			138. K. M. Hynes and F. Gyngard, 2009, Lunar Planet. Sci. 40, Abstract #1198. https://presolar.physics.wustl.edu/presolar-grain-database/		63.8891		736.332		139. T. Stephan et al., 2024, ApJS, 270, 27 and refs therein
0.000328	2.3e-05	0.00952	0.00012			138. K. M. Hynes and F. Gyngard, 2009, Lunar Planet. Sci. 40, Abstract #1198. https://presolar.physics.wustl.edu/presolar-grain-database/		51.9428		737.127		139. T. Stephan et al., 2024, ApJS, 270, 27 and refs therein
0.00491	0.00036	0.00136	0.00019			138. K. M. Hynes and F. Gyngard, 2009, Lunar Planet. Sci. 40, Abstract #1198. https://presolar.physics.wustl.edu/presolar-grain-database/		48.2025		737.563		139. T. Stephan et al., 2024, ApJS, 270, 27 and refs therein
0.000675	7.5e-05	0.00215	0.00013			138. K. M. Hynes and F. Gyngard, 2009, Lunar Planet. Sci. 40, Abstract #1198. https://presolar.physics.wustl.edu/presolar-grain-database/		62.8947		741.39		139. T. Stephan et al., 2024, ApJS, 270, 27 and refs therein
0.000696	5e-05	0.00166	8e-05			138. K. M. Hynes and F. Gyngard, 2009, Lunar Planet. Sci. 40, Abstract #1198. https://presolar.physics.wustl.edu/presolar-grain-database/		56.82		742		139. T. Stephan et al., 2024, ApJS, 270, 27 and refs therein
0.00076	5.5e-05	0.00222	9e-05			138. K. M. Hynes and F. Gyngard, 2009, Lunar Planet. Sci. 40, Abstract #1198. https://presolar.physics.wustl.edu/presolar-grain-database/		77.9685		744.378		139. T. Stephan et al., 2024, ApJS, 270, 27 and refs therein
0.00158	6.3e-05	0.002	7e-05			138. K. M. Hynes and F. Gyngard, 2009, Lunar Planet. Sci. 40, Abstract #1198. https://presolar.physics.wustl.edu/presolar-grain-database/		59.9671		745.05		139. T. Stephan et al., 2024, ApJS, 270, 27 and refs therein
0.00104	7.2e-05	0.00198	0.0001			138. K. M. Hynes and F. Gyngard, 2009, Lunar Planet. Sci. 40, Abstract #1198. https://presolar.physics.wustl.edu/presolar-grain-database/		14.0127		746.663		139. T. Stephan et al., 2024, ApJS, 270, 27 and refs therein
0.00207	8e-05	0.00168	7e-05			138. K. M. Hynes and F. Gyngard, 2009, Lunar Planet. Sci. 40, Abstract #1198. https://presolar.physics.wustl.edu/presolar-grain-database/		65.8507		746.939		139. T. Stephan et al., 2024, ApJS, 270, 27 and refs therein
0.000687	3.6e-05	0.00145	5e-05			138. K. M. Hynes and F. Gyngard, 2009, Lunar Planet. Sci. 40, Abstract #1198. https://presolar.physics.wustl.edu/presolar-grain-database/		96.867		747.81		139. T. Stephan et al., 2024, ApJS, 270, 27 and refs therein
0.00355	9.6e-05	0.00207	7e-05			138. K. M. Hynes and F. Gyngard, 2009, Lunar Planet. Sci. 40, Abstract #1198. https://presolar.physics.wustl.edu/presolar-grain-database/		59.25		748		139. T. Stephan et al., 2024, ApJS, 270, 27 and refs therein
0.00317	9.6e-05	0.00197	7e-05			138. K. M. Hynes and F. Gyngard, 2009, Lunar Planet. Sci. 40, Abstract #1198. https://presolar.physics.wustl.edu/presolar-grain-database/		34.7636		748.817		139. T. Stephan et al., 2024, ApJS, 270, 27 and refs therein
0.000908	5.3e-05	0.00101	5e-05			138. K. M. Hynes and F. Gyngard, 2009, Lunar Planet. Sci. 40, Abstract #1198. https://presolar.physics.wustl.edu/presolar-grain-database/		29.8076		749.62		139. T. Stephan et al., 2024, ApJS, 270, 27 and refs therein
0.000602	4.3e-05	0.00166	7e-05			138. K. M. Hynes and F. Gyngard, 2009, Lunar Planet. Sci. 40, Abstract #1198. https://presolar.physics.wustl.edu/presolar-grain-database/		77.2136		750.529		139. T. Stephan et al., 2024, ApJS, 270, 27 and refs therein
0.00126	7.9e-05	0.00191	0.0001			138. K. M. Hynes and F. Gyngard, 2009, Lunar Planet. Sci. 40, Abstract #1198. https://presolar.physics.wustl.edu/presolar-grain-database/		66.56		751.08		139. T. Stephan et al., 2024, ApJS, 270, 27 and refs therein
0.000624	3e-05	0.00167	5e-05			138. K. M. Hynes and F. Gyngard, 2009, Lunar Planet. Sci. 40, Abstract #1198. https://presolar.physics.wustl.edu/presolar-grain-database/		53.71		754		139. T. Stephan et al., 2024, ApJS, 270, 27 and refs therein
0.000747	5.6e-05	0.00142	8e-05			138. K. M. Hynes and F. Gyngard, 2009, Lunar Planet. Sci. 40, Abstract #1198. https://presolar.physics.wustl.edu/presolar-grain-database/		52.3334		755.99		139. T. Stephan et al., 2024, ApJS, 270, 27 and refs therein
0.00162	7.1e-05	0.002	8e-05			138. K. M. Hynes and F. Gyngard, 2009, Lunar Planet. Sci. 40, Abstract #1198. https://presolar.physics.wustl.edu/presolar-grain-database/		40.48		756		139. T. Stephan et al., 2024, ApJS, 270, 27 and refs therein
0.000715	4.4e-05	0.00181	7e-05			138. K. M. Hynes and F. Gyngard, 2009, Lunar Planet. Sci. 40, Abstract #1198. https://presolar.physics.wustl.edu/presolar-grain-database/		53.47		759		139. T. Stephan et al., 2024, ApJS, 270, 27 and refs therein
0.000448	4.9e-05	0.00125	8e-05			138. K. M. Hynes and F. Gyngard, 2009, Lunar Planet. Sci. 40, Abstract #1198. https://presolar.physics.wustl.edu/presolar-grain-database/		44.73		759.45		139. T. Stephan et al., 2024, ApJS, 270, 27 and refs therein
0.00191	8e-05	0.00182	8e-05			138. K. M. Hynes and F. Gyngard, 2009, Lunar Planet. Sci. 40, Abstract #1198. https://presolar.physics.wustl.edu/presolar-grain-database/		42.7849		762.437		139. T. Stephan et al., 2024, ApJS, 270, 27 and refs therein
0.000758	5.1e-05	0.00134	7e-05			138. K. M. Hynes and F. Gyngard, 2009, Lunar Planet. Sci. 40, Abstract #1198. https://presolar.physics.wustl.edu/presolar-grain-database/		21.2867		762.971		139. T. Stephan et al., 2024, ApJS, 270, 27 and refs therein
0.00132	6.3e-05	0.00204	8e-05			138. K. M. Hynes and F. Gyngard, 2009, Lunar Planet. Sci. 40, Abstract #1198. https://presolar.physics.wustl.edu/presolar-grain-database/		43.45		763.01		139. T. Stephan et al., 2024, ApJS, 270, 27 and refs therein
0.00385	0.000106	0.00204	8e-05			138. K. M. Hynes and F. Gyngard, 2009, Lunar Planet. Sci. 40, Abstract #1198. https://presolar.physics.wustl.edu/presolar-grain-database/		60.8861		763.697		139. T. Stephan et al., 2024, ApJS, 270, 27 and refs therein
0.000607	5.6e-05	0.00134	8e-05			138. K. M. Hynes and F. Gyngard, 2009, Lunar Planet. Sci. 40, Abstract #1198. https://presolar.physics.wustl.edu/presolar-grain-database/		77.17		766.65		139. T. Stephan et al., 2024, ApJS, 270, 27 and refs therein
0.000726	5.7e-05	0.00202	0.0001			138. K. M. Hynes and F. Gyngard, 2009, Lunar Planet. Sci. 40, Abstract #1198. https://presolar.physics.wustl.edu/presolar-grain-database/		73.3323		768.262		139. T. Stephan et al., 2024, ApJS, 270, 27 and refs therein
0.000987	4.7e-05	0.0019	6e-05			138. K. M. Hynes and F. Gyngard, 2009, Lunar Planet. Sci. 40, Abstract #1198. https://presolar.physics.wustl.edu/presolar-grain-database/		48.6897		768.717		139. T. Stephan et al., 2024, ApJS, 270, 27 and refs therein
0.000873	6.5e-05	0.00103	7e-05			138. K. M. Hynes and F. Gyngard, 2009, Lunar Planet. Sci. 40, Abstract #1198. https://presolar.physics.wustl.edu/presolar-grain-database/		67.0359		768.85		139. T. Stephan et al., 2024, ApJS, 270, 27 and refs therein
0.000892	7.1e-05	0.00185	0.0001			138. K. M. Hynes and F. Gyngard, 2009, Lunar Planet. Sci. 40, Abstract #1198. https://presolar.physics.wustl.edu/presolar-grain-database/		49.18		769.14		139. T. Stephan et al., 2024, ApJS, 270, 27 and refs therein
0.00102	7.3e-05	0.00185	9e-05			138. K. M. Hynes and F. Gyngard, 2009, Lunar Planet. Sci. 40, Abstract #1198. https://presolar.physics.wustl.edu/presolar-grain-database/		80.6962		769.39		139. T. Stephan et al., 2024, ApJS, 270, 27 and refs therein
0.000548	5.1e-05	0.00096	6e-05			138. K. M. Hynes and F. Gyngard, 2009, Lunar Planet. Sci. 40, Abstract #1198. https://presolar.physics.wustl.edu/presolar-grain-database/		65.8764		769.71		139. T. Stephan et al., 2024, ApJS, 270, 27 and refs therein
0.000602	3.7e-05	0.0013	5e-05			138. K. M. Hynes and F. Gyngard, 2009, Lunar Planet. Sci. 40, Abstract #1198. https://presolar.physics.wustl.edu/presolar-grain-database/		51.6097		770.239		139. T. Stephan et al., 2024, ApJS, 270, 27 and refs therein
0.000736	3.8e-05	0.00149	5e-05			138. K. M. Hynes and F. Gyngard, 2009, Lunar Planet. Sci. 40, Abstract #1198. https://presolar.physics.wustl.edu/presolar-grain-database/		73.2453		771.465		139. T. Stephan et al., 2024, ApJS, 270, 27 and refs therein
0.000407	3.9e-05	0.00261	0.0001			138. K. M. Hynes and F. Gyngard, 2009, Lunar Planet. Sci. 40, Abstract #1198. https://presolar.physics.wustl.edu/presolar-grain-database/		87.5765		772.444		139. T. Stephan et al., 2024, ApJS, 270, 27 and refs therein
0.000422	4.3e-05	0.00249	0.0001			138. K. M. Hynes and F. Gyngard, 2009, Lunar Planet. Sci. 40, Abstract #1198. https://presolar.physics.wustl.edu/presolar-grain-database/		16.93		774.58		139. T. Stephan et al., 2024, ApJS, 270, 27 and refs therein
0.000451	5.1e-05	0.00288	0.00013			138. K. M. Hynes and F. Gyngard, 2009, Lunar Planet. Sci. 40, Abstract #1198. https://presolar.physics.wustl.edu/presolar-grain-database/		81.1335		775.352		139. T. Stephan et al., 2024, ApJS, 270, 27 and refs therein
0.000344	3.4e-05	0.00299	0.0001			138. K. M. Hynes and F. Gyngard, 2009, Lunar Planet. Sci. 40, Abstract #1198. https://presolar.physics.wustl.edu/presolar-grain-database/		42.1153		778.189		139. T. Stephan et al., 2024, ApJS, 270, 27 and refs therein
0.000341	3.5e-05	0.00336	0.00011			138. K. M. Hynes and F. Gyngard, 2009, Lunar Planet. Sci. 40, Abstract #1198. https://presolar.physics.wustl.edu/presolar-grain-database/		83.6043		779.872		139. T. Stephan et al., 2024, ApJS, 270, 27 and refs therein
0.000469	3e-05	0.00237	7e-05			138. K. M. Hynes and F. Gyngard, 2009, Lunar Planet. Sci. 40, Abstract #1198. https://presolar.physics.wustl.edu/presolar-grain-database/		49.845		780.542		139. T. Stephan et al., 2024, ApJS, 270, 27 and refs therein
0.000391	4.2e-05	0.00247	0.0001			138. K. M. Hynes and F. Gyngard, 2009, Lunar Planet. Sci. 40, Abstract #1198. https://presolar.physics.wustl.edu/presolar-grain-database/		63.4047		780.587		139. T. Stephan et al., 2024, ApJS, 270, 27 and refs therein
0.000471	2.8e-05	0.00236	6e-05			138. K. M. Hynes and F. Gyngard, 2009, Lunar Planet. Sci. 40, Abstract #1198. https://presolar.physics.wustl.edu/presolar-grain-database/		42.1442		780.706		139. T. Stephan et al., 2024, ApJS, 270, 27 and refs therein
0.000736	7.2e-05	0.00161	7e-05			138. K. M. Hynes and F. Gyngard, 2009, Lunar Planet. Sci. 40, Abstract #1198. https://presolar.physics.wustl.edu/presolar-grain-database/		49.2		781		139. T. Stephan et al., 2024, ApJS, 270, 27 and refs therein
0.00066	4.3e-05	0.00199	7e-05			138. K. M. Hynes and F. Gyngard, 2009, Lunar Planet. Sci. 40, Abstract #1198. https://presolar.physics.wustl.edu/presolar-grain-database/		52.8062		784.904		139. T. Stephan et al., 2024, ApJS, 270, 27 and refs therein
0.000585	3.2e-05	0.00178	5e-05			138. K. M. Hynes and F. Gyngard, 2009, Lunar Planet. Sci. 40, Abstract #1198. https://presolar.physics.wustl.edu/presolar-grain-database/		36.7601		785.198		139. T. Stephan et al., 2024, ApJS, 270, 27 and refs therein
0.000633	4.3e-05	0.0017	7e-05			138. K. M. Hynes and F. Gyngard, 2009, Lunar Planet. Sci. 40, Abstract #1198. https://presolar.physics.wustl.edu/presolar-grain-database/		45.1		785.89		139. T. Stephan et al., 2024, ApJS, 270, 27 and refs therein
0.000631	4e-05	0.00155	6e-05			138. K. M. Hynes and F. Gyngard, 2009, Lunar Planet. Sci. 40, Abstract #1198. https://presolar.physics.wustl.edu/presolar-grain-database/		83.22		786.73		139. T. Stephan et al., 2024, ApJS, 270, 27 and refs therein
0.000759	4.4e-05	0.0017	6e-05			138. K. M. Hynes and F. Gyngard, 2009, Lunar Planet. Sci. 40, Abstract #1198. https://presolar.physics.wustl.edu/presolar-grain-database/		54.0894		787.741		139. T. Stephan et al., 2024, ApJS, 270, 27 and refs therein
0.000637	4.6e-05	0.0014	7e-05			138. K. M. Hynes and F. Gyngard, 2009, Lunar Planet. Sci. 40, Abstract #1198. https://presolar.physics.wustl.edu/presolar-grain-database/		68.3343		788.356		139. T. Stephan et al., 2024, ApJS, 270, 27 and refs therein
0.000822	4.3e-05	0.00136	5e-05			138. K. M. Hynes and F. Gyngard, 2009, Lunar Planet. Sci. 40, Abstract #1198. https://presolar.physics.wustl.edu/presolar-grain-database/		36.36		788.8		139. T. Stephan et al., 2024, ApJS, 270, 27 and refs therein
0.00125	4.9e-05	0.00182	6e-05			138. K. M. Hynes and F. Gyngard, 2009, Lunar Planet. Sci. 40, Abstract #1198. https://presolar.physics.wustl.edu/presolar-grain-database/		37.1		789		139. T. Stephan et al., 2024, ApJS, 270, 27 and refs therein
0.000584	4.1e-05	0.00142	6e-05			138. K. M. Hynes and F. Gyngard, 2009, Lunar Planet. Sci. 40, Abstract #1198. https://presolar.physics.wustl.edu/presolar-grain-database/		95.856		789.773		139. T. Stephan et al., 2024, ApJS, 270, 27 and refs therein
0.000622	5.3e-05	0.0014	8e-05			138. K. M. Hynes and F. Gyngard, 2009, Lunar Planet. Sci. 40, Abstract #1198. https://presolar.physics.wustl.edu/presolar-grain-database/		66.28		793.18		139. T. Stephan et al., 2024, ApJS, 270, 27 and refs therein
0.000741	7e-05	0.00149	0.0001			138. K. M. Hynes and F. Gyngard, 2009, Lunar Planet. Sci. 40, Abstract #1198. https://presolar.physics.wustl.edu/presolar-grain-database/		73.3		794		139. T. Stephan et al., 2024, ApJS, 270, 27 and refs therein
0.000786	5.5e-05	0.00192	8e-05			138. K. M. Hynes and F. Gyngard, 2009, Lunar Planet. Sci. 40, Abstract #1198. https://presolar.physics.wustl.edu/presolar-grain-database/		38.3		794		139. T. Stephan et al., 2024, ApJS, 270, 27 and refs therein
0.000804	5.1e-05	0.00193	8e-05			138. K. M. Hynes and F. Gyngard, 2009, Lunar Planet. Sci. 40, Abstract #1198. https://presolar.physics.wustl.edu/presolar-grain-database/		44.1		795		139. T. Stephan et al., 2024, ApJS, 270, 27 and refs therein
0.000843	7.7e-05	0.00208	0.00012			138. K. M. Hynes and F. Gyngard, 2009, Lunar Planet. Sci. 40, Abstract #1198. https://presolar.physics.wustl.edu/presolar-grain-database/		54		796		139. T. Stephan et al., 2024, ApJS, 270, 27 and refs therein
0.00071	5.8e-05	0.00189	9e-05			138. K. M. Hynes and F. Gyngard, 2009, Lunar Planet. Sci. 40, Abstract #1198. https://presolar.physics.wustl.edu/presolar-grain-database/		48.58		799		139. T. Stephan et al., 2024, ApJS, 270, 27 and refs therein
0.000869	0.0001	0.00192	0.00014			138. K. M. Hynes and F. Gyngard, 2009, Lunar Planet. Sci. 40, Abstract #1198. https://presolar.physics.wustl.edu/presolar-grain-database/		61.804		799.715		139. T. Stephan et al., 2024, ApJS, 270, 27 and refs therein
0.00062	4.2e-05	0.00198	7e-05			138. K. M. Hynes and F. Gyngard, 2009, Lunar Planet. Sci. 40, Abstract #1198. https://presolar.physics.wustl.edu/presolar-grain-database/		31.7442		800.337		139. T. Stephan et al., 2024, ApJS, 270, 27 and refs therein
0.000692	5.5e-05	0.00195	9e-05			138. K. M. Hynes and F. Gyngard, 2009, Lunar Planet. Sci. 40, Abstract #1198. https://presolar.physics.wustl.edu/presolar-grain-database/		71.0426		802.82		139. T. Stephan et al., 2024, ApJS, 270, 27 and refs therein
0.00154	8e-05	0.00194	9e-05			138. K. M. Hynes and F. Gyngard, 2009, Lunar Planet. Sci. 40, Abstract #1198. https://presolar.physics.wustl.edu/presolar-grain-database/		75.546		805.533		139. T. Stephan et al., 2024, ApJS, 270, 27 and refs therein
0.000762	6.7e-05	0.00179	0.0001			138. K. M. Hynes and F. Gyngard, 2009, Lunar Planet. Sci. 40, Abstract #1198. https://presolar.physics.wustl.edu/presolar-grain-database/		51.2528		806.286		139. T. Stephan et al., 2024, ApJS, 270, 27 and refs therein
0.000448	4.9e-05	0.00125	8e-05			138. K. M. Hynes and F. Gyngard, 2009, Lunar Planet. Sci. 40, Abstract #1198. https://presolar.physics.wustl.edu/presolar-grain-database/		58.6871		806.445		139. T. Stephan et al., 2024, ApJS, 270, 27 and refs therein
0.000834	6.8e-05	0.00131	8e-05			138. K. M. Hynes and F. Gyngard, 2009, Lunar Planet. Sci. 40, Abstract #1198. https://presolar.physics.wustl.edu/presolar-grain-database/		47.5884		806.582		139. T. Stephan et al., 2024, ApJS, 270, 27 and refs therein
0.000698	4.9e-05	0.00212	8e-05			138. K. M. Hynes and F. Gyngard, 2009, Lunar Planet. Sci. 40, Abstract #1198. https://presolar.physics.wustl.edu/presolar-grain-database/		60.92		808.6		139. T. Stephan et al., 2024, ApJS, 270, 27 and refs therein
0.000926	6.2e-05	0.00226	0.0001			138. K. M. Hynes and F. Gyngard, 2009, Lunar Planet. Sci. 40, Abstract #1198. https://presolar.physics.wustl.edu/presolar-grain-database/		55.3577		809.16		139. T. Stephan et al., 2024, ApJS, 270, 27 and refs therein
0.000678	4.5e-05	0.00198	7e-05			138. K. M. Hynes and F. Gyngard, 2009, Lunar Planet. Sci. 40, Abstract #1198. https://presolar.physics.wustl.edu/presolar-grain-database/		74.7		810.5		139. T. Stephan et al., 2024, ApJS, 270, 27 and refs therein
0.000886	5.4e-05	0.00191	8e-05			138. K. M. Hynes and F. Gyngard, 2009, Lunar Planet. Sci. 40, Abstract #1198. https://presolar.physics.wustl.edu/presolar-grain-database/		56.1303		811.9		139. T. Stephan et al., 2024, ApJS, 270, 27 and refs therein
0.000593	4.1e-05	0.00203	7e-05			138. K. M. Hynes and F. Gyngard, 2009, Lunar Planet. Sci. 40, Abstract #1198. https://presolar.physics.wustl.edu/presolar-grain-database/		67.78		813		139. T. Stephan et al., 2024, ApJS, 270, 27 and refs therein
0.000689	4.1e-05	0.00192	7e-05			138. K. M. Hynes and F. Gyngard, 2009, Lunar Planet. Sci. 40, Abstract #1198. https://presolar.physics.wustl.edu/presolar-grain-database/		76.4284		814.636		139. T. Stephan et al., 2024, ApJS, 270, 27 and refs therein
0.00064	4.4e-05	0.00192	8e-05			138. K. M. Hynes and F. Gyngard, 2009, Lunar Planet. Sci. 40, Abstract #1198. https://presolar.physics.wustl.edu/presolar-grain-database/		62.9		815.9		139. T. Stephan et al., 2024, ApJS, 270, 27 and refs therein
0.000701	5.8e-05	0.00209	0.0001			138. K. M. Hynes and F. Gyngard, 2009, Lunar Planet. Sci. 40, Abstract #1198. https://presolar.physics.wustl.edu/presolar-grain-database/		61.8031		819.816		139. T. Stephan et al., 2024, ApJS, 270, 27 and refs therein
0.000586	4.4e-05	0.00201	8e-05			138. K. M. Hynes and F. Gyngard, 2009, Lunar Planet. Sci. 40, Abstract #1198. https://presolar.physics.wustl.edu/presolar-grain-database/		55.1094		822.704		139. T. Stephan et al., 2024, ApJS, 270, 27 and refs therein
0.0011	5.9e-05	0.00198	8e-05			138. K. M. Hynes and F. Gyngard, 2009, Lunar Planet. Sci. 40, Abstract #1198. https://presolar.physics.wustl.edu/presolar-grain-database/		52.29		824.51		139. T. Stephan et al., 2024, ApJS, 270, 27 and refs therein
0.00211	8e-05	0.00163	7e-05			138. K. M. Hynes and F. Gyngard, 2009, Lunar Planet. Sci. 40, Abstract #1198. https://presolar.physics.wustl.edu/presolar-grain-database/		61.6		828		139. T. Stephan et al., 2024, ApJS, 270, 27 and refs therein
0.000967	4.9e-05	0.00181	7e-05			138. K. M. Hynes and F. Gyngard, 2009, Lunar Planet. Sci. 40, Abstract #1198. https://presolar.physics.wustl.edu/presolar-grain-database/		46.5371		828.063		139. T. Stephan et al., 2024, ApJS, 270, 27 and refs therein
0.000684	4.1e-05	0.002	7e-05			138. K. M. Hynes and F. Gyngard, 2009, Lunar Planet. Sci. 40, Abstract #1198. https://presolar.physics.wustl.edu/presolar-grain-database/		80.2414		828.224		139. T. Stephan et al., 2024, ApJS, 270, 27 and refs therein
0.000978	4.5e-05	0.00209	6e-05			138. K. M. Hynes and F. Gyngard, 2009, Lunar Planet. Sci. 40, Abstract #1198. https://presolar.physics.wustl.edu/presolar-grain-database/		48.8402		829.009		139. T. Stephan et al., 2024, ApJS, 270, 27 and refs therein
0.000576	3.4e-05	0.00208	6e-05			138. K. M. Hynes and F. Gyngard, 2009, Lunar Planet. Sci. 40, Abstract #1198. https://presolar.physics.wustl.edu/presolar-grain-database/		98.8497		829.34		139. T. Stephan et al., 2024, ApJS, 270, 27 and refs therein
0.000587	3.8e-05	0.00191	7e-05			138. K. M. Hynes and F. Gyngard, 2009, Lunar Planet. Sci. 40, Abstract #1198. https://presolar.physics.wustl.edu/presolar-grain-database/		47.5		830		139. T. Stephan et al., 2024, ApJS, 270, 27 and refs therein
0.000611	3.6e-05	0.00168	6e-05			138. K. M. Hynes and F. Gyngard, 2009, Lunar Planet. Sci. 40, Abstract #1198. https://presolar.physics.wustl.edu/presolar-grain-database/		88.6799		830.712		139. T. Stephan et al., 2024, ApJS, 270, 27 and refs therein
0.000632	4e-05	0.00193	7e-05			138. K. M. Hynes and F. Gyngard, 2009, Lunar Planet. Sci. 40, Abstract #1198. https://presolar.physics.wustl.edu/presolar-grain-database/		41.35		831		139. T. Stephan et al., 2024, ApJS, 270, 27 and refs therein
0.000623	5e-05	0.00205	8e-05			138. K. M. Hynes and F. Gyngard, 2009, Lunar Planet. Sci. 40, Abstract #1198. https://presolar.physics.wustl.edu/presolar-grain-database/		40.4203		833.271		139. T. Stephan et al., 2024, ApJS, 270, 27 and refs therein
0.000789	6.5e-05	0.00196	0.0001			138. K. M. Hynes and F. Gyngard, 2009, Lunar Planet. Sci. 40, Abstract #1198. https://presolar.physics.wustl.edu/presolar-grain-database/		56.3863		834.342		139. T. Stephan et al., 2024, ApJS, 270, 27 and refs therein
0.000612	4.2e-05	0.00164	7e-05			138. K. M. Hynes and F. Gyngard, 2009, Lunar Planet. Sci. 40, Abstract #1198. https://presolar.physics.wustl.edu/presolar-grain-database/		47.799		845.448		139. T. Stephan et al., 2024, ApJS, 270, 27 and refs therein
0.000562	3.3e-05	0.00197	6e-05			138. K. M. Hynes and F. Gyngard, 2009, Lunar Planet. Sci. 40, Abstract #1198. https://presolar.physics.wustl.edu/presolar-grain-database/		62.2847		847.5		139. T. Stephan et al., 2024, ApJS, 270, 27 and refs therein
0.000566	4.3e-05	0.00204	8e-05			138. K. M. Hynes and F. Gyngard, 2009, Lunar Planet. Sci. 40, Abstract #1198. https://presolar.physics.wustl.edu/presolar-grain-database/		69		851		139. T. Stephan et al., 2024, ApJS, 270, 27 and refs therein
0.000868	7e-05	0.00118	8e-05			138. K. M. Hynes and F. Gyngard, 2009, Lunar Planet. Sci. 40, Abstract #1198. https://presolar.physics.wustl.edu/presolar-grain-database/		49.59		851		139. T. Stephan et al., 2024, ApJS, 270, 27 and refs therein
0.00059	3.9e-05	0.00171	6e-05			138. K. M. Hynes and F. Gyngard, 2009, Lunar Planet. Sci. 40, Abstract #1198. https://presolar.physics.wustl.edu/presolar-grain-database/		42.5883		857.568		139. T. Stephan et al., 2024, ApJS, 270, 27 and refs therein
0.000839	6.2e-05	0.00189	9e-05			138. K. M. Hynes and F. Gyngard, 2009, Lunar Planet. Sci. 40, Abstract #1198. https://presolar.physics.wustl.edu/presolar-grain-database/		86.3754		858.77		139. T. Stephan et al., 2024, ApJS, 270, 27 and refs therein
0.000723	4.2e-05	0.0018	6e-05			138. K. M. Hynes and F. Gyngard, 2009, Lunar Planet. Sci. 40, Abstract #1198. https://presolar.physics.wustl.edu/presolar-grain-database/		45.9243		859.042		139. T. Stephan et al., 2024, ApJS, 270, 27 and refs therein
0.000589	3.6e-05	0.00188	6e-05			138. K. M. Hynes and F. Gyngard, 2009, Lunar Planet. Sci. 40, Abstract #1198. https://presolar.physics.wustl.edu/presolar-grain-database/		49.1		865		139. T. Stephan et al., 2024, ApJS, 270, 27 and refs therein
0.000671	4e-05	0.00174	6e-05			138. K. M. Hynes and F. Gyngard, 2009, Lunar Planet. Sci. 40, Abstract #1198. https://presolar.physics.wustl.edu/presolar-grain-database/		39.72		865		139. T. Stephan et al., 2024, ApJS, 270, 27 and refs therein
0.000578	3.6e-05	0.00199	6e-05			138. K. M. Hynes and F. Gyngard, 2009, Lunar Planet. Sci. 40, Abstract #1198. https://presolar.physics.wustl.edu/presolar-grain-database/		62.7		865.052		139. T. Stephan et al., 2024, ApJS, 270, 27 and refs therein
0.000537	3.6e-05	0.00148	6e-05			138. K. M. Hynes and F. Gyngard, 2009, Lunar Planet. Sci. 40, Abstract #1198. https://presolar.physics.wustl.edu/presolar-grain-database/		50.9959		866.602		139. T. Stephan et al., 2024, ApJS, 270, 27 and refs therein
0.000514	3.1e-05	0.00167	5e-05			138. K. M. Hynes and F. Gyngard, 2009, Lunar Planet. Sci. 40, Abstract #1198. https://presolar.physics.wustl.edu/presolar-grain-database/		61.66		869.24		139. T. Stephan et al., 2024, ApJS, 270, 27 and refs therein
0.000598	4.6e-05	0.00158	7e-05			138. K. M. Hynes and F. Gyngard, 2009, Lunar Planet. Sci. 40, Abstract #1198. https://presolar.physics.wustl.edu/presolar-grain-database/		17.1689		870.393		139. T. Stephan et al., 2024, ApJS, 270, 27 and refs therein
0.00105	6.3e-05	0.00174	8e-05			138. K. M. Hynes and F. Gyngard, 2009, Lunar Planet. Sci. 40, Abstract #1198. https://presolar.physics.wustl.edu/presolar-grain-database/		90.52		873		139. T. Stephan et al., 2024, ApJS, 270, 27 and refs therein
0.000675	4.3e-05	0.00188	7e-05			138. K. M. Hynes and F. Gyngard, 2009, Lunar Planet. Sci. 40, Abstract #1198. https://presolar.physics.wustl.edu/presolar-grain-database/		63.8959		874.537		139. T. Stephan et al., 2024, ApJS, 270, 27 and refs therein
0.000825	3.9e-05	0.00189	6e-05			138. K. M. Hynes and F. Gyngard, 2009, Lunar Planet. Sci. 40, Abstract #1198. https://presolar.physics.wustl.edu/presolar-grain-database/		66.4266		875.555		139. T. Stephan et al., 2024, ApJS, 270, 27 and refs therein
0.000505	3.7e-05	0.00159	6e-05			138. K. M. Hynes and F. Gyngard, 2009, Lunar Planet. Sci. 40, Abstract #1198. https://presolar.physics.wustl.edu/presolar-grain-database/		49.64		876		139. T. Stephan et al., 2024, ApJS, 270, 27 and refs therein
0.000541	2.9e-05	0.00175	5e-05			138. K. M. Hynes and F. Gyngard, 2009, Lunar Planet. Sci. 40, Abstract #1198. https://presolar.physics.wustl.edu/presolar-grain-database/		47.5836		876.196		139. T. Stephan et al., 2024, ApJS, 270, 27 and refs therein
0.000488	3e-05	0.00173	5e-05			138. K. M. Hynes and F. Gyngard, 2009, Lunar Planet. Sci. 40, Abstract #1198. https://presolar.physics.wustl.edu/presolar-grain-database/		70.5106		878.465		139. T. Stephan et al., 2024, ApJS, 270, 27 and refs therein
0.000966	5.4e-05	0.00204	8e-05			138. K. M. Hynes and F. Gyngard, 2009, Lunar Planet. Sci. 40, Abstract #1198. https://presolar.physics.wustl.edu/presolar-grain-database/		53.2406		878.83		139. T. Stephan et al., 2024, ApJS, 270, 27 and refs therein
0.000784	5.2e-05	0.00173	7e-05			138. K. M. Hynes and F. Gyngard, 2009, Lunar Planet. Sci. 40, Abstract #1198. https://presolar.physics.wustl.edu/presolar-grain-database/		58.27		880		139. T. Stephan et al., 2024, ApJS, 270, 27 and refs therein
0.000484	3.8e-05	0.00155	7e-05			138. K. M. Hynes and F. Gyngard, 2009, Lunar Planet. Sci. 40, Abstract #1198. https://presolar.physics.wustl.edu/presolar-grain-database/		54.8661		880.244		139. T. Stephan et al., 2024, ApJS, 270, 27 and refs therein
0.000678	4.6e-05	0.00194	7e-05			138. K. M. Hynes and F. Gyngard, 2009, Lunar Planet. Sci. 40, Abstract #1198. https://presolar.physics.wustl.edu/presolar-grain-database/		61.48		882.4		139. T. Stephan et al., 2024, ApJS, 270, 27 and refs therein
0.00101	4.9e-05	0.00179	6e-05			138. K. M. Hynes and F. Gyngard, 2009, Lunar Planet. Sci. 40, Abstract #1198. https://presolar.physics.wustl.edu/presolar-grain-database/		61.3		883		139. T. Stephan et al., 2024, ApJS, 270, 27 and refs therein
0.000926	5.9e-05	0.00195	8e-05			138. K. M. Hynes and F. Gyngard, 2009, Lunar Planet. Sci. 40, Abstract #1198. https://presolar.physics.wustl.edu/presolar-grain-database/		48.9844		883.117		139. T. Stephan et al., 2024, ApJS, 270, 27 and refs therein
0.00156	6.9e-05	0.00204	8e-05			138. K. M. Hynes and F. Gyngard, 2009, Lunar Planet. Sci. 40, Abstract #1198. https://presolar.physics.wustl.edu/presolar-grain-database/		74.2043		883.756		139. T. Stephan et al., 2024, ApJS, 270, 27 and refs therein
0.0022	8.5e-05	0.00192	8e-05			138. K. M. Hynes and F. Gyngard, 2009, Lunar Planet. Sci. 40, Abstract #1198. https://presolar.physics.wustl.edu/presolar-grain-database/		74.5		884		139. T. Stephan et al., 2024, ApJS, 270, 27 and refs therein
0.000662	4.8e-05	0.00207	8e-05			138. K. M. Hynes and F. Gyngard, 2009, Lunar Planet. Sci. 40, Abstract #1198. https://presolar.physics.wustl.edu/presolar-grain-database/		46.97		884		139. T. Stephan et al., 2024, ApJS, 270, 27 and refs therein
0.000509	2.8e-05	0.00203	6e-05			138. K. M. Hynes and F. Gyngard, 2009, Lunar Planet. Sci. 40, Abstract #1198. https://presolar.physics.wustl.edu/presolar-grain-database/		54.45		884		139. T. Stephan et al., 2024, ApJS, 270, 27 and refs therein
0.000588	4.3e-05	0.00144	7e-05			138. K. M. Hynes and F. Gyngard, 2009, Lunar Planet. Sci. 40, Abstract #1198. https://presolar.physics.wustl.edu/presolar-grain-database/		57.3604		891.505		139. T. Stephan et al., 2024, ApJS, 270, 27 and refs therein
0.0006	3.9e-05	0.002	7e-05			138. K. M. Hynes and F. Gyngard, 2009, Lunar Planet. Sci. 40, Abstract #1198. https://presolar.physics.wustl.edu/presolar-grain-database/		50.3774		891.629		139. T. Stephan et al., 2024, ApJS, 270, 27 and refs therein
0.000676	5.4e-05	0.00192	9e-05			138. K. M. Hynes and F. Gyngard, 2009, Lunar Planet. Sci. 40, Abstract #1198. https://presolar.physics.wustl.edu/presolar-grain-database/		45.61		893		139. T. Stephan et al., 2024, ApJS, 270, 27 and refs therein
0.000604	3.5e-05	0.00159	6e-05			138. K. M. Hynes and F. Gyngard, 2009, Lunar Planet. Sci. 40, Abstract #1198. https://presolar.physics.wustl.edu/presolar-grain-database/		48.712		894.621		139. T. Stephan et al., 2024, ApJS, 270, 27 and refs therein
0.000709	5.4e-05	0.00209	9e-05			138. K. M. Hynes and F. Gyngard, 2009, Lunar Planet. Sci. 40, Abstract #1198. https://presolar.physics.wustl.edu/presolar-grain-database/		58.3794		895.284		139. T. Stephan et al., 2024, ApJS, 270, 27 and refs therein
0.000707	4.8e-05	0.00209	8e-05			138. K. M. Hynes and F. Gyngard, 2009, Lunar Planet. Sci. 40, Abstract #1198. https://presolar.physics.wustl.edu/presolar-grain-database/		76.76		897		139. T. Stephan et al., 2024, ApJS, 270, 27 and refs therein
0.000574	1.5e-05	0.0013	2e-05			138. K. M. Hynes and F. Gyngard, 2009, Lunar Planet. Sci. 40, Abstract #1198. https://presolar.physics.wustl.edu/presolar-grain-database/		57.7985		897.2		139. T. Stephan et al., 2024, ApJS, 270, 27 and refs therein
0.000674	6.1e-05	0.00142	9e-05			138. K. M. Hynes and F. Gyngard, 2009, Lunar Planet. Sci. 40, Abstract #1198. https://presolar.physics.wustl.edu/presolar-grain-database/		48.0486		898.501		139. T. Stephan et al., 2024, ApJS, 270, 27 and refs therein
0.000754	6.1e-05	0.00205	0.0001			138. K. M. Hynes and F. Gyngard, 2009, Lunar Planet. Sci. 40, Abstract #1198. https://presolar.physics.wustl.edu/presolar-grain-database/		57.4748		901.773		139. T. Stephan et al., 2024, ApJS, 270, 27 and refs therein
0.000807	3.7e-05	0.00177	5e-05			138. K. M. Hynes and F. Gyngard, 2009, Lunar Planet. Sci. 40, Abstract #1198. https://presolar.physics.wustl.edu/presolar-grain-database/		59.6		902.527		139. T. Stephan et al., 2024, ApJS, 270, 27 and refs therein
0.000553	3.6e-05	0.00158	6e-05			138. K. M. Hynes and F. Gyngard, 2009, Lunar Planet. Sci. 40, Abstract #1198. https://presolar.physics.wustl.edu/presolar-grain-database/		90.6746		903.028		139. T. Stephan et al., 2024, ApJS, 270, 27 and refs therein
0.000884	5.1e-05	0.00223	8e-05			138. K. M. Hynes and F. Gyngard, 2009, Lunar Planet. Sci. 40, Abstract #1198. https://presolar.physics.wustl.edu/presolar-grain-database/		54.7116		905.218		139. T. Stephan et al., 2024, ApJS, 270, 27 and refs therein
0.000838	3.9e-05	0.00184	5e-05			138. K. M. Hynes and F. Gyngard, 2009, Lunar Planet. Sci. 40, Abstract #1198. https://presolar.physics.wustl.edu/presolar-grain-database/		68.9629		906.3		139. T. Stephan et al., 2024, ApJS, 270, 27 and refs therein
0.000598	3.2e-05	0.00206	6e-05			138. K. M. Hynes and F. Gyngard, 2009, Lunar Planet. Sci. 40, Abstract #1198. https://presolar.physics.wustl.edu/presolar-grain-database/		94.1531		906.667		139. T. Stephan et al., 2024, ApJS, 270, 27 and refs therein
0.000642	4.2e-05	0.00207	7e-05			138. K. M. Hynes and F. Gyngard, 2009, Lunar Planet. Sci. 40, Abstract #1198. https://presolar.physics.wustl.edu/presolar-grain-database/		59.54		906.96		139. T. Stephan et al., 2024, ApJS, 270, 27 and refs therein
0.000579	3.6e-05	0.00181	6e-05			138. K. M. Hynes and F. Gyngard, 2009, Lunar Planet. Sci. 40, Abstract #1198. https://presolar.physics.wustl.edu/presolar-grain-database/		51.8		907		139. T. Stephan et al., 2024, ApJS, 270, 27 and refs therein
0.00102	6.1e-05	0.00078	5e-05			138. K. M. Hynes and F. Gyngard, 2009, Lunar Planet. Sci. 40, Abstract #1198. https://presolar.physics.wustl.edu/presolar-grain-database/		55.89		908		139. T. Stephan et al., 2024, ApJS, 270, 27 and refs therein
0.000863	6.3e-05	0.00079	6e-05			138. K. M. Hynes and F. Gyngard, 2009, Lunar Planet. Sci. 40, Abstract #1198. https://presolar.physics.wustl.edu/presolar-grain-database/		95.5975		909.207		139. T. Stephan et al., 2024, ApJS, 270, 27 and refs therein
0.000822	6.1e-05	0.00075	6e-05			138. K. M. Hynes and F. Gyngard, 2009, Lunar Planet. Sci. 40, Abstract #1198. https://presolar.physics.wustl.edu/presolar-grain-database/		43.57		911		139. T. Stephan et al., 2024, ApJS, 270, 27 and refs therein
0.000538	3.4e-05	0.00093	5e-05			138. K. M. Hynes and F. Gyngard, 2009, Lunar Planet. Sci. 40, Abstract #1198. https://presolar.physics.wustl.edu/presolar-grain-database/		17.7		912.13		139. T. Stephan et al., 2024, ApJS, 270, 27 and refs therein
0.00076	5.4e-05	0.00092	6e-05			138. K. M. Hynes and F. Gyngard, 2009, Lunar Planet. Sci. 40, Abstract #1198. https://presolar.physics.wustl.edu/presolar-grain-database/		59.2883		912.132		139. T. Stephan et al., 2024, ApJS, 270, 27 and refs therein
0.000191	3.8e-05	0.00222	0.00013			138. K. M. Hynes and F. Gyngard, 2009, Lunar Planet. Sci. 40, Abstract #1198. https://presolar.physics.wustl.edu/presolar-grain-database/		55.06		912.99		139. T. Stephan et al., 2024, ApJS, 270, 27 and refs therein
0.000201	4e-05	0.00207	0.00013			138. K. M. Hynes and F. Gyngard, 2009, Lunar Planet. Sci. 40, Abstract #1198. https://presolar.physics.wustl.edu/presolar-grain-database/		68.8017		914.412		139. T. Stephan et al., 2024, ApJS, 270, 27 and refs therein
0.000227	3.1e-05	0.00195	8e-05			138. K. M. Hynes and F. Gyngard, 2009, Lunar Planet. Sci. 40, Abstract #1198. https://presolar.physics.wustl.edu/presolar-grain-database/		22.44		918		139. T. Stephan et al., 2024, ApJS, 270, 27 and refs therein
0.000396	3.4e-05	0.00267	9e-05			138. K. M. Hynes and F. Gyngard, 2009, Lunar Planet. Sci. 40, Abstract #1198. https://presolar.physics.wustl.edu/presolar-grain-database/		71.14		919		139. T. Stephan et al., 2024, ApJS, 270, 27 and refs therein
0.000418	5.7e-05	0.00282	0.00014			138. K. M. Hynes and F. Gyngard, 2009, Lunar Planet. Sci. 40, Abstract #1198. https://presolar.physics.wustl.edu/presolar-grain-database/		33.0236		921.286		139. T. Stephan et al., 2024, ApJS, 270, 27 and refs therein
0.000373	3.6e-05	0.00264	9e-05			138. K. M. Hynes and F. Gyngard, 2009, Lunar Planet. Sci. 40, Abstract #1198. https://presolar.physics.wustl.edu/presolar-grain-database/		45.0326		921.317		139. T. Stephan et al., 2024, ApJS, 270, 27 and refs therein
0.000415	3.4e-05	0.00335	0.0001			138. K. M. Hynes and F. Gyngard, 2009, Lunar Planet. Sci. 40, Abstract #1198. https://presolar.physics.wustl.edu/presolar-grain-database/		67.4486		922.339		139. T. Stephan et al., 2024, ApJS, 270, 27 and refs therein
0.000409	3.1e-05	0.00247	7e-05			138. K. M. Hynes and F. Gyngard, 2009, Lunar Planet. Sci. 40, Abstract #1198. https://presolar.physics.wustl.edu/presolar-grain-database/		80.6991		922.378		139. T. Stephan et al., 2024, ApJS, 270, 27 and refs therein
0.000339	3.3e-05	0.00235	9e-05			138. K. M. Hynes and F. Gyngard, 2009, Lunar Planet. Sci. 40, Abstract #1198. https://presolar.physics.wustl.edu/presolar-grain-database/		18.5033		922.652		139. T. Stephan et al., 2024, ApJS, 270, 27 and refs therein
0.000404	3.8e-05	0.00266	0.0001			138. K. M. Hynes and F. Gyngard, 2009, Lunar Planet. Sci. 40, Abstract #1198. https://presolar.physics.wustl.edu/presolar-grain-database/		59.58		924		139. T. Stephan et al., 2024, ApJS, 270, 27 and refs therein
0.000431	4.4e-05	0.003	0.00011			138. K. M. Hynes and F. Gyngard, 2009, Lunar Planet. Sci. 40, Abstract #1198. https://presolar.physics.wustl.edu/presolar-grain-database/		56.5753		924.27		139. T. Stephan et al., 2024, ApJS, 270, 27 and refs therein
0.00195	6e-05	0.00199	7e-05			138. K. M. Hynes and F. Gyngard, 2009, Lunar Planet. Sci. 40, Abstract #1198. https://presolar.physics.wustl.edu/presolar-grain-database/		48.0309		924.848		139. T. Stephan et al., 2024, ApJS, 270, 27 and refs therein
0.0014	5e-05	0.0018	6e-05			138. K. M. Hynes and F. Gyngard, 2009, Lunar Planet. Sci. 40, Abstract #1198. https://presolar.physics.wustl.edu/presolar-grain-database/		74.9694		925.794		139. T. Stephan et al., 2024, ApJS, 270, 27 and refs therein
0.000845	5.5e-05	0.00186	8e-05			138. K. M. Hynes and F. Gyngard, 2009, Lunar Planet. Sci. 40, Abstract #1198. https://presolar.physics.wustl.edu/presolar-grain-database/		67.61		931		139. T. Stephan et al., 2024, ApJS, 270, 27 and refs therein
0.000984	5e-05	0.00191	7e-05			138. K. M. Hynes and F. Gyngard, 2009, Lunar Planet. Sci. 40, Abstract #1198. https://presolar.physics.wustl.edu/presolar-grain-database/		57.9		931.57		139. T. Stephan et al., 2024, ApJS, 270, 27 and refs therein
0.00098	7.7e-05	0.00196	0.00011			138. K. M. Hynes and F. Gyngard, 2009, Lunar Planet. Sci. 40, Abstract #1198. https://presolar.physics.wustl.edu/presolar-grain-database/		72.73		933		139. T. Stephan et al., 2024, ApJS, 270, 27 and refs therein
0.00162	7e-05	0.00199	8e-05			138. K. M. Hynes and F. Gyngard, 2009, Lunar Planet. Sci. 40, Abstract #1198. https://presolar.physics.wustl.edu/presolar-grain-database/		23.7844		933.097		139. T. Stephan et al., 2024, ApJS, 270, 27 and refs therein
0.000696	4.3e-05	0.0019	7e-05			138. K. M. Hynes and F. Gyngard, 2009, Lunar Planet. Sci. 40, Abstract #1198. https://presolar.physics.wustl.edu/presolar-grain-database/		43.1496		933.417		139. T. Stephan et al., 2024, ApJS, 270, 27 and refs therein
0.000857	6e-05	0.00205	9e-05			138. K. M. Hynes and F. Gyngard, 2009, Lunar Planet. Sci. 40, Abstract #1198. https://presolar.physics.wustl.edu/presolar-grain-database/		48.8506		934.708		139. T. Stephan et al., 2024, ApJS, 270, 27 and refs therein
0.00139	0.00012	0.0019	0.00013			138. K. M. Hynes and F. Gyngard, 2009, Lunar Planet. Sci. 40, Abstract #1198. https://presolar.physics.wustl.edu/presolar-grain-database/		46.1		936.33		139. T. Stephan et al., 2024, ApJS, 270, 27 and refs therein
0.00088	2.3e-05	0.00142	3e-05			138. K. M. Hynes and F. Gyngard, 2009, Lunar Planet. Sci. 40, Abstract #1198. https://presolar.physics.wustl.edu/presolar-grain-database/		85.58		939.7		139. T. Stephan et al., 2024, ApJS, 270, 27 and refs therein
0.000365	3.5e-05	0.00275	9e-05			138. K. M. Hynes and F. Gyngard, 2009, Lunar Planet. Sci. 40, Abstract #1198. https://presolar.physics.wustl.edu/presolar-grain-database/		65.24		943		139. T. Stephan et al., 2024, ApJS, 270, 27 and refs therein
0.000538	4.5e-05	0.00317	0.00011			138. K. M. Hynes and F. Gyngard, 2009, Lunar Planet. Sci. 40, Abstract #1198. https://presolar.physics.wustl.edu/presolar-grain-database/		55.78		943.8		139. T. Stephan et al., 2024, ApJS, 270, 27 and refs therein
0.000435	3.8e-05	0.0031	0.0001			138. K. M. Hynes and F. Gyngard, 2009, Lunar Planet. Sci. 40, Abstract #1198. https://presolar.physics.wustl.edu/presolar-grain-database/		17.946		943.986		139. T. Stephan et al., 2024, ApJS, 270, 27 and refs therein
0.000344	1.9e-05	0.00276	5e-05			138. K. M. Hynes and F. Gyngard, 2009, Lunar Planet. Sci. 40, Abstract #1198. https://presolar.physics.wustl.edu/presolar-grain-database/		23.4726		944.109		139. T. Stephan et al., 2024, ApJS, 270, 27 and refs therein
0.000428	5.5e-05	0.00487	0.00018			138. K. M. Hynes and F. Gyngard, 2009, Lunar Planet. Sci. 40, Abstract #1198. https://presolar.physics.wustl.edu/presolar-grain-database/		42.69		950.92		139. T. Stephan et al., 2024, ApJS, 270, 27 and refs therein
0.000598	4.3e-05	0.00301	9e-05			138. K. M. Hynes and F. Gyngard, 2009, Lunar Planet. Sci. 40, Abstract #1198. https://presolar.physics.wustl.edu/presolar-grain-database/		90.14		951		139. T. Stephan et al., 2024, ApJS, 270, 27 and refs therein
0.000472	5.5e-05	0.00293	0.00013			138. K. M. Hynes and F. Gyngard, 2009, Lunar Planet. Sci. 40, Abstract #1198. https://presolar.physics.wustl.edu/presolar-grain-database/		27.078		959.09		139. T. Stephan et al., 2024, ApJS, 270, 27 and refs therein
0.000751	1.4e-05	0.00084	1e-05			138. K. M. Hynes and F. Gyngard, 2009, Lunar Planet. Sci. 40, Abstract #1198. https://presolar.physics.wustl.edu/presolar-grain-database/		47.6788		961.131		139. T. Stephan et al., 2024, ApJS, 270, 27 and refs therein
0.000448	1.2e-05	0.00185	3e-05			138. K. M. Hynes and F. Gyngard, 2009, Lunar Planet. Sci. 40, Abstract #1198. https://presolar.physics.wustl.edu/presolar-grain-database/		66.5538		962.655		139. T. Stephan et al., 2024, ApJS, 270, 27 and refs therein
0.000784	3e-05	0.00193	5e-05			138. K. M. Hynes and F. Gyngard, 2009, Lunar Planet. Sci. 40, Abstract #1198. https://presolar.physics.wustl.edu/presolar-grain-database/		37.79		963		139. T. Stephan et al., 2024, ApJS, 270, 27 and refs therein
0.00121	4e-05	0.00205	5e-05			138. K. M. Hynes and F. Gyngard, 2009, Lunar Planet. Sci. 40, Abstract #1198. https://presolar.physics.wustl.edu/presolar-grain-database/		57.3		969.62		139. T. Stephan et al., 2024, ApJS, 270, 27 and refs therein
0.000546	1.6e-05	0.00203	3e-05			138. K. M. Hynes and F. Gyngard, 2009, Lunar Planet. Sci. 40, Abstract #1198. https://presolar.physics.wustl.edu/presolar-grain-database/		54.97		969.8		139. T. Stephan et al., 2024, ApJS, 270, 27 and refs therein
0.00047	1.7e-05	0.00197	3e-05			138. K. M. Hynes and F. Gyngard, 2009, Lunar Planet. Sci. 40, Abstract #1198. https://presolar.physics.wustl.edu/presolar-grain-database/		26.76		971		139. T. Stephan et al., 2024, ApJS, 270, 27 and refs therein
0.000478	1.7e-05	0.00197	4e-05			138. K. M. Hynes and F. Gyngard, 2009, Lunar Planet. Sci. 40, Abstract #1198. https://presolar.physics.wustl.edu/presolar-grain-database/		58.0473		973.397		139. T. Stephan et al., 2024, ApJS, 270, 27 and refs therein
0.000581	1.6e-05	0.0017	3e-05			138. K. M. Hynes and F. Gyngard, 2009, Lunar Planet. Sci. 40, Abstract #1198. https://presolar.physics.wustl.edu/presolar-grain-database/		65.5749		974.987		139. T. Stephan et al., 2024, ApJS, 270, 27 and refs therein
0.000612	1.8e-05	0.00169	3e-05			138. K. M. Hynes and F. Gyngard, 2009, Lunar Planet. Sci. 40, Abstract #1198. https://presolar.physics.wustl.edu/presolar-grain-database/		65.4924		976.034		139. T. Stephan et al., 2024, ApJS, 270, 27 and refs therein
0.000527	1.3e-05	0.0021	2e-05			138. K. M. Hynes and F. Gyngard, 2009, Lunar Planet. Sci. 40, Abstract #1198. https://presolar.physics.wustl.edu/presolar-grain-database/		43.2		978.28		139. T. Stephan et al., 2024, ApJS, 270, 27 and refs therein
0.000596	1.5e-05	0.00158	2e-05			138. K. M. Hynes and F. Gyngard, 2009, Lunar Planet. Sci. 40, Abstract #1198. https://presolar.physics.wustl.edu/presolar-grain-database/		68.48		979		139. T. Stephan et al., 2024, ApJS, 270, 27 and refs therein
0.000391	1.1e-05	0.00219	3e-05			138. K. M. Hynes and F. Gyngard, 2009, Lunar Planet. Sci. 40, Abstract #1198. https://presolar.physics.wustl.edu/presolar-grain-database/		89.65		980		139. T. Stephan et al., 2024, ApJS, 270, 27 and refs therein
0.000509	1.4e-05	0.00206	3e-05			138. K. M. Hynes and F. Gyngard, 2009, Lunar Planet. Sci. 40, Abstract #1198. https://presolar.physics.wustl.edu/presolar-grain-database/		47.0699		984.818		139. T. Stephan et al., 2024, ApJS, 270, 27 and refs therein
0.000615	2e-05	0.0019	4e-05			138. K. M. Hynes and F. Gyngard, 2009, Lunar Planet. Sci. 40, Abstract #1198. https://presolar.physics.wustl.edu/presolar-grain-database/		75.83		986		139. T. Stephan et al., 2024, ApJS, 270, 27 and refs therein
0.000445	1.7e-05	0.00295	4e-05			138. K. M. Hynes and F. Gyngard, 2009, Lunar Planet. Sci. 40, Abstract #1198. https://presolar.physics.wustl.edu/presolar-grain-database/		63.008		991.722		139. T. Stephan et al., 2024, ApJS, 270, 27 and refs therein
0.000501	1.8e-05	0.00181	4e-05			138. K. M. Hynes and F. Gyngard, 2009, Lunar Planet. Sci. 40, Abstract #1198. https://presolar.physics.wustl.edu/presolar-grain-database/		55.6946		992.757		139. T. Stephan et al., 2024, ApJS, 270, 27 and refs therein
0.000727	2.9e-05	0.00206	5e-05			138. K. M. Hynes and F. Gyngard, 2009, Lunar Planet. Sci. 40, Abstract #1198. https://presolar.physics.wustl.edu/presolar-grain-database/		46.48		994		139. T. Stephan et al., 2024, ApJS, 270, 27 and refs therein
0.000964	2.8e-05	0.00184	4e-05			138. K. M. Hynes and F. Gyngard, 2009, Lunar Planet. Sci. 40, Abstract #1198. https://presolar.physics.wustl.edu/presolar-grain-database/		61.4919		994.088		139. T. Stephan et al., 2024, ApJS, 270, 27 and refs therein
0.000386	1.5e-05	0.00219	4e-05			138. K. M. Hynes and F. Gyngard, 2009, Lunar Planet. Sci. 40, Abstract #1198. https://presolar.physics.wustl.edu/presolar-grain-database/		33.2488		999.967		139. T. Stephan et al., 2024, ApJS, 270, 27 and refs therein
0.000552	2.3e-05	0.00185	4e-05			138. K. M. Hynes and F. Gyngard, 2009, Lunar Planet. Sci. 40, Abstract #1198. https://presolar.physics.wustl.edu/presolar-grain-database/		45.9668		1003.08		139. T. Stephan et al., 2024, ApJS, 270, 27 and refs therein
0.000535	1.8e-05	0.00193	4e-05			138. K. M. Hynes and F. Gyngard, 2009, Lunar Planet. Sci. 40, Abstract #1198. https://presolar.physics.wustl.edu/presolar-grain-database/		56.0013		1004.42		139. T. Stephan et al., 2024, ApJS, 270, 27 and refs therein
0.00112	4e-05	0.00169	5e-05			138. K. M. Hynes and F. Gyngard, 2009, Lunar Planet. Sci. 40, Abstract #1198. https://presolar.physics.wustl.edu/presolar-grain-database/		22.03		1007.1		139. T. Stephan et al., 2024, ApJS, 270, 27 and refs therein
0.000498	1.8e-05	0.00199	4e-05			138. K. M. Hynes and F. Gyngard, 2009, Lunar Planet. Sci. 40, Abstract #1198. https://presolar.physics.wustl.edu/presolar-grain-database/		59.8509		1007.69		139. T. Stephan et al., 2024, ApJS, 270, 27 and refs therein
0.000468	1.7e-05	0.00191	4e-05			138. K. M. Hynes and F. Gyngard, 2009, Lunar Planet. Sci. 40, Abstract #1198. https://presolar.physics.wustl.edu/presolar-grain-database/		59.17		1008		139. T. Stephan et al., 2024, ApJS, 270, 27 and refs therein
0.000355	1.5e-05	0.00301	4e-05			138. K. M. Hynes and F. Gyngard, 2009, Lunar Planet. Sci. 40, Abstract #1198. https://presolar.physics.wustl.edu/presolar-grain-database/		86.77		1008		139. T. Stephan et al., 2024, ApJS, 270, 27 and refs therein
0.000897	1.6e-05	0.00092	1e-05			138. K. M. Hynes and F. Gyngard, 2009, Lunar Planet. Sci. 40, Abstract #1198. https://presolar.physics.wustl.edu/presolar-grain-database/		47.84		1008		139. T. Stephan et al., 2024, ApJS, 270, 27 and refs therein
0.000532	1.1e-05	0.00168	2e-05			138. K. M. Hynes and F. Gyngard, 2009, Lunar Planet. Sci. 40, Abstract #1198. https://presolar.physics.wustl.edu/presolar-grain-database/		67.41		1009		139. T. Stephan et al., 2024, ApJS, 270, 27 and refs therein
0.000639	1.5e-05	0.00204	3e-05			138. K. M. Hynes and F. Gyngard, 2009, Lunar Planet. Sci. 40, Abstract #1198. https://presolar.physics.wustl.edu/presolar-grain-database/		92.2766		1010.6		139. T. Stephan et al., 2024, ApJS, 270, 27 and refs therein
0.000502	1.6e-05	0.00191	3e-05			138. K. M. Hynes and F. Gyngard, 2009, Lunar Planet. Sci. 40, Abstract #1198. https://presolar.physics.wustl.edu/presolar-grain-database/		24.88		1013		139. T. Stephan et al., 2024, ApJS, 270, 27 and refs therein
0.000365	1.1e-05	0.00157	2e-05			138. K. M. Hynes and F. Gyngard, 2009, Lunar Planet. Sci. 40, Abstract #1198. https://presolar.physics.wustl.edu/presolar-grain-database/		50.7416		1014.14		139. T. Stephan et al., 2024, ApJS, 270, 27 and refs therein
0.000662	2.3e-05	0.00204	4e-05			138. K. M. Hynes and F. Gyngard, 2009, Lunar Planet. Sci. 40, Abstract #1198. https://presolar.physics.wustl.edu/presolar-grain-database/		42.003		1021.01		139. T. Stephan et al., 2024, ApJS, 270, 27 and refs therein
0.000702	1.5e-05	0.00193	2e-05			138. K. M. Hynes and F. Gyngard, 2009, Lunar Planet. Sci. 40, Abstract #1198. https://presolar.physics.wustl.edu/presolar-grain-database/		60.5342		1023.08		139. T. Stephan et al., 2024, ApJS, 270, 27 and refs therein
0.000577	1.8e-05	0.00193	3e-05			138. K. M. Hynes and F. Gyngard, 2009, Lunar Planet. Sci. 40, Abstract #1198. https://presolar.physics.wustl.edu/presolar-grain-database/		76.3821		1024.18		139. T. Stephan et al., 2024, ApJS, 270, 27 and refs therein
0.000619	1.4e-05	0.00199	2e-05			138. K. M. Hynes and F. Gyngard, 2009, Lunar Planet. Sci. 40, Abstract #1198. https://presolar.physics.wustl.edu/presolar-grain-database/		62.0288		1025.4		139. T. Stephan et al., 2024, ApJS, 270, 27 and refs therein
0.000525	1.6e-05	0.00172	2e-05			138. K. M. Hynes and F. Gyngard, 2009, Lunar Planet. Sci. 40, Abstract #1198. https://presolar.physics.wustl.edu/presolar-grain-database/		78.33		1027		139. T. Stephan et al., 2024, ApJS, 270, 27 and refs therein
0.000491	1.3e-05	0.00196	2e-05			138. K. M. Hynes and F. Gyngard, 2009, Lunar Planet. Sci. 40, Abstract #1198. https://presolar.physics.wustl.edu/presolar-grain-database/		74.04		1028		139. T. Stephan et al., 2024, ApJS, 270, 27 and refs therein
0.000704	1.8e-05	0.00161	2e-05			138. K. M. Hynes and F. Gyngard, 2009, Lunar Planet. Sci. 40, Abstract #1198. https://presolar.physics.wustl.edu/presolar-grain-database/		67.827		1028.61		139. T. Stephan et al., 2024, ApJS, 270, 27 and refs therein
0.000504	1.5e-05	0.00204	3e-05			138. K. M. Hynes and F. Gyngard, 2009, Lunar Planet. Sci. 40, Abstract #1198. https://presolar.physics.wustl.edu/presolar-grain-database/		26.6418		1028.74		139. T. Stephan et al., 2024, ApJS, 270, 27 and refs therein
0.000463	1.4e-05	0.00178	2e-05			138. K. M. Hynes and F. Gyngard, 2009, Lunar Planet. Sci. 40, Abstract #1198. https://presolar.physics.wustl.edu/presolar-grain-database/		48.6879		1033.96		139. T. Stephan et al., 2024, ApJS, 270, 27 and refs therein
0.000489	1.7e-05	0.00174	3e-05			138. K. M. Hynes and F. Gyngard, 2009, Lunar Planet. Sci. 40, Abstract #1198. https://presolar.physics.wustl.edu/presolar-grain-database/		65.38		1036.33		139. T. Stephan et al., 2024, ApJS, 270, 27 and refs therein
0.00056	1.7e-05	0.00187	3e-05			138. K. M. Hynes and F. Gyngard, 2009, Lunar Planet. Sci. 40, Abstract #1198. https://presolar.physics.wustl.edu/presolar-grain-database/		69.9951		1039.75		139. T. Stephan et al., 2024, ApJS, 270, 27 and refs therein
0.000487	1.8e-05	0.00202	4e-05			138. K. M. Hynes and F. Gyngard, 2009, Lunar Planet. Sci. 40, Abstract #1198. https://presolar.physics.wustl.edu/presolar-grain-database/		68.6348		1040.25		139. T. Stephan et al., 2024, ApJS, 270, 27 and refs therein
0.000729	2.2e-05	0.00201	4e-05			138. K. M. Hynes and F. Gyngard, 2009, Lunar Planet. Sci. 40, Abstract #1198. https://presolar.physics.wustl.edu/presolar-grain-database/		68.1609		1041.68		139. T. Stephan et al., 2024, ApJS, 270, 27 and refs therein
0.000591	1.9e-05	0.002	4e-05			138. K. M. Hynes and F. Gyngard, 2009, Lunar Planet. Sci. 40, Abstract #1198. https://presolar.physics.wustl.edu/presolar-grain-database/		45.4466		1044.5		139. T. Stephan et al., 2024, ApJS, 270, 27 and refs therein
0.000616	2e-05	0.00192	4e-05			138. K. M. Hynes and F. Gyngard, 2009, Lunar Planet. Sci. 40, Abstract #1198. https://presolar.physics.wustl.edu/presolar-grain-database/		85.02		1047		139. T. Stephan et al., 2024, ApJS, 270, 27 and refs therein
0.000498	1.4e-05	0.00176	3e-05			138. K. M. Hynes and F. Gyngard, 2009, Lunar Planet. Sci. 40, Abstract #1198. https://presolar.physics.wustl.edu/presolar-grain-database/		77.0878		1050.06		139. T. Stephan et al., 2024, ApJS, 270, 27 and refs therein
0.00128	3.5e-05	0.00189	4e-05			138. K. M. Hynes and F. Gyngard, 2009, Lunar Planet. Sci. 40, Abstract #1198. https://presolar.physics.wustl.edu/presolar-grain-database/		46.98		1051		139. T. Stephan et al., 2024, ApJS, 270, 27 and refs therein
0.000535	1.9e-05	0.00204	4e-05			138. K. M. Hynes and F. Gyngard, 2009, Lunar Planet. Sci. 40, Abstract #1198. https://presolar.physics.wustl.edu/presolar-grain-database/		51.1		1051.15		139. T. Stephan et al., 2024, ApJS, 270, 27 and refs therein
0.000581	1.5e-05	0.00199	3e-05			138. K. M. Hynes and F. Gyngard, 2009, Lunar Planet. Sci. 40, Abstract #1198. https://presolar.physics.wustl.edu/presolar-grain-database/		65.051		1051.64		139. T. Stephan et al., 2024, ApJS, 270, 27 and refs therein
0.00893	6e-05	0.00113	2e-05			138. K. M. Hynes and F. Gyngard, 2009, Lunar Planet. Sci. 40, Abstract #1198. https://presolar.physics.wustl.edu/presolar-grain-database/		42.6864		1052.98		139. T. Stephan et al., 2024, ApJS, 270, 27 and refs therein
0.000491	1.8e-05	0.00186	3e-05			138. K. M. Hynes and F. Gyngard, 2009, Lunar Planet. Sci. 40, Abstract #1198. https://presolar.physics.wustl.edu/presolar-grain-database/		59.4995		1053.35		139. T. Stephan et al., 2024, ApJS, 270, 27 and refs therein
0.000564	1.5e-05	0.00199	2e-05			138. K. M. Hynes and F. Gyngard, 2009, Lunar Planet. Sci. 40, Abstract #1198. https://presolar.physics.wustl.edu/presolar-grain-database/		55.0729		1053.55		139. T. Stephan et al., 2024, ApJS, 270, 27 and refs therein
0.000655	1.9e-05	0.00092	2e-05			138. K. M. Hynes and F. Gyngard, 2009, Lunar Planet. Sci. 40, Abstract #1198. https://presolar.physics.wustl.edu/presolar-grain-database/		39.4257		1054.66		139. T. Stephan et al., 2024, ApJS, 270, 27 and refs therein
0.000519	1.7e-05	0.00202	4e-05			138. K. M. Hynes and F. Gyngard, 2009, Lunar Planet. Sci. 40, Abstract #1198. https://presolar.physics.wustl.edu/presolar-grain-database/		48.274		1055.06		139. T. Stephan et al., 2024, ApJS, 270, 27 and refs therein
0.000571	2e-05	0.00194	4e-05			138. K. M. Hynes and F. Gyngard, 2009, Lunar Planet. Sci. 40, Abstract #1198. https://presolar.physics.wustl.edu/presolar-grain-database/		92.5147		1055.71		139. T. Stephan et al., 2024, ApJS, 270, 27 and refs therein
0.000606	1.7e-05	0.0016	3e-05			138. K. M. Hynes and F. Gyngard, 2009, Lunar Planet. Sci. 40, Abstract #1198. https://presolar.physics.wustl.edu/presolar-grain-database/		54.16		1061.48		139. T. Stephan et al., 2024, ApJS, 270, 27 and refs therein
0.000593	1.7e-05	0.0016	3e-05			138. K. M. Hynes and F. Gyngard, 2009, Lunar Planet. Sci. 40, Abstract #1198. https://presolar.physics.wustl.edu/presolar-grain-database/		27.4775		1062.88		139. T. Stephan et al., 2024, ApJS, 270, 27 and refs therein
0.000615	2.3e-05	0.00176	4e-05			138. K. M. Hynes and F. Gyngard, 2009, Lunar Planet. Sci. 40, Abstract #1198. https://presolar.physics.wustl.edu/presolar-grain-database/		70.21		1065.24		139. T. Stephan et al., 2024, ApJS, 270, 27 and refs therein
0.000519	1.7e-05	0.00171	3e-05			138. K. M. Hynes and F. Gyngard, 2009, Lunar Planet. Sci. 40, Abstract #1198. https://presolar.physics.wustl.edu/presolar-grain-database/		64.7272		1066.27		139. T. Stephan et al., 2024, ApJS, 270, 27 and refs therein
0.000474	2.1e-05	0.00188	4e-05			138. K. M. Hynes and F. Gyngard, 2009, Lunar Planet. Sci. 40, Abstract #1198. https://presolar.physics.wustl.edu/presolar-grain-database/		39.1465		1066.65		139. T. Stephan et al., 2024, ApJS, 270, 27 and refs therein
0.000533	1.6e-05	0.00202	3e-05			138. K. M. Hynes and F. Gyngard, 2009, Lunar Planet. Sci. 40, Abstract #1198. https://presolar.physics.wustl.edu/presolar-grain-database/		37.8197		1067.23		139. T. Stephan et al., 2024, ApJS, 270, 27 and refs therein
0.00053	1.8e-05	0.0019	3e-05			138. K. M. Hynes and F. Gyngard, 2009, Lunar Planet. Sci. 40, Abstract #1198. https://presolar.physics.wustl.edu/presolar-grain-database/		38.99		1068		139. T. Stephan et al., 2024, ApJS, 270, 27 and refs therein
0.00065	2e-05	0.00188	3e-05			138. K. M. Hynes and F. Gyngard, 2009, Lunar Planet. Sci. 40, Abstract #1198. https://presolar.physics.wustl.edu/presolar-grain-database/		98.0733		1069.74		139. T. Stephan et al., 2024, ApJS, 270, 27 and refs therein
0.00105	3.6e-05	0.00161	5e-05			138. K. M. Hynes and F. Gyngard, 2009, Lunar Planet. Sci. 40, Abstract #1198. https://presolar.physics.wustl.edu/presolar-grain-database/		74.55		1069.99		139. T. Stephan et al., 2024, ApJS, 270, 27 and refs therein
0.000589	1.2e-05	0.00193	2e-05			138. K. M. Hynes and F. Gyngard, 2009, Lunar Planet. Sci. 40, Abstract #1198. https://presolar.physics.wustl.edu/presolar-grain-database/		85.5789		1071.39		139. T. Stephan et al., 2024, ApJS, 270, 27 and refs therein
0.000841	1.8e-05	0.00199	3e-05			138. K. M. Hynes and F. Gyngard, 2009, Lunar Planet. Sci. 40, Abstract #1198. https://presolar.physics.wustl.edu/presolar-grain-database/		64.9651		1072.08		139. T. Stephan et al., 2024, ApJS, 270, 27 and refs therein
0.000369	1.1e-05	0.00259	3e-05			138. K. M. Hynes and F. Gyngard, 2009, Lunar Planet. Sci. 40, Abstract #1198. https://presolar.physics.wustl.edu/presolar-grain-database/		63.77		1076.7		139. T. Stephan et al., 2024, ApJS, 270, 27 and refs therein
0.000641	1.8e-05	0.00135	3e-05			138. K. M. Hynes and F. Gyngard, 2009, Lunar Planet. Sci. 40, Abstract #1198. https://presolar.physics.wustl.edu/presolar-grain-database/		68.74		1081		139. T. Stephan et al., 2024, ApJS, 270, 27 and refs therein
0.000506	1.2e-05	0.002	3e-05			138. K. M. Hynes and F. Gyngard, 2009, Lunar Planet. Sci. 40, Abstract #1198. https://presolar.physics.wustl.edu/presolar-grain-database/		53.5031		1081.22		139. T. Stephan et al., 2024, ApJS, 270, 27 and refs therein
0.000465	1.3e-05	0.00193	3e-05			138. K. M. Hynes and F. Gyngard, 2009, Lunar Planet. Sci. 40, Abstract #1198. https://presolar.physics.wustl.edu/presolar-grain-database/		92.3726		1082.94		139. T. Stephan et al., 2024, ApJS, 270, 27 and refs therein
0.000616	2.7e-05	0.00145	4e-05			138. K. M. Hynes and F. Gyngard, 2009, Lunar Planet. Sci. 40, Abstract #1198. https://presolar.physics.wustl.edu/presolar-grain-database/		77.9242		1083.59		139. T. Stephan et al., 2024, ApJS, 270, 27 and refs therein
0.000509	1.6e-05	0.00276	3e-05			138. K. M. Hynes and F. Gyngard, 2009, Lunar Planet. Sci. 40, Abstract #1198. https://presolar.physics.wustl.edu/presolar-grain-database/		62.5		1084		139. T. Stephan et al., 2024, ApJS, 270, 27 and refs therein
0.00078	2.8e-05	0.00171	4e-05			138. K. M. Hynes and F. Gyngard, 2009, Lunar Planet. Sci. 40, Abstract #1198. https://presolar.physics.wustl.edu/presolar-grain-database/		57.2614		1085.23		139. T. Stephan et al., 2024, ApJS, 270, 27 and refs therein
0.000638	1.4e-05	0.00149	2e-05			138. K. M. Hynes and F. Gyngard, 2009, Lunar Planet. Sci. 40, Abstract #1198. https://presolar.physics.wustl.edu/presolar-grain-database/		56.32		1086		139. T. Stephan et al., 2024, ApJS, 270, 27 and refs therein
0.000406	9.4e-05	0.00215	2e-05			138. K. M. Hynes and F. Gyngard, 2009, Lunar Planet. Sci. 40, Abstract #1198. https://presolar.physics.wustl.edu/presolar-grain-database/		48.5853		1088		139. T. Stephan et al., 2024, ApJS, 270, 27 and refs therein
0.000816	2.6e-05	0.00198	4e-05			138. K. M. Hynes and F. Gyngard, 2009, Lunar Planet. Sci. 40, Abstract #1198. https://presolar.physics.wustl.edu/presolar-grain-database/		63.3466		1088		139. T. Stephan et al., 2024, ApJS, 270, 27 and refs therein
0.000951	1.9e-05	0.00164	3e-05			138. K. M. Hynes and F. Gyngard, 2009, Lunar Planet. Sci. 40, Abstract #1198. https://presolar.physics.wustl.edu/presolar-grain-database/		56.1604		1090.32		139. T. Stephan et al., 2024, ApJS, 270, 27 and refs therein
0.000758	1.8e-05	0.00118	2e-05			138. K. M. Hynes and F. Gyngard, 2009, Lunar Planet. Sci. 40, Abstract #1198. https://presolar.physics.wustl.edu/presolar-grain-database/		52.3044		1090.57		139. T. Stephan et al., 2024, ApJS, 270, 27 and refs therein
0.00054	2e-05	0.00192	3e-05			138. K. M. Hynes and F. Gyngard, 2009, Lunar Planet. Sci. 40, Abstract #1198. https://presolar.physics.wustl.edu/presolar-grain-database/		64.8146		1091.45		139. T. Stephan et al., 2024, ApJS, 270, 27 and refs therein
0.00057	2e-05	0.00209	3e-05			138. K. M. Hynes and F. Gyngard, 2009, Lunar Planet. Sci. 40, Abstract #1198. https://presolar.physics.wustl.edu/presolar-grain-database/		29.3325		1092.36		139. T. Stephan et al., 2024, ApJS, 270, 27 and refs therein
0.000604	1.7e-05	0.00199	3e-05			138. K. M. Hynes and F. Gyngard, 2009, Lunar Planet. Sci. 40, Abstract #1198. https://presolar.physics.wustl.edu/presolar-grain-database/		66.3024		1093.81		139. T. Stephan et al., 2024, ApJS, 270, 27 and refs therein
0.000694	2.9e-05	0.00203	5e-05			138. K. M. Hynes and F. Gyngard, 2009, Lunar Planet. Sci. 40, Abstract #1198. https://presolar.physics.wustl.edu/presolar-grain-database/		45.5		1094.09		139. T. Stephan et al., 2024, ApJS, 270, 27 and refs therein
0.000508	1.9e-05	0.00201	4e-05			138. K. M. Hynes and F. Gyngard, 2009, Lunar Planet. Sci. 40, Abstract #1198. https://presolar.physics.wustl.edu/presolar-grain-database/		46.33		1095		139. T. Stephan et al., 2024, ApJS, 270, 27 and refs therein
0.000521	1.1e-05	0.00196	2e-05			138. K. M. Hynes and F. Gyngard, 2009, Lunar Planet. Sci. 40, Abstract #1198. https://presolar.physics.wustl.edu/presolar-grain-database/		62.29		1099		139. T. Stephan et al., 2024, ApJS, 270, 27 and refs therein
0.00054	2e-05	0.00197	3e-05			138. K. M. Hynes and F. Gyngard, 2009, Lunar Planet. Sci. 40, Abstract #1198. https://presolar.physics.wustl.edu/presolar-grain-database/		54.8722		1100.76		139. T. Stephan et al., 2024, ApJS, 270, 27 and refs therein
0.000609	1.7e-05	0.0015	3e-05			138. K. M. Hynes and F. Gyngard, 2009, Lunar Planet. Sci. 40, Abstract #1198. https://presolar.physics.wustl.edu/presolar-grain-database/		68.99		1104		139. T. Stephan et al., 2024, ApJS, 270, 27 and refs therein
0.00059	2e-05	0.00058	3e-05			138. K. M. Hynes and F. Gyngard, 2009, Lunar Planet. Sci. 40, Abstract #1198. https://presolar.physics.wustl.edu/presolar-grain-database/		59.371		1105.43		139. T. Stephan et al., 2024, ApJS, 270, 27 and refs therein
0.000579	2.7e-05	0.00201	5e-05			138. K. M. Hynes and F. Gyngard, 2009, Lunar Planet. Sci. 40, Abstract #1198. https://presolar.physics.wustl.edu/presolar-grain-database/		61.4669		1108.84		139. T. Stephan et al., 2024, ApJS, 270, 27 and refs therein
0.000484	1.6e-05	0.00195	3e-05			138. K. M. Hynes and F. Gyngard, 2009, Lunar Planet. Sci. 40, Abstract #1198. https://presolar.physics.wustl.edu/presolar-grain-database/		72.03		1111		139. T. Stephan et al., 2024, ApJS, 270, 27 and refs therein
0.00058	1.8e-05	0.00205	3e-05			138. K. M. Hynes and F. Gyngard, 2009, Lunar Planet. Sci. 40, Abstract #1198. https://presolar.physics.wustl.edu/presolar-grain-database/		65.7		1113		139. T. Stephan et al., 2024, ApJS, 270, 27 and refs therein
0.000537	1.5e-05	0.00201	3e-05			138. K. M. Hynes and F. Gyngard, 2009, Lunar Planet. Sci. 40, Abstract #1198. https://presolar.physics.wustl.edu/presolar-grain-database/		56.9737		1114.8		139. T. Stephan et al., 2024, ApJS, 270, 27 and refs therein
0.000561	1.6e-05	0.00192	3e-05			138. K. M. Hynes and F. Gyngard, 2009, Lunar Planet. Sci. 40, Abstract #1198. https://presolar.physics.wustl.edu/presolar-grain-database/		62.3261		1118.92		139. T. Stephan et al., 2024, ApJS, 270, 27 and refs therein
0.000499	1.7e-05	0.00197	3e-05			138. K. M. Hynes and F. Gyngard, 2009, Lunar Planet. Sci. 40, Abstract #1198. https://presolar.physics.wustl.edu/presolar-grain-database/		60.93		1121		139. T. Stephan et al., 2024, ApJS, 270, 27 and refs therein
0.000491	1.7e-05	0.00191	3e-05			138. K. M. Hynes and F. Gyngard, 2009, Lunar Planet. Sci. 40, Abstract #1198. https://presolar.physics.wustl.edu/presolar-grain-database/		74.68		1124.51		139. T. Stephan et al., 2024, ApJS, 270, 27 and refs therein
0.000286	1.2e-05	0.00191	3e-05			138. K. M. Hynes and F. Gyngard, 2009, Lunar Planet. Sci. 40, Abstract #1198. https://presolar.physics.wustl.edu/presolar-grain-database/		90.4394		1128.47		139. T. Stephan et al., 2024, ApJS, 270, 27 and refs therein
0.000511	1.7e-05	0.0019	3e-05			138. K. M. Hynes and F. Gyngard, 2009, Lunar Planet. Sci. 40, Abstract #1198. https://presolar.physics.wustl.edu/presolar-grain-database/		22.8		1131.22		139. T. Stephan et al., 2024, ApJS, 270, 27 and refs therein
0.000566	2.4e-05	0.00188	4e-05			138. K. M. Hynes and F. Gyngard, 2009, Lunar Planet. Sci. 40, Abstract #1198. https://presolar.physics.wustl.edu/presolar-grain-database/		86.1452		1132.24		139. T. Stephan et al., 2024, ApJS, 270, 27 and refs therein
0.000611	1.8e-05	0.00144	3e-05			138. K. M. Hynes and F. Gyngard, 2009, Lunar Planet. Sci. 40, Abstract #1198. https://presolar.physics.wustl.edu/presolar-grain-database/		56.3504		1132.98		139. T. Stephan et al., 2024, ApJS, 270, 27 and refs therein
0.000633	1.8e-05	0.00196	3e-05			138. K. M. Hynes and F. Gyngard, 2009, Lunar Planet. Sci. 40, Abstract #1198. https://presolar.physics.wustl.edu/presolar-grain-database/		57.84		1134		139. T. Stephan et al., 2024, ApJS, 270, 27 and refs therein
0.000509	1.7e-05	0.00179	3e-05			138. K. M. Hynes and F. Gyngard, 2009, Lunar Planet. Sci. 40, Abstract #1198. https://presolar.physics.wustl.edu/presolar-grain-database/		82.5597		1134.26		139. T. Stephan et al., 2024, ApJS, 270, 27 and refs therein
0.00057	1.7e-05	0.00202	3e-05			138. K. M. Hynes and F. Gyngard, 2009, Lunar Planet. Sci. 40, Abstract #1198. https://presolar.physics.wustl.edu/presolar-grain-database/		61.8952		1137.23		139. T. Stephan et al., 2024, ApJS, 270, 27 and refs therein
0.000516	1.6e-05	0.00202	3e-05			138. K. M. Hynes and F. Gyngard, 2009, Lunar Planet. Sci. 40, Abstract #1198. https://presolar.physics.wustl.edu/presolar-grain-database/		51.5377		1138.03		139. T. Stephan et al., 2024, ApJS, 270, 27 and refs therein
0.000588	1.8e-05	0.002	3e-05			138. K. M. Hynes and F. Gyngard, 2009, Lunar Planet. Sci. 40, Abstract #1198. https://presolar.physics.wustl.edu/presolar-grain-database/		52.38		1143		139. T. Stephan et al., 2024, ApJS, 270, 27 and refs therein
0.000821	2.3e-05	0.00186	3e-05			138. K. M. Hynes and F. Gyngard, 2009, Lunar Planet. Sci. 40, Abstract #1198. https://presolar.physics.wustl.edu/presolar-grain-database/		61.17		1143		139. T. Stephan et al., 2024, ApJS, 270, 27 and refs therein
0.000841	2.2e-05	0.00185	3e-05			138. K. M. Hynes and F. Gyngard, 2009, Lunar Planet. Sci. 40, Abstract #1198. https://presolar.physics.wustl.edu/presolar-grain-database/		51.68		1145		139. T. Stephan et al., 2024, ApJS, 270, 27 and refs therein
0.000658	1.9e-05	0.00194	3e-05			138. K. M. Hynes and F. Gyngard, 2009, Lunar Planet. Sci. 40, Abstract #1198. https://presolar.physics.wustl.edu/presolar-grain-database/		57.9486		1146.22		139. T. Stephan et al., 2024, ApJS, 270, 27 and refs therein
0.000567	2.3e-05	0.00162	4e-05			138. K. M. Hynes and F. Gyngard, 2009, Lunar Planet. Sci. 40, Abstract #1198. https://presolar.physics.wustl.edu/presolar-grain-database/		54.03		1146.45		139. T. Stephan et al., 2024, ApJS, 270, 27 and refs therein
0.000554	2.3e-05	0.00222	5e-05			138. K. M. Hynes and F. Gyngard, 2009, Lunar Planet. Sci. 40, Abstract #1198. https://presolar.physics.wustl.edu/presolar-grain-database/		82.96		1152		139. T. Stephan et al., 2024, ApJS, 270, 27 and refs therein
0.00058	2.4e-05	0.00204	4e-05			138. K. M. Hynes and F. Gyngard, 2009, Lunar Planet. Sci. 40, Abstract #1198. https://presolar.physics.wustl.edu/presolar-grain-database/		44		1153.4		139. T. Stephan et al., 2024, ApJS, 270, 27 and refs therein
0.000551	2.5e-05	0.00207	5e-05			138. K. M. Hynes and F. Gyngard, 2009, Lunar Planet. Sci. 40, Abstract #1198. https://presolar.physics.wustl.edu/presolar-grain-database/		57.2644		1155.46		139. T. Stephan et al., 2024, ApJS, 270, 27 and refs therein
0.00055	2.3e-05	0.00175	4e-05			138. K. M. Hynes and F. Gyngard, 2009, Lunar Planet. Sci. 40, Abstract #1198. https://presolar.physics.wustl.edu/presolar-grain-database/		73.93		1156.04		139. T. Stephan et al., 2024, ApJS, 270, 27 and refs therein
0.000497	1.8e-05	0.00167	3e-05			138. K. M. Hynes and F. Gyngard, 2009, Lunar Planet. Sci. 40, Abstract #1198. https://presolar.physics.wustl.edu/presolar-grain-database/		63.0631		1156.28		139. T. Stephan et al., 2024, ApJS, 270, 27 and refs therein
0.00132	3e-05	0.00205	3e-05			138. K. M. Hynes and F. Gyngard, 2009, Lunar Planet. Sci. 40, Abstract #1198. https://presolar.physics.wustl.edu/presolar-grain-database/		16.6664		1158.92		139. T. Stephan et al., 2024, ApJS, 270, 27 and refs therein
0.000529	2.2e-05	0.00175	4e-05			138. K. M. Hynes and F. Gyngard, 2009, Lunar Planet. Sci. 40, Abstract #1198. https://presolar.physics.wustl.edu/presolar-grain-database/		69		1161		139. T. Stephan et al., 2024, ApJS, 270, 27 and refs therein
0.000542	2e-05	0.00155	3e-05			138. K. M. Hynes and F. Gyngard, 2009, Lunar Planet. Sci. 40, Abstract #1198. https://presolar.physics.wustl.edu/presolar-grain-database/		71.964		1163.2		139. T. Stephan et al., 2024, ApJS, 270, 27 and refs therein
0.000524	1.6e-05	0.00203	3e-05			138. K. M. Hynes and F. Gyngard, 2009, Lunar Planet. Sci. 40, Abstract #1198. https://presolar.physics.wustl.edu/presolar-grain-database/		43.8		1164		139. T. Stephan et al., 2024, ApJS, 270, 27 and refs therein
0.00068	2e-05	0.00171	3e-05			138. K. M. Hynes and F. Gyngard, 2009, Lunar Planet. Sci. 40, Abstract #1198. https://presolar.physics.wustl.edu/presolar-grain-database/		33.8		1166.86		139. T. Stephan et al., 2024, ApJS, 270, 27 and refs therein
0.00052	2.2e-05	0.00192	4e-05			138. K. M. Hynes and F. Gyngard, 2009, Lunar Planet. Sci. 40, Abstract #1198. https://presolar.physics.wustl.edu/presolar-grain-database/		44.8366		1167.37		139. T. Stephan et al., 2024, ApJS, 270, 27 and refs therein
0.00114	3e-05	0.00183	4e-05			138. K. M. Hynes and F. Gyngard, 2009, Lunar Planet. Sci. 40, Abstract #1198. https://presolar.physics.wustl.edu/presolar-grain-database/		51.6163		1170.14		139. T. Stephan et al., 2024, ApJS, 270, 27 and refs therein
0.000938	2.8e-05	0.00174	3e-05			138. K. M. Hynes and F. Gyngard, 2009, Lunar Planet. Sci. 40, Abstract #1198. https://presolar.physics.wustl.edu/presolar-grain-database/		80.0654		1171.49		139. T. Stephan et al., 2024, ApJS, 270, 27 and refs therein
0.000621	1.9e-05	0.00204	3e-05			138. K. M. Hynes and F. Gyngard, 2009, Lunar Planet. Sci. 40, Abstract #1198. https://presolar.physics.wustl.edu/presolar-grain-database/		58.6784		1174.05		139. T. Stephan et al., 2024, ApJS, 270, 27 and refs therein
0.000584	2.1e-05	0.00185	4e-05			138. K. M. Hynes and F. Gyngard, 2009, Lunar Planet. Sci. 40, Abstract #1198. https://presolar.physics.wustl.edu/presolar-grain-database/		74.5075		1174.59		139. T. Stephan et al., 2024, ApJS, 270, 27 and refs therein
0.000553	2.1e-05	0.00204	4e-05			138. K. M. Hynes and F. Gyngard, 2009, Lunar Planet. Sci. 40, Abstract #1198. https://presolar.physics.wustl.edu/presolar-grain-database/		47.2		1175		139. T. Stephan et al., 2024, ApJS, 270, 27 and refs therein
0.000538	2.1e-05	0.002	4e-05			138. K. M. Hynes and F. Gyngard, 2009, Lunar Planet. Sci. 40, Abstract #1198. https://presolar.physics.wustl.edu/presolar-grain-database/		56.8674		1176		139. T. Stephan et al., 2024, ApJS, 270, 27 and refs therein
0.000461	2e-05	0.00173	4e-05			138. K. M. Hynes and F. Gyngard, 2009, Lunar Planet. Sci. 40, Abstract #1198. https://presolar.physics.wustl.edu/presolar-grain-database/		42.6901		1178.66		139. T. Stephan et al., 2024, ApJS, 270, 27 and refs therein
0.000481	2e-05	0.00205	4e-05			138. K. M. Hynes and F. Gyngard, 2009, Lunar Planet. Sci. 40, Abstract #1198. https://presolar.physics.wustl.edu/presolar-grain-database/		63.94		1183		139. T. Stephan et al., 2024, ApJS, 270, 27 and refs therein
0.00338	5e-05	0.00192	4e-05			138. K. M. Hynes and F. Gyngard, 2009, Lunar Planet. Sci. 40, Abstract #1198. https://presolar.physics.wustl.edu/presolar-grain-database/		89.66		1184		139. T. Stephan et al., 2024, ApJS, 270, 27 and refs therein
0.00107	3e-05	0.00201	4e-05			138. K. M. Hynes and F. Gyngard, 2009, Lunar Planet. Sci. 40, Abstract #1198. https://presolar.physics.wustl.edu/presolar-grain-database/		69.93		1184		139. T. Stephan et al., 2024, ApJS, 270, 27 and refs therein
0.000484	2.3e-05	0.00197	5e-05			138. K. M. Hynes and F. Gyngard, 2009, Lunar Planet. Sci. 40, Abstract #1198. https://presolar.physics.wustl.edu/presolar-grain-database/		44.099		1185.69		139. T. Stephan et al., 2024, ApJS, 270, 27 and refs therein
0.00068	3.1e-05	0.00123	4e-05			138. K. M. Hynes and F. Gyngard, 2009, Lunar Planet. Sci. 40, Abstract #1198. https://presolar.physics.wustl.edu/presolar-grain-database/		83.758		1186.35		139. T. Stephan et al., 2024, ApJS, 270, 27 and refs therein
0.00054	2.2e-05	0.00197	4e-05			138. K. M. Hynes and F. Gyngard, 2009, Lunar Planet. Sci. 40, Abstract #1198. https://presolar.physics.wustl.edu/presolar-grain-database/		49.28		1189		139. T. Stephan et al., 2024, ApJS, 270, 27 and refs therein
0.000803	3.6e-05	0.00184	5e-05			138. K. M. Hynes and F. Gyngard, 2009, Lunar Planet. Sci. 40, Abstract #1198. https://presolar.physics.wustl.edu/presolar-grain-database/		51		1190.48		139. T. Stephan et al., 2024, ApJS, 270, 27 and refs therein
0.00048	2.6e-05	0.00196	5e-05			138. K. M. Hynes and F. Gyngard, 2009, Lunar Planet. Sci. 40, Abstract #1198. https://presolar.physics.wustl.edu/presolar-grain-database/		53.74		1191		139. T. Stephan et al., 2024, ApJS, 270, 27 and refs therein
0.000373	2e-05	0.00282	5e-05			138. K. M. Hynes and F. Gyngard, 2009, Lunar Planet. Sci. 40, Abstract #1198. https://presolar.physics.wustl.edu/presolar-grain-database/		28.4044		1194.98		139. T. Stephan et al., 2024, ApJS, 270, 27 and refs therein
0.000554	1.8e-05	0.00187	3e-05			138. K. M. Hynes and F. Gyngard, 2009, Lunar Planet. Sci. 40, Abstract #1198. https://presolar.physics.wustl.edu/presolar-grain-database/		63.1		1198		139. T. Stephan et al., 2024, ApJS, 270, 27 and refs therein
0.000442	1e-05	0.00178	2e-05			138. K. M. Hynes and F. Gyngard, 2009, Lunar Planet. Sci. 40, Abstract #1198. https://presolar.physics.wustl.edu/presolar-grain-database/		60.77		1199		139. T. Stephan et al., 2024, ApJS, 270, 27 and refs therein
0.00046	1.6e-05	0.00167	3e-05			138. K. M. Hynes and F. Gyngard, 2009, Lunar Planet. Sci. 40, Abstract #1198. https://presolar.physics.wustl.edu/presolar-grain-database/		58.0136		1199.77		139. T. Stephan et al., 2024, ApJS, 270, 27 and refs therein
0.000436	1.4e-05	0.00178	3e-05			138. K. M. Hynes and F. Gyngard, 2009, Lunar Planet. Sci. 40, Abstract #1198. https://presolar.physics.wustl.edu/presolar-grain-database/		54.87		1201		139. T. Stephan et al., 2024, ApJS, 270, 27 and refs therein
0.000425	2.3e-05	0.00182	4e-05			138. K. M. Hynes and F. Gyngard, 2009, Lunar Planet. Sci. 40, Abstract #1198. https://presolar.physics.wustl.edu/presolar-grain-database/		54.1476		1202.82		139. T. Stephan et al., 2024, ApJS, 270, 27 and refs therein
0.000547	1.9e-05	0.00154	3e-05			138. K. M. Hynes and F. Gyngard, 2009, Lunar Planet. Sci. 40, Abstract #1198. https://presolar.physics.wustl.edu/presolar-grain-database/		47.02		1203		139. T. Stephan et al., 2024, ApJS, 270, 27 and refs therein
0.000592	1.9e-05	0.00197	3e-05			138. K. M. Hynes and F. Gyngard, 2009, Lunar Planet. Sci. 40, Abstract #1198. https://presolar.physics.wustl.edu/presolar-grain-database/		61.2427		1207.27		139. T. Stephan et al., 2024, ApJS, 270, 27 and refs therein
0.000496	1.4e-05	0.00174	3e-05			138. K. M. Hynes and F. Gyngard, 2009, Lunar Planet. Sci. 40, Abstract #1198. https://presolar.physics.wustl.edu/presolar-grain-database/		45.8708		1207.64		139. T. Stephan et al., 2024, ApJS, 270, 27 and refs therein
0.000483	1.9e-05	0.00159	4e-05			138. K. M. Hynes and F. Gyngard, 2009, Lunar Planet. Sci. 40, Abstract #1198. https://presolar.physics.wustl.edu/presolar-grain-database/		66.4211		1209.19		139. T. Stephan et al., 2024, ApJS, 270, 27 and refs therein
0.000501	1.9e-05	0.00191	4e-05			138. K. M. Hynes and F. Gyngard, 2009, Lunar Planet. Sci. 40, Abstract #1198. https://presolar.physics.wustl.edu/presolar-grain-database/		62.791		1211.4		139. T. Stephan et al., 2024, ApJS, 270, 27 and refs therein
0.000617	2.4e-05	0.00215	4e-05			138. K. M. Hynes and F. Gyngard, 2009, Lunar Planet. Sci. 40, Abstract #1198. https://presolar.physics.wustl.edu/presolar-grain-database/		46.78		1214		139. T. Stephan et al., 2024, ApJS, 270, 27 and refs therein
0.000645	2e-05	0.00208	3e-05			138. K. M. Hynes and F. Gyngard, 2009, Lunar Planet. Sci. 40, Abstract #1198. https://presolar.physics.wustl.edu/presolar-grain-database/		94.1711		1214.82		139. T. Stephan et al., 2024, ApJS, 270, 27 and refs therein
0.000584	1.7e-05	0.00186	3e-05			138. K. M. Hynes and F. Gyngard, 2009, Lunar Planet. Sci. 40, Abstract #1198. https://presolar.physics.wustl.edu/presolar-grain-database/		49.7355		1214.82		139. T. Stephan et al., 2024, ApJS, 270, 27 and refs therein
0.000653	2.3e-05	0.00203	4e-05			138. K. M. Hynes and F. Gyngard, 2009, Lunar Planet. Sci. 40, Abstract #1198. https://presolar.physics.wustl.edu/presolar-grain-database/		64.6		1215		139. T. Stephan et al., 2024, ApJS, 270, 27 and refs therein
0.00157	2e-05	0.00188	2e-05			138. K. M. Hynes and F. Gyngard, 2009, Lunar Planet. Sci. 40, Abstract #1198. https://presolar.physics.wustl.edu/presolar-grain-database/		45.6532		1218.79		139. T. Stephan et al., 2024, ApJS, 270, 27 and refs therein
0.00057	1.8e-05	0.00204	1e-05			138. K. M. Hynes and F. Gyngard, 2009, Lunar Planet. Sci. 40, Abstract #1198. https://presolar.physics.wustl.edu/presolar-grain-database/		61.1501		1219.04		139. T. Stephan et al., 2024, ApJS, 270, 27 and refs therein
0.00057	1.8e-05	0.00204	1e-05			138. K. M. Hynes and F. Gyngard, 2009, Lunar Planet. Sci. 40, Abstract #1198. https://presolar.physics.wustl.edu/presolar-grain-database/		15.3787		1223.98		139. T. Stephan et al., 2024, ApJS, 270, 27 and refs therein
0.000525	2e-05	0.00186	1e-05			138. K. M. Hynes and F. Gyngard, 2009, Lunar Planet. Sci. 40, Abstract #1198. https://presolar.physics.wustl.edu/presolar-grain-database/		54.9943		1231.21		139. T. Stephan et al., 2024, ApJS, 270, 27 and refs therein
0.00048	1.8e-05	0.00197	1e-05			138. K. M. Hynes and F. Gyngard, 2009, Lunar Planet. Sci. 40, Abstract #1198. https://presolar.physics.wustl.edu/presolar-grain-database/		49.4624		1231.38		139. T. Stephan et al., 2024, ApJS, 270, 27 and refs therein
0.000567	2.5e-05	0.00183	1e-05			138. K. M. Hynes and F. Gyngard, 2009, Lunar Planet. Sci. 40, Abstract #1198. https://presolar.physics.wustl.edu/presolar-grain-database/		25.18		1233		139. T. Stephan et al., 2024, ApJS, 270, 27 and refs therein
0.000608	2e-05	0.00143	1e-05			138. K. M. Hynes and F. Gyngard, 2009, Lunar Planet. Sci. 40, Abstract #1198. https://presolar.physics.wustl.edu/presolar-grain-database/		64.3		1233.05		139. T. Stephan et al., 2024, ApJS, 270, 27 and refs therein
0.000673	2.1e-05	0.00204	1e-05			138. K. M. Hynes and F. Gyngard, 2009, Lunar Planet. Sci. 40, Abstract #1198. https://presolar.physics.wustl.edu/presolar-grain-database/		39.9156		1235.79		139. T. Stephan et al., 2024, ApJS, 270, 27 and refs therein
0.000734	3.2e-05	0.00131	2e-05			138. K. M. Hynes and F. Gyngard, 2009, Lunar Planet. Sci. 40, Abstract #1198. https://presolar.physics.wustl.edu/presolar-grain-database/		24.16		1246		139. T. Stephan et al., 2024, ApJS, 270, 27 and refs therein
0.00039	1.6e-05	0.00228	6e-05			138. K. M. Hynes and F. Gyngard, 2009, Lunar Planet. Sci. 40, Abstract #1198. https://presolar.physics.wustl.edu/presolar-grain-database/		50.68		1246		139. T. Stephan et al., 2024, ApJS, 270, 27 and refs therein
0.000426	2e-05	0.00273	8e-05			138. K. M. Hynes and F. Gyngard, 2009, Lunar Planet. Sci. 40, Abstract #1198. https://presolar.physics.wustl.edu/presolar-grain-database/		96.4262		1246.15		139. T. Stephan et al., 2024, ApJS, 270, 27 and refs therein
0.000574	1.5e-05	0.00174	8e-05			138. K. M. Hynes and F. Gyngard, 2009, Lunar Planet. Sci. 40, Abstract #1198. https://presolar.physics.wustl.edu/presolar-grain-database/		55.15		1248		139. T. Stephan et al., 2024, ApJS, 270, 27 and refs therein
0.000402	1.8e-05	0.00256	7e-05			138. K. M. Hynes and F. Gyngard, 2009, Lunar Planet. Sci. 40, Abstract #1198. https://presolar.physics.wustl.edu/presolar-grain-database/		84.9969		1248.27		139. T. Stephan et al., 2024, ApJS, 270, 27 and refs therein
0.00058	1.7e-05	0.00152	1e-05			138. K. M. Hynes and F. Gyngard, 2009, Lunar Planet. Sci. 40, Abstract #1198. https://presolar.physics.wustl.edu/presolar-grain-database/		49.54		1249		139. T. Stephan et al., 2024, ApJS, 270, 27 and refs therein
0.00038	1.4e-05	0.0023	1e-05			138. K. M. Hynes and F. Gyngard, 2009, Lunar Planet. Sci. 40, Abstract #1198. https://presolar.physics.wustl.edu/presolar-grain-database/		71.8023		1249.99		139. T. Stephan et al., 2024, ApJS, 270, 27 and refs therein
0.000962	2.6e-05	0.00157	2e-05			138. K. M. Hynes and F. Gyngard, 2009, Lunar Planet. Sci. 40, Abstract #1198. https://presolar.physics.wustl.edu/presolar-grain-database/		14.8		1251		139. T. Stephan et al., 2024, ApJS, 270, 27 and refs therein
0.001264	3.8e-05	0.00208	3e-05			138. K. M. Hynes and F. Gyngard, 2009, Lunar Planet. Sci. 40, Abstract #1198. https://presolar.physics.wustl.edu/presolar-grain-database/		62.389		1252.29		139. T. Stephan et al., 2024, ApJS, 270, 27 and refs therein
0.000603	1.4e-05	0.00185	1e-05			138. K. M. Hynes and F. Gyngard, 2009, Lunar Planet. Sci. 40, Abstract #1198. https://presolar.physics.wustl.edu/presolar-grain-database/		28.3		1256.28		139. T. Stephan et al., 2024, ApJS, 270, 27 and refs therein
0.000501	2.5e-05	0.00205	1e-05			138. K. M. Hynes and F. Gyngard, 2009, Lunar Planet. Sci. 40, Abstract #1198. https://presolar.physics.wustl.edu/presolar-grain-database/		65.4992		1256.3		139. T. Stephan et al., 2024, ApJS, 270, 27 and refs therein
0.000751	2.6e-05	0.00459	1e-05			138. K. M. Hynes and F. Gyngard, 2009, Lunar Planet. Sci. 40, Abstract #1198. https://presolar.physics.wustl.edu/presolar-grain-database/		61.65		1258		139. T. Stephan et al., 2024, ApJS, 270, 27 and refs therein
0.001077	3.8e-05	0.0042	2e-05			138. K. M. Hynes and F. Gyngard, 2009, Lunar Planet. Sci. 40, Abstract #1198. https://presolar.physics.wustl.edu/presolar-grain-database/		81.82		1258		139. T. Stephan et al., 2024, ApJS, 270, 27 and refs therein
0.000863	2.4e-05	0.00093	2e-05			138. K. M. Hynes and F. Gyngard, 2009, Lunar Planet. Sci. 40, Abstract #1198. https://presolar.physics.wustl.edu/presolar-grain-database/		41.2991		1259.15		139. T. Stephan et al., 2024, ApJS, 270, 27 and refs therein
0.000571	2e-05	0.00198	1e-05			138. K. M. Hynes and F. Gyngard, 2009, Lunar Planet. Sci. 40, Abstract #1198. https://presolar.physics.wustl.edu/presolar-grain-database/		29.44		1260		139. T. Stephan et al., 2024, ApJS, 270, 27 and refs therein
0.000584	2.4e-05	0.00197	1e-05			138. K. M. Hynes and F. Gyngard, 2009, Lunar Planet. Sci. 40, Abstract #1198. https://presolar.physics.wustl.edu/presolar-grain-database/		58.61		1261		139. T. Stephan et al., 2024, ApJS, 270, 27 and refs therein
0.000495	2.3e-05	0.00165	1e-05			138. K. M. Hynes and F. Gyngard, 2009, Lunar Planet. Sci. 40, Abstract #1198. https://presolar.physics.wustl.edu/presolar-grain-database/		55.3018		1261		139. T. Stephan et al., 2024, ApJS, 270, 27 and refs therein
0.000433	1.7e-05	0.00228	1e-05			138. K. M. Hynes and F. Gyngard, 2009, Lunar Planet. Sci. 40, Abstract #1198. https://presolar.physics.wustl.edu/presolar-grain-database/		46.3137		1261.59		139. T. Stephan et al., 2024, ApJS, 270, 27 and refs therein
0.000502	2.9e-05	0.00144	2e-05			138. K. M. Hynes and F. Gyngard, 2009, Lunar Planet. Sci. 40, Abstract #1198. https://presolar.physics.wustl.edu/presolar-grain-database/		63.5256		1261.65		139. T. Stephan et al., 2024, ApJS, 270, 27 and refs therein
0.000624	2.4e-05	0.00143	2e-05			138. K. M. Hynes and F. Gyngard, 2009, Lunar Planet. Sci. 40, Abstract #1198. https://presolar.physics.wustl.edu/presolar-grain-database/		78.2276		1267.46		139. T. Stephan et al., 2024, ApJS, 270, 27 and refs therein
0.000552	2.2e-05	0.0018	1e-05			138. K. M. Hynes and F. Gyngard, 2009, Lunar Planet. Sci. 40, Abstract #1198. https://presolar.physics.wustl.edu/presolar-grain-database/		48.41		1269		139. T. Stephan et al., 2024, ApJS, 270, 27 and refs therein
0.000625	3.7e-05	0.00194	2e-05			138. K. M. Hynes and F. Gyngard, 2009, Lunar Planet. Sci. 40, Abstract #1198. https://presolar.physics.wustl.edu/presolar-grain-database/		63.0852		1271.49		139. T. Stephan et al., 2024, ApJS, 270, 27 and refs therein
0.000529	2.7e-05	0.00312	1e-05			138. K. M. Hynes and F. Gyngard, 2009, Lunar Planet. Sci. 40, Abstract #1198. https://presolar.physics.wustl.edu/presolar-grain-database/		62.4		1272		139. T. Stephan et al., 2024, ApJS, 270, 27 and refs therein
0.000673	3.9e-05	0.00211	2e-05			138. K. M. Hynes and F. Gyngard, 2009, Lunar Planet. Sci. 40, Abstract #1198. https://presolar.physics.wustl.edu/presolar-grain-database/		53.0154		1274.59		139. T. Stephan et al., 2024, ApJS, 270, 27 and refs therein
0.000426	2.6e-05	0.00274	1e-05			138. K. M. Hynes and F. Gyngard, 2009, Lunar Planet. Sci. 40, Abstract #1198. https://presolar.physics.wustl.edu/presolar-grain-database/		45.9831		1275.48		139. T. Stephan et al., 2024, ApJS, 270, 27 and refs therein
0.000584	2.6e-05	0.00181	1e-05			138. K. M. Hynes and F. Gyngard, 2009, Lunar Planet. Sci. 40, Abstract #1198. https://presolar.physics.wustl.edu/presolar-grain-database/		46.5937		1280.06		139. T. Stephan et al., 2024, ApJS, 270, 27 and refs therein
0.00083	3.8e-05	0.00198	2e-05			138. K. M. Hynes and F. Gyngard, 2009, Lunar Planet. Sci. 40, Abstract #1198. https://presolar.physics.wustl.edu/presolar-grain-database/		60.22		1283		139. T. Stephan et al., 2024, ApJS, 270, 27 and refs therein
0.000613	3e-05	0.00203	1e-05			138. K. M. Hynes and F. Gyngard, 2009, Lunar Planet. Sci. 40, Abstract #1198. https://presolar.physics.wustl.edu/presolar-grain-database/		75.16		1284		139. T. Stephan et al., 2024, ApJS, 270, 27 and refs therein
0.001127	5.5e-05	0.002	7e-05			138. K. M. Hynes and F. Gyngard, 2009, Lunar Planet. Sci. 40, Abstract #1198. https://presolar.physics.wustl.edu/presolar-grain-database/		62.2839		1287.01		139. T. Stephan et al., 2024, ApJS, 270, 27 and refs therein
0.000441	1.3e-05	0.0016	3e-05			138. K. M. Hynes and F. Gyngard, 2009, Lunar Planet. Sci. 40, Abstract #1198. https://presolar.physics.wustl.edu/presolar-grain-database/		47.27		1290		139. T. Stephan et al., 2024, ApJS, 270, 27 and refs therein
0.000489	1.4e-05	0.00198	3e-05			138. K. M. Hynes and F. Gyngard, 2009, Lunar Planet. Sci. 40, Abstract #1198. https://presolar.physics.wustl.edu/presolar-grain-database/		45.9272		1290.45		139. T. Stephan et al., 2024, ApJS, 270, 27 and refs therein
0.000473	1.7e-05	0.002	4e-05			138. K. M. Hynes and F. Gyngard, 2009, Lunar Planet. Sci. 40, Abstract #1198. https://presolar.physics.wustl.edu/presolar-grain-database/		65.6471		1291.92		139. T. Stephan et al., 2024, ApJS, 270, 27 and refs therein
0.000675	1.3e-05	0.00186	6e-05			138. K. M. Hynes and F. Gyngard, 2009, Lunar Planet. Sci. 40, Abstract #1198. https://presolar.physics.wustl.edu/presolar-grain-database/		52.4		1293.66		139. T. Stephan et al., 2024, ApJS, 270, 27 and refs therein
0.000606	2.6e-05	0.00191	2e-05			138. K. M. Hynes and F. Gyngard, 2009, Lunar Planet. Sci. 40, Abstract #1198. https://presolar.physics.wustl.edu/presolar-grain-database/		52.33		1304		139. T. Stephan et al., 2024, ApJS, 270, 27 and refs therein
0.000589	1.3e-05	0.00216	3e-05			138. K. M. Hynes and F. Gyngard, 2009, Lunar Planet. Sci. 40, Abstract #1198. https://presolar.physics.wustl.edu/presolar-grain-database/		51.3128		1304.55		139. T. Stephan et al., 2024, ApJS, 270, 27 and refs therein
0.000599	1.1e-05	0.0014	2e-05			138. K. M. Hynes and F. Gyngard, 2009, Lunar Planet. Sci. 40, Abstract #1198. https://presolar.physics.wustl.edu/presolar-grain-database/		56.0599		1309.81		139. T. Stephan et al., 2024, ApJS, 270, 27 and refs therein
0.000479	1.5e-05	0.00269	5e-05			138. K. M. Hynes and F. Gyngard, 2009, Lunar Planet. Sci. 40, Abstract #1198. https://presolar.physics.wustl.edu/presolar-grain-database/		39.88		1310		139. T. Stephan et al., 2024, ApJS, 270, 27 and refs therein
0.000492	1.5e-05	0.00208	4e-05			138. K. M. Hynes and F. Gyngard, 2009, Lunar Planet. Sci. 40, Abstract #1198. https://presolar.physics.wustl.edu/presolar-grain-database/		48.7176		1314.01		139. T. Stephan et al., 2024, ApJS, 270, 27 and refs therein
0.000541	1.6e-05	0.00209	3e-05			138. K. M. Hynes and F. Gyngard, 2009, Lunar Planet. Sci. 40, Abstract #1198. https://presolar.physics.wustl.edu/presolar-grain-database/		68.16		1318.3		139. T. Stephan et al., 2024, ApJS, 270, 27 and refs therein
0.000414	1.4e-05	0.00237	3e-05			138. K. M. Hynes and F. Gyngard, 2009, Lunar Planet. Sci. 40, Abstract #1198. https://presolar.physics.wustl.edu/presolar-grain-database/		96.8565		1319.74		139. T. Stephan et al., 2024, ApJS, 270, 27 and refs therein
0.00038	2.3e-05	0.00176	5e-05			138. K. M. Hynes and F. Gyngard, 2009, Lunar Planet. Sci. 40, Abstract #1198. https://presolar.physics.wustl.edu/presolar-grain-database/		75.5595		1320.09		139. T. Stephan et al., 2024, ApJS, 270, 27 and refs therein
0.000571	3.4e-05	0.00198	6e-05			138. K. M. Hynes and F. Gyngard, 2009, Lunar Planet. Sci. 40, Abstract #1198. https://presolar.physics.wustl.edu/presolar-grain-database/		42.66		1322		139. T. Stephan et al., 2024, ApJS, 270, 27 and refs therein
0.000522	2.2e-05	0.00193	4e-05			138. K. M. Hynes and F. Gyngard, 2009, Lunar Planet. Sci. 40, Abstract #1198. https://presolar.physics.wustl.edu/presolar-grain-database/		66.66		1330		139. T. Stephan et al., 2024, ApJS, 270, 27 and refs therein
0.000999	4.8e-05	0.00195	5e-05			138. K. M. Hynes and F. Gyngard, 2009, Lunar Planet. Sci. 40, Abstract #1198. https://presolar.physics.wustl.edu/presolar-grain-database/		52.5413		1332.23		139. T. Stephan et al., 2024, ApJS, 270, 27 and refs therein
0.000837	6e-05	0.00194	4e-05			138. K. M. Hynes and F. Gyngard, 2009, Lunar Planet. Sci. 40, Abstract #1198. https://presolar.physics.wustl.edu/presolar-grain-database/		57.544		1333.32		139. T. Stephan et al., 2024, ApJS, 270, 27 and refs therein
0.001092	5.9e-05	0.00202	4e-05			138. K. M. Hynes and F. Gyngard, 2009, Lunar Planet. Sci. 40, Abstract #1198. https://presolar.physics.wustl.edu/presolar-grain-database/		43.4912		1336.6		139. T. Stephan et al., 2024, ApJS, 270, 27 and refs therein
0.000576	2.7e-05	0.00197	5e-05			138. K. M. Hynes and F. Gyngard, 2009, Lunar Planet. Sci. 40, Abstract #1198. https://presolar.physics.wustl.edu/presolar-grain-database/		58.55		1339		139. T. Stephan et al., 2024, ApJS, 270, 27 and refs therein
0.000648	2.3e-05	0.00157	3e-05			138. K. M. Hynes and F. Gyngard, 2009, Lunar Planet. Sci. 40, Abstract #1198. https://presolar.physics.wustl.edu/presolar-grain-database/		56.96		1340		139. T. Stephan et al., 2024, ApJS, 270, 27 and refs therein
0.000595	2.3e-05	0.00156	4e-05			138. K. M. Hynes and F. Gyngard, 2009, Lunar Planet. Sci. 40, Abstract #1198. https://presolar.physics.wustl.edu/presolar-grain-database/		42.0984		1341.21		139. T. Stephan et al., 2024, ApJS, 270, 27 and refs therein
0.000663	4.5e-05	0.00138	6e-05			138. K. M. Hynes and F. Gyngard, 2009, Lunar Planet. Sci. 40, Abstract #1198. https://presolar.physics.wustl.edu/presolar-grain-database/		66.73		1344		139. T. Stephan et al., 2024, ApJS, 270, 27 and refs therein
0.000756	3e-05	0.002	5e-05			138. K. M. Hynes and F. Gyngard, 2009, Lunar Planet. Sci. 40, Abstract #1198. https://presolar.physics.wustl.edu/presolar-grain-database/		17.1845		1347.19		139. T. Stephan et al., 2024, ApJS, 270, 27 and refs therein
0.000618	2.4e-05	0.00201	4e-05			138. K. M. Hynes and F. Gyngard, 2009, Lunar Planet. Sci. 40, Abstract #1198. https://presolar.physics.wustl.edu/presolar-grain-database/		80.5632		1347.31		139. T. Stephan et al., 2024, ApJS, 270, 27 and refs therein
0.000651	2.8e-05	0.00195	5e-05			138. K. M. Hynes and F. Gyngard, 2009, Lunar Planet. Sci. 40, Abstract #1198. https://presolar.physics.wustl.edu/presolar-grain-database/		48.2395		1347.71		139. T. Stephan et al., 2024, ApJS, 270, 27 and refs therein
0.000594	3.3e-05	0.00198	7e-05			138. K. M. Hynes and F. Gyngard, 2009, Lunar Planet. Sci. 40, Abstract #1198. https://presolar.physics.wustl.edu/presolar-grain-database/		53.3236		1356.11		139. T. Stephan et al., 2024, ApJS, 270, 27 and refs therein
0.00054	7.5e-05	0.00195	6e-05			138. K. M. Hynes and F. Gyngard, 2009, Lunar Planet. Sci. 40, Abstract #1198. https://presolar.physics.wustl.edu/presolar-grain-database/		41.2876		1358.93		139. T. Stephan et al., 2024, ApJS, 270, 27 and refs therein
0.0006	2.7e-05	0.00207	4e-05			138. K. M. Hynes and F. Gyngard, 2009, Lunar Planet. Sci. 40, Abstract #1198. https://presolar.physics.wustl.edu/presolar-grain-database/		58.1114		1361.35		139. T. Stephan et al., 2024, ApJS, 270, 27 and refs therein
0.000728	3.4e-05	0.00214	5e-05			138. K. M. Hynes and F. Gyngard, 2009, Lunar Planet. Sci. 40, Abstract #1198. https://presolar.physics.wustl.edu/presolar-grain-database/		68.8577		1362.9		139. T. Stephan et al., 2024, ApJS, 270, 27 and refs therein
0.000499	2e-05	0.00166	3e-05			138. K. M. Hynes and F. Gyngard, 2009, Lunar Planet. Sci. 40, Abstract #1198. https://presolar.physics.wustl.edu/presolar-grain-database/		42.5553		1363.4		139. T. Stephan et al., 2024, ApJS, 270, 27 and refs therein
0.002342	0.000182	0.00195	6e-05			138. K. M. Hynes and F. Gyngard, 2009, Lunar Planet. Sci. 40, Abstract #1198. https://presolar.physics.wustl.edu/presolar-grain-database/		79.1494		1363.75		139. T. Stephan et al., 2024, ApJS, 270, 27 and refs therein
0.000635	3e-05	0.00206	5e-05			138. K. M. Hynes and F. Gyngard, 2009, Lunar Planet. Sci. 40, Abstract #1198. https://presolar.physics.wustl.edu/presolar-grain-database/		59.81		1365		139. T. Stephan et al., 2024, ApJS, 270, 27 and refs therein
0.000388	2.2e-05	0.00226	5e-05			138. K. M. Hynes and F. Gyngard, 2009, Lunar Planet. Sci. 40, Abstract #1198. https://presolar.physics.wustl.edu/presolar-grain-database/		34.9		1366		139. T. Stephan et al., 2024, ApJS, 270, 27 and refs therein
0.000662	2.1e-05	0.00203	1e-05			138. K. M. Hynes and F. Gyngard, 2009, Lunar Planet. Sci. 40, Abstract #1198. https://presolar.physics.wustl.edu/presolar-grain-database/		69.69		1367		139. T. Stephan et al., 2024, ApJS, 270, 27 and refs therein
0.000413	3.2e-05	0.00221	4e-05			138. K. M. Hynes and F. Gyngard, 2009, Lunar Planet. Sci. 40, Abstract #1198. https://presolar.physics.wustl.edu/presolar-grain-database/		54.2		1367		139. T. Stephan et al., 2024, ApJS, 270, 27 and refs therein
0.000577	3.6e-05	0.00346	0.0001			138. K. M. Hynes and F. Gyngard, 2009, Lunar Planet. Sci. 40, Abstract #1198. https://presolar.physics.wustl.edu/presolar-grain-database/		54.74		1367		139. T. Stephan et al., 2024, ApJS, 270, 27 and refs therein
0.000408	5e-06	0.0022	1e-05			138. K. M. Hynes and F. Gyngard, 2009, Lunar Planet. Sci. 40, Abstract #1198. https://presolar.physics.wustl.edu/presolar-grain-database/		68.0505		1367.63		139. T. Stephan et al., 2024, ApJS, 270, 27 and refs therein
0.00058	2.9e-05	0.00154	5e-05			138. K. M. Hynes and F. Gyngard, 2009, Lunar Planet. Sci. 40, Abstract #1198. https://presolar.physics.wustl.edu/presolar-grain-database/		81.349		1371.24		139. T. Stephan et al., 2024, ApJS, 270, 27 and refs therein
0.000483	2.3e-05	0.00178	4e-05			138. K. M. Hynes and F. Gyngard, 2009, Lunar Planet. Sci. 40, Abstract #1198. https://presolar.physics.wustl.edu/presolar-grain-database/		64.8614		1372.76		139. T. Stephan et al., 2024, ApJS, 270, 27 and refs therein
0.000419	1.5e-05	0.00212	3e-05			138. K. M. Hynes and F. Gyngard, 2009, Lunar Planet. Sci. 40, Abstract #1198. https://presolar.physics.wustl.edu/presolar-grain-database/		73.29		1374		139. T. Stephan et al., 2024, ApJS, 270, 27 and refs therein
0.000665	2.5e-05	0.00199	4e-05			138. K. M. Hynes and F. Gyngard, 2009, Lunar Planet. Sci. 40, Abstract #1198. https://presolar.physics.wustl.edu/presolar-grain-database/		49.8358		1374.42		139. T. Stephan et al., 2024, ApJS, 270, 27 and refs therein
0.000727	3.5e-05	0.00195	5e-05			138. K. M. Hynes and F. Gyngard, 2009, Lunar Planet. Sci. 40, Abstract #1198. https://presolar.physics.wustl.edu/presolar-grain-database/		43.9		1375		139. T. Stephan et al., 2024, ApJS, 270, 27 and refs therein
0.000471	1.8e-05	0.00199	3e-05			138. K. M. Hynes and F. Gyngard, 2009, Lunar Planet. Sci. 40, Abstract #1198. https://presolar.physics.wustl.edu/presolar-grain-database/		56.7589		1376.86		139. T. Stephan et al., 2024, ApJS, 270, 27 and refs therein
0.000543	2.7e-05	0.00166	5e-05			138. K. M. Hynes and F. Gyngard, 2009, Lunar Planet. Sci. 40, Abstract #1198. https://presolar.physics.wustl.edu/presolar-grain-database/		93.1		1380		139. T. Stephan et al., 2024, ApJS, 270, 27 and refs therein
0.000555	1.9e-05	0.00199	3e-05			138. K. M. Hynes and F. Gyngard, 2009, Lunar Planet. Sci. 40, Abstract #1198. https://presolar.physics.wustl.edu/presolar-grain-database/		60.624		1381.92		139. T. Stephan et al., 2024, ApJS, 270, 27 and refs therein
0.000511	1.6e-05	0.00168	3e-05			138. K. M. Hynes and F. Gyngard, 2009, Lunar Planet. Sci. 40, Abstract #1198. https://presolar.physics.wustl.edu/presolar-grain-database/		63.7851		1382.79		139. T. Stephan et al., 2024, ApJS, 270, 27 and refs therein
0.001524	5.9e-05	0.00197	2e-05			138. K. M. Hynes and F. Gyngard, 2009, Lunar Planet. Sci. 40, Abstract #1198. https://presolar.physics.wustl.edu/presolar-grain-database/		56.4704		1383.22		139. T. Stephan et al., 2024, ApJS, 270, 27 and refs therein
0.000489	2e-05	0.00197	7e-05			138. K. M. Hynes and F. Gyngard, 2009, Lunar Planet. Sci. 40, Abstract #1198. https://presolar.physics.wustl.edu/presolar-grain-database/		55.6348		1384.13		139. T. Stephan et al., 2024, ApJS, 270, 27 and refs therein
0.000371	3.7e-05	0.0025	5e-05			138. K. M. Hynes and F. Gyngard, 2009, Lunar Planet. Sci. 40, Abstract #1198. https://presolar.physics.wustl.edu/presolar-grain-database/		68.5543		1384.76		139. T. Stephan et al., 2024, ApJS, 270, 27 and refs therein
0.00069	3.5e-05	0.00204	2e-05			138. K. M. Hynes and F. Gyngard, 2009, Lunar Planet. Sci. 40, Abstract #1198. https://presolar.physics.wustl.edu/presolar-grain-database/		92.4		1388		139. T. Stephan et al., 2024, ApJS, 270, 27 and refs therein
0.00055	1.3e-05	0.00141	4e-05			138. K. M. Hynes and F. Gyngard, 2009, Lunar Planet. Sci. 40, Abstract #1198. https://presolar.physics.wustl.edu/presolar-grain-database/		73.7219		1394.43		139. T. Stephan et al., 2024, ApJS, 270, 27 and refs therein
0.000904	8.1e-05	0.00075	2e-05			138. K. M. Hynes and F. Gyngard, 2009, Lunar Planet. Sci. 40, Abstract #1198. https://presolar.physics.wustl.edu/presolar-grain-database/		27.85		1396.83		139. T. Stephan et al., 2024, ApJS, 270, 27 and refs therein
0.00141	2.1e-05	0.00229	3e-05			138. K. M. Hynes and F. Gyngard, 2009, Lunar Planet. Sci. 40, Abstract #1198. https://presolar.physics.wustl.edu/presolar-grain-database/		54.9085		1404.6		139. T. Stephan et al., 2024, ApJS, 270, 27 and refs therein
0.000721	7.8e-05	0.00188	3e-05			138. K. M. Hynes and F. Gyngard, 2009, Lunar Planet. Sci. 40, Abstract #1198. https://presolar.physics.wustl.edu/presolar-grain-database/		35.2596		1409.32		139. T. Stephan et al., 2024, ApJS, 270, 27 and refs therein
0.000595	9.1e-05	0.00206	3e-05			138. K. M. Hynes and F. Gyngard, 2009, Lunar Planet. Sci. 40, Abstract #1198. https://presolar.physics.wustl.edu/presolar-grain-database/		69.12		1413		139. T. Stephan et al., 2024, ApJS, 270, 27 and refs therein
0.000529	2.9e-05	0.00184	7e-05			138. K. M. Hynes and F. Gyngard, 2009, Lunar Planet. Sci. 40, Abstract #1198. https://presolar.physics.wustl.edu/presolar-grain-database/		63.19		1413		139. T. Stephan et al., 2024, ApJS, 270, 27 and refs therein
0.000731	5.8e-05	0.00127	4e-05			138. K. M. Hynes and F. Gyngard, 2009, Lunar Planet. Sci. 40, Abstract #1198. https://presolar.physics.wustl.edu/presolar-grain-database/		60.43		1416		139. T. Stephan et al., 2024, ApJS, 270, 27 and refs therein
0.000348	1e-05	0.00231	3e-05			138. K. M. Hynes and F. Gyngard, 2009, Lunar Planet. Sci. 40, Abstract #1198. https://presolar.physics.wustl.edu/presolar-grain-database/		48.8		1417		139. T. Stephan et al., 2024, ApJS, 270, 27 and refs therein
0.000702	3.5e-05	0.00198	7e-05			138. K. M. Hynes and F. Gyngard, 2009, Lunar Planet. Sci. 40, Abstract #1198. https://presolar.physics.wustl.edu/presolar-grain-database/		42.9845		1419.61		139. T. Stephan et al., 2024, ApJS, 270, 27 and refs therein
0.002074	5e-05	0.00194	5e-05			138. K. M. Hynes and F. Gyngard, 2009, Lunar Planet. Sci. 40, Abstract #1198. https://presolar.physics.wustl.edu/presolar-grain-database/		98.1		1423		139. T. Stephan et al., 2024, ApJS, 270, 27 and refs therein
0.000514	1.3e-05	0.00194	3e-05			138. K. M. Hynes and F. Gyngard, 2009, Lunar Planet. Sci. 40, Abstract #1198. https://presolar.physics.wustl.edu/presolar-grain-database/		52.6		1424		139. T. Stephan et al., 2024, ApJS, 270, 27 and refs therein
0.000827	0.000109	0.00199	4e-05			138. K. M. Hynes and F. Gyngard, 2009, Lunar Planet. Sci. 40, Abstract #1198. https://presolar.physics.wustl.edu/presolar-grain-database/		77.9378		1424.95		139. T. Stephan et al., 2024, ApJS, 270, 27 and refs therein
0.000804	7.3e-05	0.00197	2e-05			138. K. M. Hynes and F. Gyngard, 2009, Lunar Planet. Sci. 40, Abstract #1198. https://presolar.physics.wustl.edu/presolar-grain-database/		50.819		1426.6		139. T. Stephan et al., 2024, ApJS, 270, 27 and refs therein
0.000426	1.2e-05	0.00225	5e-05			138. K. M. Hynes and F. Gyngard, 2009, Lunar Planet. Sci. 40, Abstract #1198. https://presolar.physics.wustl.edu/presolar-grain-database/		82.01		1431		139. T. Stephan et al., 2024, ApJS, 270, 27 and refs therein
0.00051	1.7e-05	0.00205	1e-05			138. K. M. Hynes and F. Gyngard, 2009, Lunar Planet. Sci. 40, Abstract #1198. https://presolar.physics.wustl.edu/presolar-grain-database/		61.05		1431		139. T. Stephan et al., 2024, ApJS, 270, 27 and refs therein
0.000588	1.4e-05	0.00167	2e-05			138. K. M. Hynes and F. Gyngard, 2009, Lunar Planet. Sci. 40, Abstract #1198. https://presolar.physics.wustl.edu/presolar-grain-database/		68.36		1433		139. T. Stephan et al., 2024, ApJS, 270, 27 and refs therein
0.000491	1.1e-05	0.00198	3e-05			138. K. M. Hynes and F. Gyngard, 2009, Lunar Planet. Sci. 40, Abstract #1198. https://presolar.physics.wustl.edu/presolar-grain-database/		60.0098		1436.3		139. T. Stephan et al., 2024, ApJS, 270, 27 and refs therein
0.00042	2.1e-05	0.00175	3e-05			138. K. M. Hynes and F. Gyngard, 2009, Lunar Planet. Sci. 40, Abstract #1198. https://presolar.physics.wustl.edu/presolar-grain-database/		92.2		1437		139. T. Stephan et al., 2024, ApJS, 270, 27 and refs therein
0.000484	1.3e-05	0.00199	4e-05			138. K. M. Hynes and F. Gyngard, 2009, Lunar Planet. Sci. 40, Abstract #1198. https://presolar.physics.wustl.edu/presolar-grain-database/		48.0258		1440.86		139. T. Stephan et al., 2024, ApJS, 270, 27 and refs therein
0.00089	0.000189	0.002	4e-05			138. K. M. Hynes and F. Gyngard, 2009, Lunar Planet. Sci. 40, Abstract #1198. https://presolar.physics.wustl.edu/presolar-grain-database/		62.3024		1441.03		139. T. Stephan et al., 2024, ApJS, 270, 27 and refs therein
0.000558	2.7e-05	0.0016	5e-05			138. K. M. Hynes and F. Gyngard, 2009, Lunar Planet. Sci. 40, Abstract #1198. https://presolar.physics.wustl.edu/presolar-grain-database/		24.32		1448.52		139. T. Stephan et al., 2024, ApJS, 270, 27 and refs therein
0.000487	3e-05	0.00206	3e-05			138. K. M. Hynes and F. Gyngard, 2009, Lunar Planet. Sci. 40, Abstract #1198. https://presolar.physics.wustl.edu/presolar-grain-database/		51.77		1449		139. T. Stephan et al., 2024, ApJS, 270, 27 and refs therein
0.000702238	0.000176604	0.00348734	0.00039703			138. K. M. Hynes and F. Gyngard, 2009, Lunar Planet. Sci. 40, Abstract #1198. https://presolar.physics.wustl.edu/presolar-grain-database/		62.93		1449		139. T. Stephan et al., 2024, ApJS, 270, 27 and refs therein
0.000706138	8.96431e-05	0.0012731	0.000120312			138. K. M. Hynes and F. Gyngard, 2009, Lunar Planet. Sci. 40, Abstract #1198. https://presolar.physics.wustl.edu/presolar-grain-database/		53.03		1450		139. T. Stephan et al., 2024, ApJS, 270, 27 and refs therein
0.000676319	9.99865e-05	0.00217171	0.000178663			138. K. M. Hynes and F. Gyngard, 2009, Lunar Planet. Sci. 40, Abstract #1198. https://presolar.physics.wustl.edu/presolar-grain-database/		57.21		1453		139. T. Stephan et al., 2024, ApJS, 270, 27 and refs therein
0.000749067	9.84541e-05	0.00202828	0.000161619			138. K. M. Hynes and F. Gyngard, 2009, Lunar Planet. Sci. 40, Abstract #1198. https://presolar.physics.wustl.edu/presolar-grain-database/		64.2759		1455.61		139. T. Stephan et al., 2024, ApJS, 270, 27 and refs therein
0.00125144	0.0001314	0.00216452	0.00017345			138. K. M. Hynes and F. Gyngard, 2009, Lunar Planet. Sci. 40, Abstract #1198. https://presolar.physics.wustl.edu/presolar-grain-database/		39.2		1456		139. T. Stephan et al., 2024, ApJS, 270, 27 and refs therein
0.00321294	0.000490355	0.00203762	0.000393019			138. K. M. Hynes and F. Gyngard, 2009, Lunar Planet. Sci. 40, Abstract #1198. https://presolar.physics.wustl.edu/presolar-grain-database/		64.36		1459		139. T. Stephan et al., 2024, ApJS, 270, 27 and refs therein
0.000760844	7.27871e-05	0.00115969	8.9833e-05			138. K. M. Hynes and F. Gyngard, 2009, Lunar Planet. Sci. 40, Abstract #1198. https://presolar.physics.wustl.edu/presolar-grain-database/		62.7321		1460.78		139. T. Stephan et al., 2024, ApJS, 270, 27 and refs therein
0.00094673	7.16378e-05	0.00203135	0.000105273			138. K. M. Hynes and F. Gyngard, 2009, Lunar Planet. Sci. 40, Abstract #1198. https://presolar.physics.wustl.edu/presolar-grain-database/		91.7		1463		139. T. Stephan et al., 2024, ApJS, 270, 27 and refs therein
0.000963241	7.77673e-05	0.00199131	0.000112291			138. K. M. Hynes and F. Gyngard, 2009, Lunar Planet. Sci. 40, Abstract #1198. https://presolar.physics.wustl.edu/presolar-grain-database/		46.64		1465		139. T. Stephan et al., 2024, ApJS, 270, 27 and refs therein
0.000568751	4.94186e-05	0.00154695	7.5195e-05			138. K. M. Hynes and F. Gyngard, 2009, Lunar Planet. Sci. 40, Abstract #1198. https://presolar.physics.wustl.edu/presolar-grain-database/		67.42		1473		139. T. Stephan et al., 2024, ApJS, 270, 27 and refs therein
0.00342617	0.000306089	0.00167685	0.000214556			138. K. M. Hynes and F. Gyngard, 2009, Lunar Planet. Sci. 40, Abstract #1198. https://presolar.physics.wustl.edu/presolar-grain-database/		63.2		1473		139. T. Stephan et al., 2024, ApJS, 270, 27 and refs therein
0.000765885	5.86128e-05	0.00204879	9.68512e-05			138. K. M. Hynes and F. Gyngard, 2009, Lunar Planet. Sci. 40, Abstract #1198. https://presolar.physics.wustl.edu/presolar-grain-database/		57.5		1475.87		139. T. Stephan et al., 2024, ApJS, 270, 27 and refs therein
0.000273158	6.20606e-05	0.0028704	0.000210546			138. K. M. Hynes and F. Gyngard, 2009, Lunar Planet. Sci. 40, Abstract #1198. https://presolar.physics.wustl.edu/presolar-grain-database/		54.3147		1476.6		139. T. Stephan et al., 2024, ApJS, 270, 27 and refs therein
0.000758698	7.04886e-05	0.00189716	0.00011189			138. K. M. Hynes and F. Gyngard, 2009, Lunar Planet. Sci. 40, Abstract #1198. https://presolar.physics.wustl.edu/presolar-grain-database/		91.0345		1479.74		139. T. Stephan et al., 2024, ApJS, 270, 27 and refs therein
0.000353259	3.50144e-05	0.00246413	7.4794e-05			138. K. M. Hynes and F. Gyngard, 2009, Lunar Planet. Sci. 40, Abstract #1198. https://presolar.physics.wustl.edu/presolar-grain-database/		68.8737		1480.06		139. T. Stephan et al., 2024, ApJS, 270, 27 and refs therein
0.000602355	6.66577e-05	0.00152225	0.000106075			138. K. M. Hynes and F. Gyngard, 2009, Lunar Planet. Sci. 40, Abstract #1198. https://presolar.physics.wustl.edu/presolar-grain-database/		42.0149		1480.9		139. T. Stephan et al., 2024, ApJS, 270, 27 and refs therein
0.000913401	9.07923e-05	0.00122662	0.000143372			138. K. M. Hynes and F. Gyngard, 2009, Lunar Planet. Sci. 40, Abstract #1198. https://presolar.physics.wustl.edu/presolar-grain-database/		64.4639		1486.12		139. T. Stephan et al., 2024, ApJS, 270, 27 and refs therein
0.000636018	6.97224e-05	0.00133751	9.36428e-05			138. K. M. Hynes and F. Gyngard, 2009, Lunar Planet. Sci. 40, Abstract #1198. https://presolar.physics.wustl.edu/presolar-grain-database/		75.91		1489		139. T. Stephan et al., 2024, ApJS, 270, 27 and refs therein
0.000597119	3.42866e-05	0.00128249	5.09321e-05			138. K. M. Hynes and F. Gyngard, 2009, Lunar Planet. Sci. 40, Abstract #1198. https://presolar.physics.wustl.edu/presolar-grain-database/		52.5149		1491.22		139. T. Stephan et al., 2024, ApJS, 270, 27 and refs therein
0.000804987	4.17568e-05	0.00195679	6.61716e-05			138. K. M. Hynes and F. Gyngard, 2009, Lunar Planet. Sci. 40, Abstract #1198. https://presolar.physics.wustl.edu/presolar-grain-database/		61.2048		1493.06		139. T. Stephan et al., 2024, ApJS, 270, 27 and refs therein
0.00435841	0.000248625	0.00188517	0.000122117			138. K. M. Hynes and F. Gyngard, 2009, Lunar Planet. Sci. 40, Abstract #1198. https://presolar.physics.wustl.edu/presolar-grain-database/		55.91		1497		139. T. Stephan et al., 2024, ApJS, 270, 27 and refs therein
0.000600773	3.61254e-05	0.00131327	5.41404e-05			138. K. M. Hynes and F. Gyngard, 2009, Lunar Planet. Sci. 40, Abstract #1198. https://presolar.physics.wustl.edu/presolar-grain-database/		53.1611		1497.99		139. T. Stephan et al., 2024, ApJS, 270, 27 and refs therein
0.000590598	3.90752e-05	0.00200783	9.54475e-05			138. K. M. Hynes and F. Gyngard, 2009, Lunar Planet. Sci. 40, Abstract #1198. https://presolar.physics.wustl.edu/presolar-grain-database/		53.3		1499		139. T. Stephan et al., 2024, ApJS, 270, 27 and refs therein
0.000585959	4.02244e-05	0.00193171	7.43929e-05			138. K. M. Hynes and F. Gyngard, 2009, Lunar Planet. Sci. 40, Abstract #1198. https://presolar.physics.wustl.edu/presolar-grain-database/		63.72		1499		139. T. Stephan et al., 2024, ApJS, 270, 27 and refs therein
0.000820617	4.6737e-05	0.00187721	7.17862e-05			138. K. M. Hynes and F. Gyngard, 2009, Lunar Planet. Sci. 40, Abstract #1198. https://presolar.physics.wustl.edu/presolar-grain-database/		80.7043		1499.14		139. T. Stephan et al., 2024, ApJS, 270, 27 and refs therein
0.0007997	3.45164e-05	0.00180165	5.25362e-05			138. K. M. Hynes and F. Gyngard, 2009, Lunar Planet. Sci. 40, Abstract #1198. https://presolar.physics.wustl.edu/presolar-grain-database/		47.2		1501.5		139. T. Stephan et al., 2024, ApJS, 270, 27 and refs therein
0.000565655	4.29061e-05	0.00187975	7.94059e-05			138. K. M. Hynes and F. Gyngard, 2009, Lunar Planet. Sci. 40, Abstract #1198. https://presolar.physics.wustl.edu/presolar-grain-database/		27.4		1501.5		139. T. Stephan et al., 2024, ApJS, 270, 27 and refs therein
0.000641998	3.27925e-05	0.00197958	5.81508e-05			138. K. M. Hynes and F. Gyngard, 2009, Lunar Planet. Sci. 40, Abstract #1198. https://presolar.physics.wustl.edu/presolar-grain-database/		61.6414		1502.17		139. T. Stephan et al., 2024, ApJS, 270, 27 and refs therein
0.00050045	2.4173e-05	0.00186987	4.73227e-05			138. K. M. Hynes and F. Gyngard, 2009, Lunar Planet. Sci. 40, Abstract #1198. https://presolar.physics.wustl.edu/presolar-grain-database/		77.4575		1508.66		139. T. Stephan et al., 2024, ApJS, 270, 27 and refs therein
0.000404388	3.54741e-05	0.00159893	7.0583e-05			138. K. M. Hynes and F. Gyngard, 2009, Lunar Planet. Sci. 40, Abstract #1198. https://presolar.physics.wustl.edu/presolar-grain-database/		14.499		1509.42		139. T. Stephan et al., 2024, ApJS, 270, 27 and refs therein
0.000663554	2.85402e-05	0.00200939	5.013e-05			138. K. M. Hynes and F. Gyngard, 2009, Lunar Planet. Sci. 40, Abstract #1198. https://presolar.physics.wustl.edu/presolar-grain-database/		72.69		1511		139. T. Stephan et al., 2024, ApJS, 270, 27 and refs therein
0.000808128	4.71201e-05	0.00178495	7.07836e-05			138. K. M. Hynes and F. Gyngard, 2009, Lunar Planet. Sci. 40, Abstract #1198. https://presolar.physics.wustl.edu/presolar-grain-database/		57.46		1512		139. T. Stephan et al., 2024, ApJS, 270, 27 and refs therein
0.000539142	3.28308e-05	0.00202577	6.41664e-05			138. K. M. Hynes and F. Gyngard, 2009, Lunar Planet. Sci. 40, Abstract #1198. https://presolar.physics.wustl.edu/presolar-grain-database/		24.29		1512		139. T. Stephan et al., 2024, ApJS, 270, 27 and refs therein
0.000506334	3.05323e-05	0.00167829	5.61456e-05			138. K. M. Hynes and F. Gyngard, 2009, Lunar Planet. Sci. 40, Abstract #1198. https://presolar.physics.wustl.edu/presolar-grain-database/		43.9		1515		139. T. Stephan et al., 2024, ApJS, 270, 27 and refs therein
0.000556952	2.75825e-05	0.00191099	5.17342e-05			138. K. M. Hynes and F. Gyngard, 2009, Lunar Planet. Sci. 40, Abstract #1198. https://presolar.physics.wustl.edu/presolar-grain-database/		72.5527		1524.19		139. T. Stephan et al., 2024, ApJS, 270, 27 and refs therein
0.000667515	4.82693e-05	0.00185975	8.10101e-05			138. K. M. Hynes and F. Gyngard, 2009, Lunar Planet. Sci. 40, Abstract #1198. https://presolar.physics.wustl.edu/presolar-grain-database/		33.2903		1524.65		139. T. Stephan et al., 2024, ApJS, 270, 27 and refs therein
0.000470948	3.65851e-05	0.00166131	6.93799e-05			138. K. M. Hynes and F. Gyngard, 2009, Lunar Planet. Sci. 40, Abstract #1198. https://presolar.physics.wustl.edu/presolar-grain-database/		63.9258		1527.52		139. T. Stephan et al., 2024, ApJS, 270, 27 and refs therein
0.000503959	3.67e-05	0.00156003	6.5169e-05			138. K. M. Hynes and F. Gyngard, 2009, Lunar Planet. Sci. 40, Abstract #1198. https://presolar.physics.wustl.edu/presolar-grain-database/		91.12		1529		139. T. Stephan et al., 2024, ApJS, 270, 27 and refs therein
0.000609964	3.61637e-05	0.00194399	6.49685e-05			138. K. M. Hynes and F. Gyngard, 2009, Lunar Planet. Sci. 40, Abstract #1198. https://presolar.physics.wustl.edu/presolar-grain-database/		61.03		1530		139. T. Stephan et al., 2024, ApJS, 270, 27 and refs therein
0.000245825	2.76974e-05	0.00153945	0.00010427			138. K. M. Hynes and F. Gyngard, 2009, Lunar Planet. Sci. 40, Abstract #1198. https://presolar.physics.wustl.edu/presolar-grain-database/		41.98		1531		139. T. Stephan et al., 2024, ApJS, 270, 27 and refs therein
0.000645503	6.20606e-05	0.00109307	0.000118106			138. K. M. Hynes and F. Gyngard, 2009, Lunar Planet. Sci. 40, Abstract #1198. https://presolar.physics.wustl.edu/presolar-grain-database/		52.8957		1533.25		139. T. Stephan et al., 2024, ApJS, 270, 27 and refs therein
0.000955848	3.69682e-05	0.00688606	0.000210546			138. K. M. Hynes and F. Gyngard, 2009, Lunar Planet. Sci. 40, Abstract #1198. https://presolar.physics.wustl.edu/presolar-grain-database/		47.41		1537		139. T. Stephan et al., 2024, ApJS, 270, 27 and refs therein
0.000955656	3.86921e-05	0.00169546	7.5596e-05			138. K. M. Hynes and F. Gyngard, 2009, Lunar Planet. Sci. 40, Abstract #1198. https://presolar.physics.wustl.edu/presolar-grain-database/		47.4952		1538.66		139. T. Stephan et al., 2024, ApJS, 270, 27 and refs therein
0.0011659	5.17171e-05	0.00149239	7.9807e-05			138. K. M. Hynes and F. Gyngard, 2009, Lunar Planet. Sci. 40, Abstract #1198. https://presolar.physics.wustl.edu/presolar-grain-database/		73.1		1540		139. T. Stephan et al., 2024, ApJS, 270, 27 and refs therein
0.000621138	6.24437e-05	0.00139201	9.44449e-05			138. K. M. Hynes and F. Gyngard, 2009, Lunar Planet. Sci. 40, Abstract #1198. https://presolar.physics.wustl.edu/presolar-grain-database/		64.5443		1545.81		139. T. Stephan et al., 2024, ApJS, 270, 27 and refs therein
0.00059913	3.86921e-05	0.00193085	5.85518e-05			138. K. M. Hynes and F. Gyngard, 2009, Lunar Planet. Sci. 40, Abstract #1198. https://presolar.physics.wustl.edu/presolar-grain-database/		97.9643		1546.77		139. T. Stephan et al., 2024, ApJS, 270, 27 and refs therein
0.000552799	3.26393e-05	0.00161284	5.63461e-05			138. K. M. Hynes and F. Gyngard, 2009, Lunar Planet. Sci. 40, Abstract #1198. https://presolar.physics.wustl.edu/presolar-grain-database/		71.32		1552.59		139. T. Stephan et al., 2024, ApJS, 270, 27 and refs therein
0.000543605	5.17171e-05	0.00105309	7.0583e-05			138. K. M. Hynes and F. Gyngard, 2009, Lunar Planet. Sci. 40, Abstract #1198. https://presolar.physics.wustl.edu/presolar-grain-database/		71.941		1554.63		139. T. Stephan et al., 2024, ApJS, 270, 27 and refs therein
0.000483011	3.08771e-05	0.00149045	5.5143e-05			138. K. M. Hynes and F. Gyngard, 2009, Lunar Planet. Sci. 40, Abstract #1198. https://presolar.physics.wustl.edu/presolar-grain-database/		52.31		1557		139. T. Stephan et al., 2024, ApJS, 270, 27 and refs therein
0.000740206	6.32099e-05	0.00374938	0.00014277			138. K. M. Hynes and F. Gyngard, 2009, Lunar Planet. Sci. 40, Abstract #1198. https://presolar.physics.wustl.edu/presolar-grain-database/		67.118		1558.94		139. T. Stephan et al., 2024, ApJS, 270, 27 and refs therein
0.00117232	3.5674e-05	0.0016963	6.34083e-05			138. K. M. Hynes and F. Gyngard, 2009, Lunar Planet. Sci. 40, Abstract #1198. https://presolar.physics.wustl.edu/presolar-grain-database/		29.3374		1559.58		139. T. Stephan et al., 2024, ApJS, 270, 27 and refs therein
0.000411642	4.82229e-05	0.0125314	0.000535403			138. K. M. Hynes and F. Gyngard, 2009, Lunar Planet. Sci. 40, Abstract #1198. https://presolar.physics.wustl.edu/presolar-grain-database/		50.8054		1560.59		139. T. Stephan et al., 2024, ApJS, 270, 27 and refs therein
0.000680517	5.5165e-05	0.00202045	9.5648e-05			138. K. M. Hynes and F. Gyngard, 2009, Lunar Planet. Sci. 40, Abstract #1198. https://presolar.physics.wustl.edu/presolar-grain-database/		47.0234		1562.31		139. T. Stephan et al., 2024, ApJS, 270, 27 and refs therein
0.000591204	3.64702e-05	0.00160941	6.07576e-05			138. K. M. Hynes and F. Gyngard, 2009, Lunar Planet. Sci. 40, Abstract #1198. https://presolar.physics.wustl.edu/presolar-grain-database/		34.4755		1562.31		139. T. Stephan et al., 2024, ApJS, 270, 27 and refs therein
0.000591437	4.02244e-05	0.00193313	7.35908e-05			138. K. M. Hynes and F. Gyngard, 2009, Lunar Planet. Sci. 40, Abstract #1198. https://presolar.physics.wustl.edu/presolar-grain-database/		50.25		1574		139. T. Stephan et al., 2024, ApJS, 270, 27 and refs therein
0.00116375	6.47422e-05	0.00199394	8.94319e-05			138. K. M. Hynes and F. Gyngard, 2009, Lunar Planet. Sci. 40, Abstract #1198. https://presolar.physics.wustl.edu/presolar-grain-database/		27.4		1577		139. T. Stephan et al., 2024, ApJS, 270, 27 and refs therein
0.000645963	4.52046e-05	0.00197376	8.00075e-05			138. K. M. Hynes and F. Gyngard, 2009, Lunar Planet. Sci. 40, Abstract #1198. https://presolar.physics.wustl.edu/presolar-grain-database/		57.41		1578		139. T. Stephan et al., 2024, ApJS, 270, 27 and refs therein
0.00138794	5.17171e-05	0.00208482	6.39659e-05			138. K. M. Hynes and F. Gyngard, 2009, Lunar Planet. Sci. 40, Abstract #1198. https://presolar.physics.wustl.edu/presolar-grain-database/		45.4973		1578.31		139. T. Stephan et al., 2024, ApJS, 270, 27 and refs therein
0.000589985	3.32139e-05	0.00146095	5.29373e-05			138. K. M. Hynes and F. Gyngard, 2009, Lunar Planet. Sci. 40, Abstract #1198. https://presolar.physics.wustl.edu/presolar-grain-database/		99.81		1583		139. T. Stephan et al., 2024, ApJS, 270, 27 and refs therein
0.000720309	6.66577e-05	0.00135391	9.24397e-05			138. K. M. Hynes and F. Gyngard, 2009, Lunar Planet. Sci. 40, Abstract #1198. https://presolar.physics.wustl.edu/presolar-grain-database/		78.02		1586		139. T. Stephan et al., 2024, ApJS, 270, 27 and refs therein
0.000733	3.7e-05	0.00141	5.13e-05			138. K. M. Hynes and F. Gyngard, 2009, Lunar Planet. Sci. 40, Abstract #1198. https://presolar.physics.wustl.edu/presolar-grain-database/		62.05		1598		139. T. Stephan et al., 2024, ApJS, 270, 27 and refs therein
0.000847816	6.70407e-05	0.00197714	9.68512e-05			138. K. M. Hynes and F. Gyngard, 2009, Lunar Planet. Sci. 40, Abstract #1198. https://presolar.physics.wustl.edu/presolar-grain-database/		50.6497		1605.1		139. T. Stephan et al., 2024, ApJS, 270, 27 and refs therein
0.00324956	0.000123355	0.00185512	7.9807e-05			138. K. M. Hynes and F. Gyngard, 2009, Lunar Planet. Sci. 40, Abstract #1198. https://presolar.physics.wustl.edu/presolar-grain-database/		54.68		1608		139. T. Stephan et al., 2024, ApJS, 270, 27 and refs therein
0.000599521	3.08387e-05	0.00194406	8.00075e-05			138. K. M. Hynes and F. Gyngard, 2009, Lunar Planet. Sci. 40, Abstract #1198. https://presolar.physics.wustl.edu/presolar-grain-database/		72.71		1609		139. T. Stephan et al., 2024, ApJS, 270, 27 and refs therein
0.000910452	5.28664e-05	0.00204906	9.12366e-05			138. K. M. Hynes and F. Gyngard, 2009, Lunar Planet. Sci. 40, Abstract #1198. https://presolar.physics.wustl.edu/presolar-grain-database/		65.04		1609		139. T. Stephan et al., 2024, ApJS, 270, 27 and refs therein
0.000594445	2.97661e-05	0.00149032	4.75232e-05			138. K. M. Hynes and F. Gyngard, 2009, Lunar Planet. Sci. 40, Abstract #1198. https://presolar.physics.wustl.edu/presolar-grain-database/		73.56		1613		139. T. Stephan et al., 2024, ApJS, 270, 27 and refs therein
0.000850153	4.98017e-05	0.00116446	0.000129135			138. K. M. Hynes and F. Gyngard, 2009, Lunar Planet. Sci. 40, Abstract #1198. https://presolar.physics.wustl.edu/presolar-grain-database/		63.2		1618		139. T. Stephan et al., 2024, ApJS, 270, 27 and refs therein
0.000519198	2.56287e-05	0.00340483	6.19607e-05			138. K. M. Hynes and F. Gyngard, 2009, Lunar Planet. Sci. 40, Abstract #1198. https://presolar.physics.wustl.edu/presolar-grain-database/		62.74		1620		139. T. Stephan et al., 2024, ApJS, 270, 27 and refs therein
0.000524887	2.45178e-05	0.00207998	4.91274e-05			138. K. M. Hynes and F. Gyngard, 2009, Lunar Planet. Sci. 40, Abstract #1198. https://presolar.physics.wustl.edu/presolar-grain-database/		38.1964		1620		139. T. Stephan et al., 2024, ApJS, 270, 27 and refs therein
0.000291332	3.51677e-05	0.00265912	0.000157408			138. K. M. Hynes and F. Gyngard, 2009, Lunar Planet. Sci. 40, Abstract #1198. https://presolar.physics.wustl.edu/presolar-grain-database/		56.9584		1622.9		139. T. Stephan et al., 2024, ApJS, 270, 27 and refs therein
0.000621855	4.21399e-05	0.0019951	7.5596e-05			138. K. M. Hynes and F. Gyngard, 2009, Lunar Planet. Sci. 40, Abstract #1198. https://presolar.physics.wustl.edu/presolar-grain-database/		67.1666		1622.96		139. T. Stephan et al., 2024, ApJS, 270, 27 and refs therein
0.00249913	0.000106116	0.00184677	7.84033e-05			138. K. M. Hynes and F. Gyngard, 2009, Lunar Planet. Sci. 40, Abstract #1198. https://presolar.physics.wustl.edu/presolar-grain-database/		48.31		1625		139. T. Stephan et al., 2024, ApJS, 270, 27 and refs therein
0.00206	0.000138	0.00193	0.000136			138. K. M. Hynes and F. Gyngard, 2009, Lunar Planet. Sci. 40, Abstract #1198. https://presolar.physics.wustl.edu/presolar-grain-database/		61.4117		1626.03		139. T. Stephan et al., 2024, ApJS, 270, 27 and refs therein
0.00107648	3.94583e-05	0.00190132	6.5169e-05			138. K. M. Hynes and F. Gyngard, 2009, Lunar Planet. Sci. 40, Abstract #1198. https://presolar.physics.wustl.edu/presolar-grain-database/		58.757		1627.36		139. T. Stephan et al., 2024, ApJS, 270, 27 and refs therein
0.000612201	2.40581e-05	0.00164545	4.15076e-05			138. K. M. Hynes and F. Gyngard, 2009, Lunar Planet. Sci. 40, Abstract #1198. https://presolar.physics.wustl.edu/presolar-grain-database/		40.3719		1636.57		139. T. Stephan et al., 2024, ApJS, 270, 27 and refs therein
0.000798474	5.43988e-05	0.0012797	0.000115098			138. K. M. Hynes and F. Gyngard, 2009, Lunar Planet. Sci. 40, Abstract #1198. https://presolar.physics.wustl.edu/presolar-grain-database/		65.4		1636.66		139. T. Stephan et al., 2024, ApJS, 270, 27 and refs therein
0.000916313	6.819e-05	0.00176243	9.50465e-05			138. K. M. Hynes and F. Gyngard, 2009, Lunar Planet. Sci. 40, Abstract #1198. https://presolar.physics.wustl.edu/presolar-grain-database/		66.11		1640		139. T. Stephan et al., 2024, ApJS, 270, 27 and refs therein
8.35941e-05	2.69695e-05	0.00164807	0.000181671			138. K. M. Hynes and F. Gyngard, 2009, Lunar Planet. Sci. 40, Abstract #1198. https://presolar.physics.wustl.edu/presolar-grain-database/		89.83		1640		139. T. Stephan et al., 2024, ApJS, 270, 27 and refs therein
0.000634294	6.01451e-05	0.0019756	0.000148585			138. K. M. Hynes and F. Gyngard, 2009, Lunar Planet. Sci. 40, Abstract #1198. https://presolar.physics.wustl.edu/presolar-grain-database/		94.3536		1641.17		139. T. Stephan et al., 2024, ApJS, 270, 27 and refs therein
0.000478468	4.06075e-05	0.00303842	0.000131341			138. K. M. Hynes and F. Gyngard, 2009, Lunar Planet. Sci. 40, Abstract #1198. https://presolar.physics.wustl.edu/presolar-grain-database/		23.7514		1644.49		139. T. Stephan et al., 2024, ApJS, 270, 27 and refs therein
0.0128013	0.000143276	0.00174304	5.21352e-05			138. K. M. Hynes and F. Gyngard, 2009, Lunar Planet. Sci. 40, Abstract #1198. https://presolar.physics.wustl.edu/presolar-grain-database/		46.4		1651.29		139. T. Stephan et al., 2024, ApJS, 270, 27 and refs therein
0.000353227	3.0379e-05	0.00170111	7.9807e-05			138. K. M. Hynes and F. Gyngard, 2009, Lunar Planet. Sci. 40, Abstract #1198. https://presolar.physics.wustl.edu/presolar-grain-database/		16.7		1658.37		139. T. Stephan et al., 2024, ApJS, 270, 27 and refs therein
0.00115984	4.86524e-05	0.00321263	8.12106e-05			138. K. M. Hynes and F. Gyngard, 2009, Lunar Planet. Sci. 40, Abstract #1198. https://presolar.physics.wustl.edu/presolar-grain-database/		69.76		1660		139. T. Stephan et al., 2024, ApJS, 270, 27 and refs therein
0.00105668	8.12151e-05	0.00205565	0.000125927			138. K. M. Hynes and F. Gyngard, 2009, Lunar Planet. Sci. 40, Abstract #1198. https://presolar.physics.wustl.edu/presolar-grain-database/		44.456		1665.15		139. T. Stephan et al., 2024, ApJS, 270, 27 and refs therein
0.00193763	9.73049e-05	0.00184374	9.54475e-05			138. K. M. Hynes and F. Gyngard, 2009, Lunar Planet. Sci. 40, Abstract #1198. https://presolar.physics.wustl.edu/presolar-grain-database/		73.45		1668		139. T. Stephan et al., 2024, ApJS, 270, 27 and refs therein
0.0148666	0.000197674	0.00129933	5.77498e-05			138. K. M. Hynes and F. Gyngard, 2009, Lunar Planet. Sci. 40, Abstract #1198. https://presolar.physics.wustl.edu/presolar-grain-database/		54.4628		1668.38		139. T. Stephan et al., 2024, ApJS, 270, 27 and refs therein
0.000590269	3.12218e-05	0.00186501	5.59451e-05			138. K. M. Hynes and F. Gyngard, 2009, Lunar Planet. Sci. 40, Abstract #1198. https://presolar.physics.wustl.edu/presolar-grain-database/		50.6527		1674.06		139. T. Stephan et al., 2024, ApJS, 270, 27 and refs therein
0.000544107	3.39801e-05	0.00193294	6.43669e-05			138. K. M. Hynes and F. Gyngard, 2009, Lunar Planet. Sci. 40, Abstract #1198. https://presolar.physics.wustl.edu/presolar-grain-database/		27.148		1679.28		139. T. Stephan et al., 2024, ApJS, 270, 27 and refs therein
0.000568598	3.65085e-05	0.00171613	6.37654e-05			138. K. M. Hynes and F. Gyngard, 2009, Lunar Planet. Sci. 40, Abstract #1198. https://presolar.physics.wustl.edu/presolar-grain-database/		70		1681		139. T. Stephan et al., 2024, ApJS, 270, 27 and refs therein
0.00143521	3.33671e-05	0.00181063	3.74972e-05			138. K. M. Hynes and F. Gyngard, 2009, Lunar Planet. Sci. 40, Abstract #1198. https://presolar.physics.wustl.edu/presolar-grain-database/		45.25		1682		139. T. Stephan et al., 2024, ApJS, 270, 27 and refs therein
0.000397552	2.93064e-05	0.00237231	7.21872e-05			138. K. M. Hynes and F. Gyngard, 2009, Lunar Planet. Sci. 40, Abstract #1198. https://presolar.physics.wustl.edu/presolar-grain-database/		26.5303		1685.51		139. T. Stephan et al., 2024, ApJS, 270, 27 and refs therein
0.000618234	3.58955e-05	0.00197966	6.4768e-05			138. K. M. Hynes and F. Gyngard, 2009, Lunar Planet. Sci. 40, Abstract #1198. https://presolar.physics.wustl.edu/presolar-grain-database/		54.4515		1692.32		139. T. Stephan et al., 2024, ApJS, 270, 27 and refs therein
[truncated: 1,156 more rows]
