# Supplementary material for: The variety and origin of materials accreted by Bennu’s parent asteroid
Source: Nat Astron. 2025 Aug 22;9(12):1785–802. doi: 10.1038/s41550-025-02631-6 (PMC12708356; doi:10.1038/s41550-025-02631-6)
Supplement: Supplementary file 14 — Statistical source data. [file 41550_2025_2631_MOESM14_ESM.xlsx]

## Sheet: Sheet1
Data plotted in Extended Data Figure 9
𝛿15N	err	𝛿13C	err	Sample	Reference
3545	205	-120	36	Bennu	This study
2288	176	-63	34	Bennu	This study
1871	117	26	39	Bennu	This study
1373	129	-37	94	Bennu	This study
1301	233	-161	135	Bennu	This study
1279	109	-31	27	Bennu	This study
1257	277	6	179	Bennu	This study
1191	165	117	66	Bennu	This study
1145	138	-51	45	Bennu	This study
1109	85	-16	27	Bennu	This study
1051	72	32	32	Bennu	This study
1046	135	364	58	Bennu	This study
1020	179	-128	123	Bennu	This study
999	71	-77	35	Bennu	This study
988	65	29	29	Bennu	This study
988	59	-70	29	Bennu	This study
950	102	-3	29	Bennu	This study
948	75	30	50	Bennu	This study
938	62	-202	110	Bennu	This study
922	153	-92	60	Bennu	This study
902	159	-42	37	Bennu	This study
897	128	-47	106	Bennu	This study
890	54	74	18	Bennu	This study
888	57	66	19	Bennu	This study
859	164	53	46	Bennu	This study
849	169	21	129	Bennu	This study
846	159	-18	55	Bennu	This study
845	29	22	13	Bennu	This study
844	34	20	15	Bennu	This study
842	29	-2	11	Bennu	This study
837	79	68	24	Bennu	This study
832	20	-47	26	Bennu	This study
831	150	-84	46	Bennu	This study
826	96	59	45	Bennu	This study
825	108	44	88	Bennu	This study
819	81	64	25	Bennu	This study
811	31	-32	34	Bennu	This study
810	75	-32	47	Bennu	This study
809	28	0	10	Bennu	This study
808	166	-9	44	Bennu	This study
805	71	26	39	Bennu	This study
803	130	9	31	Bennu	This study
800	76	-7	17	Bennu	This study
800	76	-58	33	Bennu	This study
797	30	-2	14	Bennu	This study
791	114	350	94	Bennu	This study
789	88	5	45	Bennu	This study
787	85	2	20	Bennu	This study
781	106	-27	43	Bennu	This study
780	173	50	136	Bennu	This study
779	150	91	41	Bennu	This study
778	22	8	9	Bennu	This study
776	156	2	45	Bennu	This study
776	71	-15	24	Bennu	This study
775	107	192	42	Bennu	This study
775	135	-52	31	Bennu	This study
773	62	-10	24	Bennu	This study
771	84	72	40	Bennu	This study
770	9	8	4	Bennu	This study
768	77	-14	21	Bennu	This study
765	128	-12	46	Bennu	This study
757	60	40	48	Bennu	This study
757	109	8	37	Bennu	This study
757	191	-51	101	Bennu	This study
755	72	-27	46	Bennu	This study
753	70	2	31	Bennu	This study
751	31	11	14	Bennu	This study
749	28	2	11	Bennu	This study
746	112	-28	37	Bennu	This study
746	53	-11	25	Bennu	This study
745	81	-18	26	Bennu	This study
742	103	-172	91	Bennu	This study
736	152	-38	71	Bennu	This study
735	125	-52	32	Bennu	This study
731	24	9	10	Bennu	This study
731	102	55	57	Bennu	This study
731	59	17	33	Bennu	This study
731	122	-27	30	Bennu	This study
727	57	23	23	Bennu	This study
726	151	35	41	Bennu	This study
725	119	-35	42	Bennu	This study
720	52	-44	25	Bennu	This study
719	45	-44	32	Bennu	This study
719	123	-60	41	Bennu	This study
717	106	-28	42	Bennu	This study
715	90	-11	44	Bennu	This study
713	65	-76	44	Bennu	This study
709	55	5	26	Bennu	This study
708	48	-5	21	Bennu	This study
708	33	-26	27	Bennu	This study
702	142	16	39	Bennu	This study
699	141	24	33	Bennu	This study
696	62	92	32	Bennu	This study
684	130	8	31	Bennu	This study
684	128	4	36	Bennu	This study
681	56	73	29	Bennu	This study
678	119	87	31	Bennu	This study
677	52	-50	24	Bennu	This study
676	80	5	33	Bennu	This study
673	99	-69	36	Bennu	This study
665	147	-147	73	Bennu	This study
664	60	19	28	Bennu	This study
664	37	-7	10	Bennu	This study
662	111	-1	64	Bennu	This study
662	57	-12	52	Bennu	This study
659	55	6	23	Bennu	This study
658	33	27	13	Bennu	This study
657	62	16	46	Bennu	This study
657	40	-10	18	Bennu	This study
653	53	-44	19	Bennu	This study
652	53	73	15	Bennu	This study
645	105	46	44	Bennu	This study
644	74	0	21	Bennu	This study
643	84	-28	36	Bennu	This study
641	50	75	14	Bennu	This study
640	51	-1	37	Bennu	This study
639	36	24	14	Bennu	This study
638	115	-32	39	Bennu	This study
636	46	-7	13	Bennu	This study
636	129	-30	52	Bennu	This study
634	49	-12	15	Bennu	This study
633	48	23	14	Bennu	This study
633	123	-25	38	Bennu	This study
629	121	-86	53	Bennu	This study
629	46	26	14	Bennu	This study
626	92	-27	24	Bennu	This study
625	147	14	45	Bennu	This study
625	34	16	12	Bennu	This study
624	58	-41	20	Bennu	This study
622	82	-4	24	Bennu	This study
622	86	175	63	Bennu	This study
618	94	-14	52	Bennu	This study
617	34	17	11	Bennu	This study
615	108	-4	45	Bennu	This study
612	67	58	22	Bennu	This study
612	62	-16	15	Bennu	This study
610	104	1	63	Bennu	This study
609	126	51	29	Bennu	This study
608	69	30	35	Bennu	This study
605	56	-18	36	Bennu	This study
604	85	11	39	Bennu	This study
600	67	73	33	Bennu	This study
600	89	-41	41	Bennu	This study
599	61	-50	39	Bennu	This study
599	71	24	38	Bennu	This study
599	125	71	59	Bennu	This study
598	122	25	36	Bennu	This study
597	135	-19	38	Bennu	This study
597	90	64	56	Bennu	This study
597	96	54	36	Bennu	This study
595	85	67	47	Bennu	This study
595	65	17	28	Bennu	This study
594	42	-13	32	Bennu	This study
592	45	-60	36	Bennu	This study
591	106	65	50	Bennu	This study
591	76	20	42	Bennu	This study
590	118	-166	57	Bennu	This study
589	79	-117	54	Bennu	This study
588	73	-25	29	Bennu	This study
587	34	-61	14	Bennu	This study
587	116	9	39	Bennu	This study
585	60	-19	52	Bennu	This study
584	52	16	24	Bennu	This study
584	31	-57	13	Bennu	This study
583	149	-73	33	Bennu	This study
583	93	-120	84	Bennu	This study
580	31	25	11	Bennu	This study
580	40	4	31	Bennu	This study
580	56	-21	23	Bennu	This study
580	39	-4	29	Bennu	This study
578	96	44	36	Bennu	This study
578	106	-97	36	Bennu	This study
577	74	-30	29	Bennu	This study
576	29	3	21	Bennu	This study
575	56	53	54	Bennu	This study
575	31	22	11	Bennu	This study
574	111	30	27	Bennu	This study
571	32	3	19	Bennu	This study
570	85	52	39	Bennu	This study
570	112	-3	28	Bennu	This study
569	81	-16	46	Bennu	This study
566	25	2	14	Bennu	This study
565	36	-17	12	Bennu	This study
564	35	-1	12	Bennu	This study
563	119	-33	28	Bennu	This study
562	68	-20	35	Bennu	This study
561	29	17	15	Bennu	This study
560	33	-10	11	Bennu	This study
558	60	-8	15	Bennu	This study
557	125	1	30	Bennu	This study
556	62	23	27	Bennu	This study
556	34	-40	31	Bennu	This study
555	87	-24	43	Bennu	This study
554	91	-21	27	Bennu	This study
552	60	12	61	Bennu	This study
552	91	-64	60	Bennu	This study
549	46	9	27	Bennu	This study
545	66	-33	30	Bennu	This study
545	59	8	20	Bennu	This study
544	74	-7	41	Bennu	This study
543	25	14	16	Bennu	This study
542	52	-42	22	Bennu	This study
542	59	-4	20	Bennu	This study
542	80	30	51	Bennu	This study
541	31	-20	22	Bennu	This study
540	79	-37	30	Bennu	This study
540	48	-18	21	Bennu	This study
538	105	90	36	Bennu	This study
538	56	25	23	Bennu	This study
538	85	-27	32	Bennu	This study
535	37	22	12	Bennu	This study
535	55	1	20	Bennu	This study
533	61	2	21	Bennu	This study
532	103	16	28	Bennu	This study
531	92	3	38	Bennu	This study
531	119	-37	39	Bennu	This study
530	96	-24	30	Bennu	This study
530	100	5	29	Bennu	This study
530	86	43	47	Bennu	This study
529	20	-15	9	Bennu	This study
528	166	179	86	Bennu	This study
528	33	12	16	Bennu	This study
528	83	-5	41	Bennu	This study
526	34	26	17	Bennu	This study
525	79	35	30	Bennu	This study
524	100	-100	35	Bennu	This study
522	34	34	11	Bennu	This study
518	127	36	37	Bennu	This study
518	62	-44	44	Bennu	This study
517	62	43	29	Bennu	This study
517	127	20	37	Bennu	This study
517	15	-17	7	Bennu	This study
516	56	-37	24	Bennu	This study
514	47	-9	21	Bennu	This study
514	80	53	34	Bennu	This study
514	89	-56	54	Bennu	This study
514	77	-140	71	Bennu	This study
512	53	56	19	Bennu	This study
510	98	38	33	Bennu	This study
508	83	7	37	Bennu	This study
507	87	49	30	Bennu	This study
507	59	-8	45	Bennu	This study
506	51	25	29	Bennu	This study
506	99	26	17	Bennu	This study
506	62	-61	19	Bennu	This study
505	126	-6	30	Bennu	This study
505	89	-1	28	Bennu	This study
505	43	-31	12	Bennu	This study
504	58	-32	28	Bennu	This study
503	99	-12	33	Bennu	This study
500	40	29	25	Bennu	This study
500	42	23	27	Bennu	This study
500	64	0	22	Bennu	This study
500	48	-12	18	Bennu	This study
498	45	9	15	Bennu	This study
498	64	28	37	Bennu	This study
496	88	-5	57	Bennu	This study
495	103	-15	26	Bennu	This study
495	103	20	39	Bennu	This study
494	66	-34	32	Bennu	This study
493	42	-36	12	Bennu	This study
493	75	31	29	Bennu	This study
492	142	-50	49	Bennu	This study
492	52	49	82	Bennu	This study
490	66	22	36	Bennu	This study
490	123	21	25	Bennu	This study
490	98	-135	75	Bennu	This study
488	82	-58	32	Bennu	This study
488	93	143	72	Bennu	This study
487	41	30	14	Bennu	This study
487	48	39	16	Bennu	This study
487	78	50	33	Bennu	This study
486	96	21	30	Bennu	This study
485	45	-10	19	Bennu	This study
485	100	-17	33	Bennu	This study
484	86	37	30	Bennu	This study
484	47	38	36	Bennu	This study
483	64	-46	45	Bennu	This study
482	95	-30	31	Bennu	This study
480	57	-10	24	Bennu	This study
480	86	-87	55	Bennu	This study
479	102	-7	51	Bennu	This study
479	53	-77	46	Bennu	This study
478	91	-4	28	Bennu	This study
478	87	-18	45	Bennu	This study
477	59	18	18	Bennu	This study
477	99	42	37	Bennu	This study
475	150	14	55	Bennu	This study
474	70	40	39	Bennu	This study
474	92	5	25	Bennu	This study
474	61	-4	21	Bennu	This study
472	58	-6	31	Bennu	This study
469	75	-27	47	Bennu	This study
468	53	15	21	Bennu	This study
465	54	-4	24	Bennu	This study
463	93	-43	38	Bennu	This study
462	61	26	35	Bennu	This study
461	47	42	36	Bennu	This study
459	70	7	32	Bennu	This study
458	45	-9	17	Bennu	This study
457	102	1	38	Bennu	This study
453	113	-35	56	Bennu	This study
451	86	110	28	Bennu	This study
450	64	67	29	Bennu	This study
446	63	59	29	Bennu	This study
445	79	52	28	Bennu	This study
445	96	-38	42	Bennu	This study
444	35	40	11	Bennu	This study
444	82	-24	51	Bennu	This study
444	84	-5	32	Bennu	This study
444	86	20	39	Bennu	This study
444	42	-5	15	Bennu	This study
443	105	-61	53	Bennu	This study
443	74	84	32	Bennu	This study
442	130	23	28	Bennu	This study
442	110	-61	49	Bennu	This study
441	80	-15	31	Bennu	This study
440	56	-49	17	Bennu	This study
440	92	11	27	Bennu	This study
440	88	1	28	Bennu	This study
440	60	-11	19	Bennu	This study
439	47	-19	17	Bennu	This study
438	85	2	35	Bennu	This study
437	91	26	43	Bennu	This study
437	31	9	27	Bennu	This study
436	62	74	22	Bennu	This study
436	86	-9	74	Bennu	This study
435	58	-71	50	Bennu	This study
435	68	-12	21	Bennu	This study
435	94	25	31	Bennu	This study
435	94	25	30	Bennu	This study
435	27	23	15	Bennu	This study
435	84	-25	37	Bennu	This study
434	66	-16	29	Bennu	This study
433	90	0	48	Bennu	This study
432	91	-4	36	Bennu	This study
431	70	-2	35	Bennu	This study
430	67	-24	29	Bennu	This study
429	125	39	28	Bennu	This study
428	70	-6	29	Bennu	This study
428	75	6	31	Bennu	This study
428	95	-47	30	Bennu	This study
428	84	128	39	Bennu	This study
427	105	17	39	Bennu	This study
425	62	-37	31	Bennu	This study
425	101	1	35	Bennu	This study
423	45	23	22	Bennu	This study
421	44	-51	41	Bennu	This study
421	43	-29	22	Bennu	This study
420	92	-22	51	Bennu	This study
419	46	4	28	Bennu	This study
419	46	-18	17	Bennu	This study
418	100	20	29	Bennu	This study
418	106	37	41	Bennu	This study
418	147	39	41	Bennu	This study
416	64	-62	31	Bennu	This study
415	96	-42	31	Bennu	This study
414	36	27	22	Bennu	This study
414	65	61	30	Bennu	This study
413	61	8	37	Bennu	This study
412	75	42	37	Bennu	This study
412	112	-30	43	Bennu	This study
411	101	-37	27	Bennu	This study
411	59	20	25	Bennu	This study
410	75	12	28	Bennu	This study
410	101	41	49	Bennu	This study
410	143	44	40	Bennu	This study
410	53	25	75	Bennu	This study
410	74	-14	39	Bennu	This study
409	67	-26	29	Bennu	This study
406	31	9	15	Bennu	This study
405	59	-53	18	Bennu	This study
405	116	40	42	Bennu	This study
404	72	43	22	Bennu	This study
404	106	-42	26	Bennu	This study
401	95	56	38	Bennu	This study
401	97	24	36	Bennu	This study
400	83	33	31	Bennu	This study
399	64	52	45	Bennu	This study
399	93	-40	28	Bennu	This study
399	67	6	97	Bennu	This study
398	105	-12	19	Bennu	This study
398	39	-17	21	Bennu	This study
398	31	-23	12	Bennu	This study
397	76	93	41	Bennu	This study
396	52	-18	25	Bennu	This study
395	119	-99	58	Bennu	This study
394	52	-16	24	Bennu	This study
394	145	-3	31	Bennu	This study
394	98	-65	143	Bennu	This study
393	116	-22	40	Bennu	This study
392	23	22	13	Bennu	This study
392	64	25	32	Bennu	This study
392	70	4	23	Bennu	This study
392	46	64	29	Bennu	This study
392	55	-38	27	Bennu	This study
390	132	30	48	Bennu	This study
389	66	-32	26	Bennu	This study
388	47	-3	23	Bennu	This study
387	109	-7	29	Bennu	This study
386	91	-60	52	Bennu	This study
385	27	-20	10	Bennu	This study
385	50	-68	25	Bennu	This study
385	97	36	40	Bennu	This study
384	119	58	41	Bennu	This study
384	120	18	63	Bennu	This study
384	19	29	14	Bennu	This study
384	77	2	28	Bennu	This study
383	69	121	31	Bennu	This study
383	97	3	37	Bennu	This study
382	128	-36	39	Bennu	This study
381	66	-5	27	Bennu	This study
381	80	-19	30	Bennu	This study
380	42	-5	23	Bennu	This study
380	67	-2	22	Bennu	This study
380	85	-52	38	Bennu	This study
380	85	66	28	Bennu	This study
380	143	85	65	Bennu	This study
379	44	14	18	Bennu	This study
379	55	21	29	Bennu	This study
379	44	18	19	Bennu	This study
379	35	-27	20	Bennu	This study
377	90	-84	58	Bennu	This study
377	142	119	32	Bennu	This study
376	121	-1	31	Bennu	This study
375	53	14	50	Bennu	This study
375	84	-5	43	Bennu	This study
375	93	62	72	Bennu	This study
375	35	2	21	Bennu	This study
375	61	-8	29	Bennu	This study
374	97	39	33	Bennu	This study
374	102	10	20	Bennu	This study
374	146	96	28	Bennu	This study
373	132	37	42	Bennu	This study
372	110	-32	38	Bennu	This study
372	26	-8	11	Bennu	This study
371	86	20	38	Bennu	This study
370	89	-23	44	Bennu	This study
370	98	-7	26	Bennu	This study
370	66	-36	30	Bennu	This study
369	69	-19	36	Bennu	This study
368	75	-38	33	Bennu	This study
368	113	44	28	Bennu	This study
367	117	34	35	Bennu	This study
367	148	-101	40	Bennu	This study
367	63	-4	31	Bennu	This study
366	55	-10	32	Bennu	This study
366	105	16	29	Bennu	This study
366	131	-68	48	Bennu	This study
366	55	-16	74	Bennu	This study
365	44	33	22	Bennu	This study
365	94	49	49	Bennu	This study
365	133	-9	34	Bennu	This study
365	69	38	26	Bennu	This study
364	104	1	32	Bennu	This study
364	114	-36	38	Bennu	This study
364	76	59	51	Bennu	This study
364	36	49	17	Bennu	This study
363	62	-7	36	Bennu	This study
363	71	16	26	Bennu	This study
362	75	34	28	Bennu	This study
361	71	26	47	Bennu	This study
360	110	49	34	Bennu	This study
359	66	8	24	Bennu	This study
359	34	-69	17	Bennu	This study
357	121	-18	48	Bennu	This study
356	33	-4	12	Bennu	This study
356	70	-4	24	Bennu	This study
356	109	16	23	Bennu	This study
355	32	-9	13	Bennu	This study
355	100	34	57	Bennu	This study
355	72	-12	29	Bennu	This study
353	90	3	31	Bennu	This study
352	45	4	22	Bennu	This study
352	59	-18	30	Bennu	This study
352	67	-40	29	Bennu	This study
352	90	111	47	Bennu	This study
352	111	118	45	Bennu	This study
351	57	47	25	Bennu	This study
351	125	-1	34	Bennu	This study
351	143	85	64	Bennu	This study
351	49	-31	42	Bennu	This study
350	128	-12	55	Bennu	This study
350	130	-27	50	Bennu	This study
350	135	-2	34	Bennu	This study
349	149	-12	52	Bennu	This study
349	49	102	26	Bennu	This study
348	46	34	14	Bennu	This study
348	68	-61	28	Bennu	This study
348	122	-12	35	Bennu	This study
348	68	-18	36	Bennu	This study
347	89	-2	23	Bennu	This study
346	68	40	27	Bennu	This study
346	111	-16	28	Bennu	This study
346	115	8	51	Bennu	This study
345	72	14	40	Bennu	This study
345	76	13	31	Bennu	This study
344	79	26	22	Bennu	This study
344	60	24	42	Bennu	This study
343	33	-23	18	Bennu	This study
343	94	-23	36	Bennu	This study
343	123	34	45	Bennu	This study
342	47	6	15	Bennu	This study
342	23	-1	14	Bennu	This study
342	42	-4	22	Bennu	This study
340	54	34	23	Bennu	This study
340	76	-36	40	Bennu	This study
340	97	31	32	Bennu	This study
340	54	34	23	Bennu	This study
339	43	-38	22	Bennu	This study
339	89	-44	35	Bennu	This study
339	90	17	25	Bennu	This study
338	58	80	30	Bennu	This study
337	58	17	24	Bennu	This study
337	66	11	29	Bennu	This study
337	50	18	21	Bennu	This study
337	37	-12	21	Bennu	This study
336	84	27	40	Bennu	This study
336	102	-36	24	Bennu	This study
336	115	-17	31	Bennu	This study
336	146	112	81	Bennu	This study
335	69	-16	35	Bennu	This study
335	45	6	27	Bennu	This study
334	26	-3	16	Bennu	This study
334	68	-36	35	Bennu	This study
334	62	-70	49	Bennu	This study
333	88	54	50	Bennu	This study
332	50	66	26	Bennu	This study
332	55	-61	25	Bennu	This study
332	60	-35	31	Bennu	This study
332	61	-28	24	Bennu	This study
331	130	36	82	Bennu	This study
330	41	16	18	Bennu	This study
330	109	-34	47	Bennu	This study
330	68	23	37	Bennu	This study
329	32	-15	24	Bennu	This study
328	56	-24	21	Bennu	This study
327	83	-48	56	Bennu	This study
326	80	-12	32	Bennu	This study
326	130	15	58	Bennu	This study
325	71	-56	46	Bennu	This study
325	91	-43	25	Bennu	This study
325	122	-3	43	Bennu	This study
324	68	-5	16	Bennu	This study
324	69	26	22	Bennu	This study
323	38	24	20	Bennu	This study
323	46	-28	24	Bennu	This study
323	87	-2	33	Bennu	This study
323	147	-19	62	Bennu	This study
323	55	-14	51	Bennu	This study
322	33	42	16	Bennu	This study
322	99	124	64	Bennu	This study
322	62	106	64	Bennu	This study
322	47	15	32	Bennu	This study
321	82	-15	29	Bennu	This study
321	141	67	50	Bennu	This study
321	87	-8	30	Bennu	This study
320	110	26	60	Bennu	This study
320	69	55	28	Bennu	This study
319	91	75	52	Bennu	This study
318	46	-1	23	Bennu	This study
318	50	-4	23	Bennu	This study
318	64	12	32	Bennu	This study
317	96	54	48	Bennu	This study
316	48	31	28	Bennu	This study
316	76	-60	32	Bennu	This study
316	101	32	27	Bennu	This study
316	108	24	31	Bennu	This study
316	111	5	35	Bennu	This study
315	57	43	23	Bennu	This study
315	59	-43	41	Bennu	This study
314	72	-28	37	Bennu	This study
314	134	-155	66	Bennu	This study
314	144	22	68	Bennu	This study
314	37	-9	22	Bennu	This study
313	38	23	25	Bennu	This study
313	62	-40	28	Bennu	This study
313	81	-68	42	Bennu	This study
313	120	29	28	Bennu	This study
313	136	-76	55	Bennu	This study
313	67	-28	69	Bennu	This study
312	88	-52	36	Bennu	This study
312	88	-29	32	Bennu	This study
312	92	36	26	Bennu	This study
311	49	2	17	Bennu	This study
311	58	66	28	Bennu	This study
311	126	-31	66	Bennu	This study
309	43	1	26	Bennu	This study
309	58	25	28	Bennu	This study
309	96	55	27	Bennu	This study
308	85	-21	49	Bennu	This study
307	44	-42	15	Bennu	This study
307	72	-16	24	Bennu	This study
307	89	-61	33	Bennu	This study
307	96	-87	36	Bennu	This study
306	79	88	29	Bennu	This study
306	99	-53	41	Bennu	This study
306	104	-34	33	Bennu	This study
305	58	19	32	Bennu	This study
305	128	88	41	Bennu	This study
305	136	62	37	Bennu	This study
305	145	-14	48	Bennu	This study
304	73	49	29	Bennu	This study
304	59	7	37	Bennu	This study
303	67	13	35	Bennu	This study
303	33	-55	25	Bennu	This study
302	47	-38	18	Bennu	This study
302	75	-64	35	Bennu	This study
302	79	92	35	Bennu	This study
302	118	45	77	Bennu	This study
302	135	-20	27	Bennu	This study
301	34	-13	24	Bennu	This study
301	50	-42	20	Bennu	This study
301	102	-10	30	Bennu	This study
301	141	-64	67	Bennu	This study
300	93	46	26	Bennu	This study
300	120	-2	48	Bennu	This study
300	58	47	33	Bennu	This study
299	59	29	33	Bennu	This study
299	116	-21	53	Bennu	This study
299	124	20	33	Bennu	This study
299	129	-6	46	Bennu	This study
299	62	-3	31	Bennu	This study
298	80	-1	55	Bennu	This study
298	115	-103	78	Bennu	This study
298	61	26	34	Bennu	This study
296	50	25	43	Bennu	This study
296	80	49	38	Bennu	This study
295	83	-27	28	Bennu	This study
295	28	10	18	Bennu	This study
294	74	26	43	Bennu	This study
294	102	150	71	Bennu	This study
294	121	-24	40	Bennu	This study
293	52	17	25	Bennu	This study
293	57	-29	41	Bennu	This study
293	59	-71	42	Bennu	This study
293	64	-71	41	Bennu	This study
293	88	15	25	Bennu	This study
293	53	37	46	Bennu	This study
293	45	-24	51	Bennu	This study
293	74	-190	91	Bennu	This study
292	112	16	21	Bennu	This study
292	136	-46	75	Bennu	This study
291	57	12	24	Bennu	This study
291	97	5	38	Bennu	This study
291	46	48	45	Bennu	This study
290	57	21	40	Bennu	This study
290	63	7	31	Bennu	This study
290	42	-47	33	Bennu	This study
289	55	-15	23	Bennu	This study
289	76	-16	29	Bennu	This study
289	108	-33	29	Bennu	This study
289	110	8	34	Bennu	This study
289	135	11	37	Bennu	This study
289	135	-42	41	Bennu	This study
288	61	34	29	Bennu	This study
288	90	-9	45	Bennu	This study
288	61	34	29	Bennu	This study
287	54	35	21	Bennu	This study
287	72	-35	34	Bennu	This study
287	84	2	33	Bennu	This study
287	113	-19	46	Bennu	This study
287	115	-82	61	Bennu	This study
287	148	74	80	Bennu	This study
287	57	88	37	Bennu	This study
286	82	42	29	Bennu	This study
286	116	-26	66	Bennu	This study
285	43	-18	30	Bennu	This study
285	63	-37	23	Bennu	This study
285	77	-44	80	Bennu	This study
285	88	-67	39	Bennu	This study
284	55	17	35	Bennu	This study
284	59	67	16	Bennu	This study
284	61	37	25	Bennu	This study
284	77	39	19	Bennu	This study
284	84	-30	41	Bennu	This study
284	141	-8	79	Bennu	This study
284	144	-31	46	Bennu	This study
283	50	28	35	Bennu	This study
283	108	53	28	Bennu	This study
283	111	142	42	Bennu	This study
283	128	97	59	Bennu	This study
283	148	-92	40	Bennu	This study
282	50	-40	29	Bennu	This study
282	65	5	23	Bennu	This study
282	99	5	44	Bennu	This study
281	54	-11	23	Bennu	This study
281	77	73	43	Bennu	This study
280	47	-59	32	Bennu	This study
280	47	13	19	Bennu	This study
280	79	6	23	Bennu	This study
280	104	-20	39	Bennu	This study
280	109	-36	78	Bennu	This study
280	47	27	38	Bennu	This study
279	61	-63	30	Bennu	This study
279	66	-4	33	Bennu	This study
279	120	-10	52	Bennu	This study
279	150	-49	63	Bennu	This study
278	48	-46	24	Bennu	This study
278	59	36	24	Bennu	This study
278	142	25	33	Bennu	This study
277	37	-24	29	Bennu	This study
277	52	20	22	Bennu	This study
277	99	-27	40	Bennu	This study
277	148	0	40	Bennu	This study
276	31	17	21	Bennu	This study
276	80	5	28	Bennu	This study
276	116	-84	42	Bennu	This study
276	128	-24	41	Bennu	This study
276	37	-43	34	Bennu	This study
275	45	-106	21	Bennu	This study
275	60	53	19	Bennu	This study
275	91	2	43	Bennu	This study
275	60	57	47	Bennu	This study
274	29	-13	13	Bennu	This study
274	40	-15	49	Bennu	This study
274	100	-23	59	Bennu	This study
274	111	53	25	Bennu	This study
274	144	15	63	Bennu	This study
274	148	11	36	Bennu	This study
273	65	48	39	Bennu	This study
272	101	-73	45	Bennu	This study
272	144	19	45	Bennu	This study
271	50	-41	34	Bennu	This study
271	68	57	21	Bennu	This study
271	69	-12	27	Bennu	This study
271	85	47	29	Bennu	This study
270	23	-1	20	Bennu	This study
270	56	41	25	Bennu	This study
270	59	42	16	Bennu	This study
270	67	8	28	Bennu	This study
270	98	-49	37	Bennu	This study
269	43	21	22	Bennu	This study
269	46	31	44	Bennu	This study
269	51	-76	47	Bennu	This study
269	51	35	43	Bennu	This study
269	84	-29	32	Bennu	This study
269	93	81	44	Bennu	This study
269	141	-37	36	Bennu	This study
268	55	17	23	Bennu	This study
268	128	-60	80	Bennu	This study
267	61	-5	24	Bennu	This study
267	71	-87	42	Bennu	This study
267	95	-52	52	Bennu	This study
267	126	69	59	Bennu	This study
266	66	-22	36	Bennu	This study
266	97	-26	39	Bennu	This study
266	122	-47	56	Bennu	This study
265	99	-9	15	Bennu	This study
265	103	-29	39	Bennu	This study
265	106	-49	40	Bennu	This study
264	66	-58	32	Bennu	This study
264	77	25	62	Bennu	This study
264	101	111	42	Bennu	This study
264	110	38	34	Bennu	This study
264	110	32	57	Bennu	This study
264	129	-18	47	Bennu	This study
264	144	-10	44	Bennu	This study
264	45	-58	20	Bennu	This study
263	83	-29	36	Bennu	This study
263	99	-18	40	Bennu	This study
262	75	-5	28	Bennu	This study
262	77	-30	36	Bennu	This study
262	78	43	33	Bennu	This study
262	117	-43	35	Bennu	This study
262	63	-24	33	Bennu	This study
261	46	35	37	Bennu	This study
261	73	56	19	Bennu	This study
261	82	-22	30	Bennu	This study
261	124	-18	70	Bennu	This study
261	146	143	50	Bennu	This study
259	63	-18	40	Bennu	This study
259	128	1	53	Bennu	This study
259	39	-26	30	Bennu	This study
258	40	-3	20	Bennu	This study
258	70	-22	19	Bennu	This study
258	90	-47	35	Bennu	This study
258	94	6	26	Bennu	This study
258	129	111	59	Bennu	This study
258	142	111	63	Bennu	This study
257	48	-33	21	Bennu	This study
257	49	-33	21	Bennu	This study
257	83	2	25	Bennu	This study
257	100	-18	33	Bennu	This study
257	129	64	63	Bennu	This study
256	58	68	34	Bennu	This study
256	103	27	36	Bennu	This study
256	123	-65	39	Bennu	This study
255	52	8	20	Bennu	This study
255	99	48	30	Bennu	This study
255	123	2	39	Bennu	This study
255	131	-37	44	Bennu	This study
255	136	6	40	Bennu	This study
255	138	22	21	Bennu	This study
255	21	15	12	Bennu	This study
254	58	-16	27	Bennu	This study
254	112	-36	39	Bennu	This study
254	122	-105	53	Bennu	This study
253	21	14	13	Bennu	This study
253	55	-23	24	Bennu	This study
253	62	-21	32	Bennu	This study
253	75	11	33	Bennu	This study
253	80	-43	33	Bennu	This study
253	87	-46	31	Bennu	This study
253	99	-40	64	Bennu	This study
253	113	65	42	Bennu	This study
253	120	6	63	Bennu	This study
253	127	-13	49	Bennu	This study
252	83	66	32	Bennu	This study
251	79	-18	39	Bennu	This study
251	93	9	29	Bennu	This study
251	112	35	37	Bennu	This study
251	119	21	36	Bennu	This study
250	38	-60	17	Bennu	This study
250	46	26	24	Bennu	This study
250	47	64	30	Bennu	This study
250	80	-68	42	Bennu	This study
250	87	30	31	Bennu	This study
250	30	-32	28	Bennu	This study
249	54	52	30	Bennu	This study
249	80	7	63	Bennu	This study
249	105	-18	46	Bennu	This study
249	120	66	70	Bennu	This study
248	104	-4	35	Bennu	This study
248	104	57	37	Bennu	This study
248	111	76	40	Bennu	This study
248	134	-102	55	Bennu	This study
247	79	17	22	Bennu	This study
247	97	-75	47	Bennu	This study
247	126	53	33	Bennu	This study
246	42	-25	28	Bennu	This study
246	120	28	54	Bennu	This study
246	121	9	34	Bennu	This study
246	126	-37	35	Bennu	This study
246	141	-76	70	Bennu	This study
246	143	24	35	Bennu	This study
245	53	-31	23	Bennu	This study
245	76	-26	32	Bennu	This study
245	78	21	31	Bennu	This study
245	90	-21	54	Bennu	This study
244	90	8	41	Bennu	This study
244	102	-63	72	Bennu	This study
244	104	30	39	Bennu	This study
244	113	-130	77	Bennu	This study
244	132	-80	40	Bennu	This study
244	26	-19	26	Bennu	This study
243	34	26	20	Bennu	This study
243	84	-69	66	Bennu	This study
243	110	-79	41	Bennu	This study
243	111	6	40	Bennu	This study
243	60	18	34	Bennu	This study
242	29	63	16	Bennu	This study
242	102	0	36	Bennu	This study
242	110	-47	37	Bennu	This study
241	40	9	23	Bennu	This study
241	79	56	51	Bennu	This study
241	81	86	39	Bennu	This study
241	104	-13	42	Bennu	This study
241	129	-42	48	Bennu	This study
241	27	-24	28	Bennu	This study
240	17	-18	16	Bennu	This study
240	54	-17	15	Bennu	This study
240	62	21	28	Bennu	This study
240	107	35	49	Bennu	This study
240	107	26	45	Bennu	This study
240	127	79	73	Bennu	This study
240	146	-77	48	Bennu	This study
239	100	23	32	Bennu	This study
239	117	73	44	Bennu	This study
239	141	-157	64	Bennu	This study
239	149	-61	79	Bennu	This study
239	33	-7	34	Bennu	This study
238	69	33	23	Bennu	This study
238	75	6	31	Bennu	This study
238	142	1	28	Bennu	This study
237	56	21	28	Bennu	This study
237	99	-25	34	Bennu	This study
237	105	98	49	Bennu	This study
237	142	1	39	Bennu	This study
237	150	33	69	Bennu	This study
236	38	-62	21	Bennu	This study
236	43	-2	21	Bennu	This study
236	51	-28	29	Bennu	This study
236	105	-64	39	Bennu	This study
236	140	-2	41	Bennu	This study
236	147	-17	30	Bennu	This study
235	52	32	32	Bennu	This study
235	96	-18	25	Bennu	This study
235	97	-22	44	Bennu	This study
235	127	-12	47	Bennu	This study
234	59	-31	56	Bennu	This study
234	112	-12	42	Bennu	This study
234	113	28	65	Bennu	This study
234	122	-35	38	Bennu	This study
234	146	-96	50	Bennu	This study
234	150	-86	74	Bennu	This study
233	29	-69	21	Bennu	This study
233	54	16	40	Bennu	This study
233	65	-4	44	Bennu	This study
233	75	-8	35	Bennu	This study
233	145	65	74	Bennu	This study
233	38	-24	28	Bennu	This study
232	84	17	40	Bennu	This study
232	86	-23	29	Bennu	This study
232	101	43	24	Bennu	This study
232	122	-39	43	Bennu	This study
232	146	22	48	Bennu	This study
231	31	-40	29	Bennu	This study
231	46	7	26	Bennu	This study
231	47	-20	21	Bennu	This study
231	47	-29	20	Bennu	This study
231	128	-20	38	Bennu	This study
231	131	36	27	Bennu	This study
231	141	-52	42	Bennu	This study
230	102	-12	42	Bennu	This study
230	124	-81	50	Bennu	This study
230	124	-60	48	Bennu	This study
229	94	-44	55	Bennu	This study
229	111	-7	58	Bennu	This study
229	129	7	66	Bennu	This study
229	141	-11	41	Bennu	This study
228	95	13	46	Bennu	This study
228	137	51	24	Bennu	This study
228	137	-21	34	Bennu	This study
228	137	41	38	Bennu	This study
227	42	-35	26	Bennu	This study
227	98	33	45	Bennu	This study
227	118	-97	67	Bennu	This study
227	139	-201	66	Bennu	This study
226	58	74	33	Bennu	This study
226	70	-13	58	Bennu	This study
226	78	-6	47	Bennu	This study
226	80	-42	45	Bennu	This study
226	123	29	50	Bennu	This study
226	133	-32	74	Bennu	This study
225	40	58	25	Bennu	This study
225	100	20	45	Bennu	This study
225	101	-39	33	Bennu	This study
225	122	-10	46	Bennu	This study
225	135	-34	48	Bennu	This study
224	57	15	25	Bennu	This study
224	74	-3	26	Bennu	This study
224	83	-28	32	Bennu	This study
224	98	37	36	Bennu	This study
223	50	1	19	Bennu	This study
223	137	34	45	Bennu	This study
223	145	0	27	Bennu	This study
222	63	-35	36	Bennu	This study
222	85	-23	30	Bennu	This study
222	95	-79	36	Bennu	This study
222	115	-20	35	Bennu	This study
221	42	44	21	Bennu	This study
221	71	-20	45	Bennu	This study
221	74	57	32	Bennu	This study
221	119	-51	49	Bennu	This study
221	136	-66	35	Bennu	This study
220	60	-67	24	Bennu	This study
220	89	-2	47	Bennu	This study
220	99	-57	40	Bennu	This study
220	127	-155	56	Bennu	This study
220	150	17	60	Bennu	This study
219	65	-60	30	Bennu	This study
219	80	30	41	Bennu	This study
219	86	-64	36	Bennu	This study
219	104	-30	37	Bennu	This study
219	133	124	77	Bennu	This study
219	137	-20	48	Bennu	This study
219	142	35	63	Bennu	This study
219	149	-48	70	Bennu	This study
218	46	-37	38	Bennu	This study
218	78	57	27	Bennu	This study
217	27	-24	16	Bennu	This study
217	56	36	24	Bennu	This study
217	60	61	27	Bennu	This study
217	61	-7	26	Bennu	This study
217	94	-4	36	Bennu	This study
217	123	-98	66	Bennu	This study
216	37	-46	17	Bennu	This study
216	46	13	29	Bennu	This study
216	51	-55	31	Bennu	This study
216	62	-70	33	Bennu	This study
216	123	-93	42	Bennu	This study
215	139	22	68	Bennu	This study
215	141	-65	50	Bennu	This study
214	38	66	20	Bennu	This study
214	56	69	31	Bennu	This study
214	59	27	34	Bennu	This study
214	79	-21	37	Bennu	This study
214	113	161	74	Bennu	This study
214	122	3	51	Bennu	This study
213	49	18	33	Bennu	This study
213	128	-55	56	Bennu	This study
213	149	13	66	Bennu	This study
212	79	7	40	Bennu	This study
212	112	35	32	Bennu	This study
212	138	5	35	Bennu	This study
211	67	-31	30	Bennu	This study
211	69	88	42	Bennu	This study
211	87	-3	33	Bennu	This study
211	127	67	41	Bennu	This study
211	144	-18	38	Bennu	This study
211	147	-84	46	Bennu	This study
210	47	6	27	Bennu	This study
210	55	0	18	Bennu	This study
210	67	24	34	Bennu	This study
210	75	18	22	Bennu	This study
210	87	-14	50	Bennu	This study
210	89	-75	36	Bennu	This study
210	94	11	49	Bennu	This study
210	111	-52	34	Bennu	This study
210	116	93	39	Bennu	This study
209	38	99	24	Bennu	This study
209	39	37	23	Bennu	This study
209	48	-39	30	Bennu	This study
209	59	11	26	Bennu	This study
209	77	86	43	Bennu	This study
209	83	-79	30	Bennu	This study
209	121	-77	37	Bennu	This study
209	142	-45	39	Bennu	This study
209	144	-30	37	Bennu	This study
208	27	-11	27	Bennu	This study
208	52	-48	20	Bennu	This study
208	72	44	39	Bennu	This study
208	82	3	22	Bennu	This study
208	83	-6	31	Bennu	This study
208	97	-16	26	Bennu	This study
208	106	-52	41	Bennu	This study
208	126	27	59	Bennu	This study
208	143	47	38	Bennu	This study
208	147	56	50	Bennu	This study
207	46	-36	23	Bennu	This study
207	75	-37	26	Bennu	This study
207	85	-105	28	Bennu	This study
207	87	38	24	Bennu	This study
207	120	-50	32	Bennu	This study
207	128	-32	87	Bennu	This study
207	149	2	42	Bennu	This study
206	28	-24	14	Bennu	This study
206	61	-35	18	Bennu	This study
206	67	17	28	Bennu	This study
206	79	-31	43	Bennu	This study
206	94	33	47	Bennu	This study
206	121	-19	43	Bennu	This study
205	38	-10	19	Bennu	This study
205	80	18	18	Bennu	This study
205	87	12	45	Bennu	This study
205	108	-34	30	Bennu	This study
205	137	-24	44	Bennu	This study
205	142	-50	36	Bennu	This study
204	42	27	13	Bennu	This study
204	47	-57	31	Bennu	This study
204	59	-19	21	Bennu	This study
204	103	-21	35	Bennu	This study
204	141	-12	66	Bennu	This study
204	150	18	70	Bennu	This study
203	61	0	21	Bennu	This study
203	85	9	21	Bennu	This study
203	86	7	37	Bennu	This study
203	88	-51	33	Bennu	This study
203	89	7	25	Bennu	This study
203	93	18	24	Bennu	This study
203	101	69	64	Bennu	This study
203	116	-27	35	Bennu	This study
203	119	-40	50	Bennu	This study
203	146	-19	59	Bennu	This study
202	58	-20	35	Bennu	This study
202	64	27	25	Bennu	This study
202	75	6	53	Bennu	This study
202	130	15	86	Bennu	This study
201	69	23	32	Bennu	This study
201	82	-62	64	Bennu	This study
201	101	3	20	Bennu	This study
201	116	16	35	Bennu	This study
201	122	-12	24	Bennu	This study
201	131	23	33	Bennu	This study
201	150	79	36	Bennu	This study
200	32	-20	15	Bennu	This study
200	49	-32	25	Bennu	This study
200	74	-38	39	Bennu	This study
200	105	9	36	Bennu	This study
199	49	114	48	Bennu	This study
199	113	26	39	Bennu	This study
199	119	-66	35	Bennu	This study
199	148	-58	59	Bennu	This study
198	77	108	32	Bennu	This study
198	82	-16	31	Bennu	This study
198	110	-104	56	Bennu	This study
198	127	-31	38	Bennu	This study
198	134	-4	46	Bennu	This study
197	105	70	45	Bennu	This study
197	107	9	20	Bennu	This study
197	114	-28	51	Bennu	This study
197	129	-12	45	Bennu	This study
196	36	1	23	Bennu	This study
196	71	32	47	Bennu	This study
196	85	35	35	Bennu	This study
196	91	-47	42	Bennu	This study
196	96	28	34	Bennu	This study
196	106	-99	70	Bennu	This study
196	107	-18	55	Bennu	This study
196	109	-12	37	Bennu	This study
196	115	-97	63	Bennu	This study
196	128	-4	44	Bennu	This study
196	129	-17	44	Bennu	This study
196	136	-22	43	Bennu	This study
196	137	-13	42	Bennu	This study
195	50	51	20	Bennu	This study
195	53	-1	27	Bennu	This study
195	66	-18	35	Bennu	This study
195	77	37	30	Bennu	This study
195	89	-58	36	Bennu	This study
195	104	55	40	Bennu	This study
195	132	108	86	Bennu	This study
195	133	-22	49	Bennu	This study
195	142	-54	49	Bennu	This study
194	34	-29	14	Bennu	This study
194	54	5	38	Bennu	This study
194	56	9	33	Bennu	This study
194	59	23	28	Bennu	This study
194	101	77	61	Bennu	This study
194	102	77	53	Bennu	This study
194	103	-77	53	Bennu	This study
194	106	-26	64	Bennu	This study
194	107	-50	56	Bennu	This study
194	120	-14	28	Bennu	This study
194	134	-22	42	Bennu	This study
194	139	-45	51	Bennu	This study
194	145	-61	67	Bennu	This study
194	145	43	44	Bennu	This study
193	33	-1	22	Bennu	This study
193	53	4	22	Bennu	This study
193	77	65	34	Bennu	This study
193	104	20	61	Bennu	This study
193	123	27	33	Bennu	This study
193	131	57	51	Bennu	This study
193	132	36	60	Bennu	This study
193	145	-8	42	Bennu	This study
193	145	18	44	Bennu	This study
193	50	70	32	Bennu	This study
192	51	-24	31	Bennu	This study
192	61	20	25	Bennu	This study
192	72	30	37	Bennu	This study
192	91	19	32	Bennu	This study
192	113	-113	48	Bennu	This study
192	121	-58	32	Bennu	This study
192	132	-61	48	Bennu	This study
192	138	17	44	Bennu	This study
191	49	-56	33	Bennu	This study
191	70	1	32	Bennu	This study
191	80	-41	38	Bennu	This study
191	85	181	65	Bennu	This study
191	86	26	43	Bennu	This study
191	91	7	33	Bennu	This study
191	118	8	46	Bennu	This study
191	142	-37	52	Bennu	This study
191	146	-56	33	Bennu	This study
191	149	-50	52	Bennu	This study
190	41	-12	25	Bennu	This study
190	106	31	67	Bennu	This study
190	122	202	97	Bennu	This study
190	123	33	59	Bennu	This study
190	137	-147	57	Bennu	This study
190	139	66	65	Bennu	This study
189	116	-43	35	Bennu	This study
189	120	84	68	Bennu	This study
189	129	25	45	Bennu	This study
189	142	93	58	Bennu	This study
188	48	-30	16	Bennu	This study
188	51	-26	30	Bennu	This study
188	60	-2	28	Bennu	This study
188	70	33	29	Bennu	This study
188	94	11	72	Bennu	This study
188	115	-43	65	Bennu	This study
188	117	-6	40	Bennu	This study
188	137	32	73	Bennu	This study
187	70	28	22	Bennu	This study
187	79	36	24	Bennu	This study
187	96	-49	42	Bennu	This study
187	96	-1	30	Bennu	This study
187	102	60	54	Bennu	This study
187	121	-44	77	Bennu	This study
186	47	-77	58	Bennu	This study
186	85	-40	44	Bennu	This study
186	91	6	26	Bennu	This study
186	102	-21	34	Bennu	This study
186	135	82	57	Bennu	This study
186	137	18	39	Bennu	This study
186	138	-112	55	Bennu	This study
186	150	15	82	Bennu	This study
185	34	0	20	Bennu	This study
185	50	-31	27	Bennu	This study
185	64	33	32	Bennu	This study
185	75	-2	30	Bennu	This study
185	84	31	25	Bennu	This study
185	87	-55	40	Bennu	This study
185	93	17	32	Bennu	This study
185	94	-36	35	Bennu	This study
185	103	-31	32	Bennu	This study
185	114	-31	40	Bennu	This study
184	66	-134	48	Bennu	This study
184	76	-9	44	Bennu	This study
184	77	29	24	Bennu	This study
184	90	-87	42	Bennu	This study
184	90	-78	45	Bennu	This study
184	98	60	38	Bennu	This study
184	118	-102	42	Bennu	This study
184	122	64	38	Bennu	This study
184	127	-54	48	Bennu	This study
184	129	-73	49	Bennu	This study
184	129	7	36	Bennu	This study
184	137	-51	51	Bennu	This study
184	149	-43	45	Bennu	This study
183	66	-23	30	Bennu	This study
183	67	13	17	Bennu	This study
183	78	20	38	Bennu	This study
183	85	38	33	Bennu	This study
183	87	-70	49	Bennu	This study
183	106	-27	40	Bennu	This study
183	106	-101	36	Bennu	This study
183	107	-42	81	Bennu	This study
183	142	-29	77	Bennu	This study
182	78	-11	43	Bennu	This study
182	95	-113	60	Bennu	This study
182	98	-76	55	Bennu	This study
182	137	-95	70	Bennu	This study
182	139	116	52	Bennu	This study
181	48	-79	34	Bennu	This study
181	53	23	24	Bennu	This study
181	103	-71	44	Bennu	This study
181	131	14	34	Bennu	This study
181	138	92	45	Bennu	This study
181	149	35	50	Bennu	This study
180	46	37	30	Bennu	This study
180	53	-4	22	Bennu	This study
180	89	-48	26	Bennu	This study
180	142	-69	53	Bennu	This study
180	148	-54	34	Bennu	This study
179	52	-11	25	Bennu	This study
179	55	-68	32	Bennu	This study
179	61	-2	31	Bennu	This study
179	77	-33	66	Bennu	This study
179	102	42	34	Bennu	This study
179	123	-30	37	Bennu	This study
179	135	81	50	Bennu	This study
179	145	-26	34	Bennu	This study
178	74	-27	35	Bennu	This study
178	75	-21	31	Bennu	This study
178	90	5	35	Bennu	This study
178	100	-16	26	Bennu	This study
178	112	-63	61	Bennu	This study
178	115	-8	46	Bennu	This study
178	124	-30	36	Bennu	This study
177	24	-19	27	Bennu	This study
177	41	-18	24	Bennu	This study
177	66	-2	30	Bennu	This study
177	67	60	37	Bennu	This study
177	73	6	32	Bennu	This study
177	81	-39	39	Bennu	This study
177	85	-19	36	Bennu	This study
177	126	-8	49	Bennu	This study
177	140	147	41	Bennu	This study
177	142	-45	52	Bennu	This study
176	49	34	48	Bennu	This study
176	68	7	33	Bennu	This study
176	84	13	31	Bennu	This study
176	84	18	35	Bennu	This study
176	103	-62	56	Bennu	This study
176	105	-18	50	Bennu	This study
176	110	21	47	Bennu	This study
176	115	-22	41	Bennu	This study
176	140	40	55	Bennu	This study
175	57	-11	32	Bennu	This study
175	61	24	47	Bennu	This study
175	67	-18	24	Bennu	This study
175	76	24	34	Bennu	This study
175	83	-29	57	Bennu	This study
175	94	-22	25	Bennu	This study
175	95	84	35	Bennu	This study
175	105	12	57	Bennu	This study
175	113	12	37	Bennu	This study
175	144	-64	54	Bennu	This study
174	98	34	34	Bennu	This study
174	113	43	26	Bennu	This study
174	116	-98	75	Bennu	This study
174	127	32	74	Bennu	This study
174	132	119	48	Bennu	This study
174	141	-13	44	Bennu	This study
173	50	-55	28	Bennu	This study
173	59	-10	34	Bennu	This study
173	62	-7	29	Bennu	This study
173	82	-22	43	Bennu	This study
173	82	33	42	Bennu	This study
173	90	-21	30	Bennu	This study
173	92	49	53	Bennu	This study
173	111	-34	38	Bennu	This study
173	123	2	74	Bennu	This study
172	67	28	30	Bennu	This study
172	77	-47	26	Bennu	This study
172	78	11	32	Bennu	This study
172	87	66	56	Bennu	This study
172	90	0	44	Bennu	This study
172	96	-45	32	Bennu	This study
172	116	35	29	Bennu	This study
172	141	-43	51	Bennu	This study
172	146	-175	62	Bennu	This study
172	147	-14	59	Bennu	This study
172	150	-37	59	Bennu	This study
171	73	-11	60	Bennu	This study
171	84	35	83	Bennu	This study
171	104	-29	48	Bennu	This study
171	108	11	63	Bennu	This study
171	115	-4	52	Bennu	This study
171	132	68	74	Bennu	This study
171	143	-177	66	Bennu	This study
171	148	-58	41	Bennu	This study
170	52	-66	38	Bennu	This study
170	60	9	43	Bennu	This study
170	63	-50	47	Bennu	This study
170	75	10	29	Bennu	This study
170	80	28	37	Bennu	This study
170	94	10	38	Bennu	This study
170	98	40	29	Bennu	This study
170	107	-38	67	Bennu	This study
170	118	-23	61	Bennu	This study
170	126	69	44	Bennu	This study
169	79	-6	50	Bennu	This study
169	87	-29	48	Bennu	This study
169	100	-33	66	Bennu	This study
169	107	-39	44	Bennu	This study
169	115	57	72	Bennu	This study
169	130	-24	52	Bennu	This study
169	135	-1	54	Bennu	This study
169	135	-23	50	Bennu	This study
169	136	20	40	Bennu	This study
169	143	-57	38	Bennu	This study
168	94	112	55	Bennu	This study
168	101	-93	48	Bennu	This study
168	132	45	41	Bennu	This study
167	80	-71	57	Bennu	This study
167	101	-54	41	Bennu	This study
167	109	-56	36	Bennu	This study
167	112	-40	45	Bennu	This study
167	121	16	40	Bennu	This study
166	37	-2	23	Bennu	This study
166	63	-50	30	Bennu	This study
166	63	-11	34	Bennu	This study
166	83	1	29	Bennu	This study
166	88	-11	33	Bennu	This study
166	102	-12	46	Bennu	This study
166	106	13	40	Bennu	This study
166	131	30	22	Bennu	This study
166	145	118	54	Bennu	This study
165	61	-27	40	Bennu	This study
165	64	-24	36	Bennu	This study
165	74	0	49	Bennu	This study
165	125	-113	67	Bennu	This study
165	138	66	44	Bennu	This study
165	138	-11	43	Bennu	This study
165	142	-135	77	Bennu	This study
164	51	-19	33	Bennu	This study
164	62	-27	33	Bennu	This study
164	83	-22	32	Bennu	This study
164	84	-35	36	Bennu	This study
164	88	23	23	Bennu	This study
164	120	27	43	Bennu	This study
164	121	-48	48	Bennu	This study
164	140	75	41	Bennu	This study
163	38	4	22	Bennu	This study
163	52	-55	29	Bennu	This study
163	68	-9	28	Bennu	This study
163	70	-13	43	Bennu	This study
163	79	44	31	Bennu	This study
163	88	-80	55	Bennu	This study
163	94	0	56	Bennu	This study
163	96	-12	40	Bennu	This study
162	48	21	27	Bennu	This study
162	76	5	28	Bennu	This study
162	83	-19	40	Bennu	This study
162	91	-64	57	Bennu	This study
162	95	-16	32	Bennu	This study
162	96	-12	56	Bennu	This study
162	104	-67	47	Bennu	This study
162	105	-7	29	Bennu	This study
162	124	-2	48	Bennu	This study
162	135	-26	39	Bennu	This study
161	39	1	20	Bennu	This study
161	59	19	52	Bennu	This study
161	70	6	26	Bennu	This study
161	86	-56	53	Bennu	This study
161	109	-21	43	Bennu	This study
161	111	5	33	Bennu	This study
161	123	32	65	Bennu	This study
161	124	12	78	Bennu	This study
161	124	-88	49	Bennu	This study
160	65	104	37	Bennu	This study
160	69	-22	35	Bennu	This study
160	75	4	31	Bennu	This study
160	101	-113	43	Bennu	This study
160	111	-22	35	Bennu	This study
160	127	141	82	Bennu	This study
160	127	1	47	Bennu	This study
160	137	-48	41	Bennu	This study
159	53	8	21	Bennu	This study
159	67	9	33	Bennu	This study
159	79	-52	46	Bennu	This study
159	96	-25	31	Bennu	This study
159	99	1	51	Bennu	This study
159	108	-33	36	Bennu	This study
159	108	22	37	Bennu	This study
159	112	-2	34	Bennu	This study
159	116	-75	41	Bennu	This study
159	116	6	37	Bennu	This study
159	129	-131	74	Bennu	This study
158	58	-11	29	Bennu	This study
158	59	-31	37	Bennu	This study
158	85	-97	40	Bennu	This study
158	99	-36	32	Bennu	This study
158	100	-3	41	Bennu	This study
158	102	-80	32	Bennu	This study
158	105	-111	43	Bennu	This study
158	118	70	40	Bennu	This study
158	127	-68	45	Bennu	This study
158	132	-29	81	Bennu	This study
158	144	148	53	Bennu	This study
157	47	13	22	Bennu	This study
157	62	5	31	Bennu	This study
157	73	-39	25	Bennu	This study
157	87	5	51	Bennu	This study
157	87	28	39	Bennu	This study
157	94	44	33	Bennu	This study
157	97	-54	36	Bennu	This study
157	115	-71	63	Bennu	This study
157	133	-72	41	Bennu	This study
157	139	13	63	Bennu	This study
157	146	38	47	Bennu	This study
156	43	-59	20	Bennu	This study
156	52	-13	24	Bennu	This study
156	55	-17	24	Bennu	This study
156	56	11	28	Bennu	This study
156	58	-44	31	Bennu	This study
156	79	-46	44	Bennu	This study
156	84	-41	44	Bennu	This study
156	108	-60	69	Bennu	This study
156	109	-49	60	Bennu	This study
156	110	-42	44	Bennu	This study
156	115	29	54	Bennu	This study
156	121	-40	26	Bennu	This study
156	126	-2	57	Bennu	This study
155	46	30	31	Bennu	This study
155	64	23	22	Bennu	This study
155	68	-29	31	Bennu	This study
155	85	-34	31	Bennu	This study
155	89	-29	47	Bennu	This study
155	92	-5	43	Bennu	This study
155	94	-25	54	Bennu	This study
155	98	26	73	Bennu	This study
155	102	-5	67	Bennu	This study
155	102	-101	73	Bennu	This study
155	105	-5	67	Bennu	This study
155	108	-14	42	Bennu	This study
155	121	-44	66	Bennu	This study
155	123	11	56	Bennu	This study
155	123	52	47	Bennu	This study
155	133	-42	54	Bennu	This study
155	134	-72	72	Bennu	This study
154	44	-51	23	Bennu	This study
154	52	-54	25	Bennu	This study
154	77	130	34	Bennu	This study
154	79	-5	33	Bennu	This study
154	80	-8	37	Bennu	This study
154	105	23	42	Bennu	This study
154	108	-13	46	Bennu	This study
154	117	-93	40	Bennu	This study
154	118	-35	41	Bennu	This study
153	41	4	26	Bennu	This study
153	49	-49	40	Bennu	This study
153	78	-28	38	Bennu	This study
153	92	14	45	Bennu	This study
153	105	40	42	Bennu	This study
153	128	-93	44	Bennu	This study
153	150	-110	63	Bennu	This study
152	39	-26	23	Bennu	This study
152	45	2	22	Bennu	This study
152	65	-25	38	Bennu	This study
152	87	55	50	Bennu	This study
152	99	1	34	Bennu	This study
152	107	11	32	Bennu	This study
152	115	-20	45	Bennu	This study
152	124	-70	61	Bennu	This study
152	149	20	37	Bennu	This study
151	40	-19	20	Bennu	This study
151	74	11	29	Bennu	This study
151	79	-68	42	Bennu	This study
151	80	15	32	Bennu	This study
151	82	-3	49	Bennu	This study
151	91	-40	54	Bennu	This study
151	91	78	59	Bennu	This study
151	100	63	73	Bennu	This study
151	100	18	37	Bennu	This study
151	127	-37	37	Bennu	This study
151	138	-44	70	Bennu	This study
150	51	-6	21	Bennu	This study
150	64	-23	39	Bennu	This study
150	65	18	53	Bennu	This study
150	75	5	33	Bennu	This study
150	76	26	31	Bennu	This study
150	79	-36	28	Bennu	This study
150	81	-25	31	Bennu	This study
150	89	-42	42	Bennu	This study
150	96	-38	32	Bennu	This study
150	104	-51	44	Bennu	This study
150	112	-30	78	Bennu	This study
150	114	-21	41	Bennu	This study
150	120	44	28	Bennu	This study
150	121	-117	47	Bennu	This study
150	122	-21	41	Bennu	This study
150	127	35	39	Bennu	This study
150	136	-74	43	Bennu	This study
150	137	-100	67	Bennu	This study
150	145	0	38	Bennu	This study
149	67	0	23	Bennu	This study
149	99	133	83	Bennu	This study
149	101	-33	60	Bennu	This study
149	105	46	35	Bennu	This study
149	114	15	41	Bennu	This study
149	141	8	65	Bennu	This study
148	41	-39	28	Bennu	This study
148	65	-33	44	Bennu	This study
148	67	17	37	Bennu	This study
148	73	28	27	Bennu	This study
148	83	-79	47	Bennu	This study
148	90	-27	41	Bennu	This study
148	102	-72	63	Bennu	This study
148	106	-80	40	Bennu	This study
148	109	-1	69	Bennu	This study
148	110	20	41	Bennu	This study
148	130	50	39	Bennu	This study
148	132	101	54	Bennu	This study
148	134	-49	44	Bennu	This study
148	141	-165	59	Bennu	This study
148	144	-14	30	Bennu	This study
147	39	31	16	Bennu	This study
147	42	-17	22	Bennu	This study
147	48	-41	38	Bennu	This study
147	87	-37	44	Bennu	This study
147	97	20	53	Bennu	This study
147	100	-58	61	Bennu	This study
147	108	7	38	Bennu	This study
147	132	-67	35	Bennu	This study
147	140	-14	47	Bennu	This study
147	146	-102	50	Bennu	This study
146	53	-87	28	Bennu	This study
146	67	-37	37	Bennu	This study
146	70	59	47	Bennu	This study
146	76	2	41	Bennu	This study
146	81	-11	45	Bennu	This study
146	86	-39	39	Bennu	This study
146	89	14	36	Bennu	This study
146	96	-55	49	Bennu	This study
146	112	36	51	Bennu	This study
146	122	-12	35	Bennu	This study
146	139	17	39	Bennu	This study
146	146	-54	41	Bennu	This study
145	53	-44	23	Bennu	This study
145	73	-22	24	Bennu	This study
145	75	-60	38	Bennu	This study
145	93	5	46	Bennu	This study
145	98	-20	49	Bennu	This study
145	103	-11	35	Bennu	This study
145	106	-98	65	Bennu	This study
145	110	29	39	Bennu	This study
145	142	-15	53	Bennu	This study
144	56	-57	39	Bennu	This study
144	67	-64	50	Bennu	This study
144	95	-37	36	Bennu	This study
144	96	-90	52	Bennu	This study
144	97	-25	39	Bennu	This study
144	97	-38	54	Bennu	This study
144	105	71	45	Bennu	This study
144	106	121	54	Bennu	This study
144	113	31	51	Bennu	This study
144	121	74	55	Bennu	This study
144	127	36	57	Bennu	This study
144	135	26	34	Bennu	This study
144	142	35	49	Bennu	This study
144	148	-42	51	Bennu	This study
144	150	-6	40	Bennu	This study
143	38	43	18	Bennu	This study
143	54	59	33	Bennu	This study
143	65	62	45	Bennu	This study
143	73	46	27	Bennu	This study
143	87	17	39	Bennu	This study
143	88	-31	37	Bennu	This study
143	95	-136	60	Bennu	This study
143	127	-49	73	Bennu	This study
143	144	-21	40	Bennu	This study
142	46	-42	26	Bennu	This study
142	78	1	46	Bennu	This study
142	101	-63	41	Bennu	This study
142	107	32	29	Bennu	This study
142	127	34	86	Bennu	This study
142	129	-75	63	Bennu	This study
142	132	-105	52	Bennu	This study
141	40	-40	35	Bennu	This study
141	55	-34	28	Bennu	This study
141	61	-5	27	Bennu	This study
141	90	-6	26	Bennu	This study
141	123	-8	25	Bennu	This study
141	123	-50	52	Bennu	This study
140	29	-40	30	Bennu	This study
140	48	16	19	Bennu	This study
140	67	-45	40	Bennu	This study
140	92	44	42	Bennu	This study
140	96	9	33	Bennu	This study
140	101	-88	58	Bennu	This study
140	106	-32	34	Bennu	This study
140	109	127	66	Bennu	This study
140	113	12	70	Bennu	This study
140	114	15	19	Bennu	This study
140	124	-29	41	Bennu	This study
140	146	-10	77	Bennu	This study
139	57	-47	32	Bennu	This study
139	57	11	39	Bennu	This study
139	76	-21	33	Bennu	This study
139	76	7	49	Bennu	This study
139	78	37	35	Bennu	This study
139	86	0	45	Bennu	This study
139	89	-18	73	Bennu	This study
139	91	3	38	Bennu	This study
139	99	-28	35	Bennu	This study
139	103	-4	49	Bennu	This study
139	104	-23	73	Bennu	This study
139	105	-18	28	Bennu	This study
139	110	-68	40	Bennu	This study
139	111	-43	39	Bennu	This study
139	112	23	37	Bennu	This study
139	113	-55	63	Bennu	This study
139	138	-27	52	Bennu	This study
138	43	-30	20	Bennu	This study
138	54	44	31	Bennu	This study
138	59	-22	44	Bennu	This study
138	69	-59	21	Bennu	This study
138	75	-3	32	Bennu	This study
138	75	172	60	Bennu	This study
138	79	28	46	Bennu	This study
138	81	-1	44	Bennu	This study
138	86	24	41	Bennu	This study
138	92	-64	39	Bennu	This study
138	104	-55	44	Bennu	This study
138	105	-26	55	Bennu	This study
138	117	-161	57	Bennu	This study
138	118	27	51	Bennu	This study
138	140	-11	45	Bennu	This study
138	141	30	60	Bennu	This study
138	143	-14	43	Bennu	This study
138	150	-24	43	Bennu	This study
137	40	48	20	Bennu	This study
137	64	-5	34	Bennu	This study
137	71	-11	40	Bennu	This study
137	79	9	34	Bennu	This study
137	83	23	43	Bennu	This study
137	91	-101	64	Bennu	This study
137	93	17	19	Bennu	This study
137	98	-2	41	Bennu	This study
137	103	-48	45	Bennu	This study
137	132	-6	49	Bennu	This study
137	137	19	58	Bennu	This study
137	139	-21	54	Bennu	This study
137	145	10	62	Bennu	This study
137	148	116	55	Bennu	This study
136	61	14	31	Bennu	This study
136	77	-32	33	Bennu	This study
136	78	30	32	Bennu	This study
136	89	-26	35	Bennu	This study
136	101	-38	49	Bennu	This study
136	119	6	46	Bennu	This study
136	131	-103	40	Bennu	This study
136	134	-15	73	Bennu	This study
136	143	9	41	Bennu	This study
136	147	48	52	Bennu	This study
135	25	7	17	Bennu	This study
135	55	25	37	Bennu	This study
135	63	-6	26	Bennu	This study
135	63	-51	31	Bennu	This study
135	79	8	43	Bennu	This study
135	100	-19	40	Bennu	This study
135	105	50	50	Bennu	This study
135	112	-52	42	Bennu	This study
135	118	-1	36	Bennu	This study
135	126	-6	53	Bennu	This study
135	128	-60	50	Bennu	This study
135	131	-172	47	Bennu	This study
135	146	9	46	Bennu	This study
134	63	-47	20	Bennu	This study
134	68	-26	24	Bennu	This study
134	69	-18	41	Bennu	This study
134	69	25	28	Bennu	This study
134	82	-3	33	Bennu	This study
134	102	-81	52	Bennu	This study
134	102	9	37	Bennu	This study
134	106	-127	69	Bennu	This study
134	114	-32	67	Bennu	This study
134	136	14	69	Bennu	This study
133	55	7	29	Bennu	This study
133	65	21	27	Bennu	This study
133	77	15	48	Bennu	This study
133	84	-86	59	Bennu	This study
133	96	-154	55	Bennu	This study
133	96	-5	52	Bennu	This study
133	105	58	43	Bennu	This study
133	107	43	38	Bennu	This study
133	108	20	49	Bennu	This study
133	114	-51	49	Bennu	This study
133	119	12	48	Bennu	This study
133	120	28	44	Bennu	This study
133	122	-16	41	Bennu	This study
133	128	25	31	Bennu	This study
133	129	2	46	Bennu	This study
133	131	-47	55	Bennu	This study
132	44	-17	18	Bennu	This study
132	54	-24	27	Bennu	This study
132	77	37	29	Bennu	This study
132	79	43	49	Bennu	This study
132	106	72	37	Bennu	This study
132	112	13	36	Bennu	This study
132	119	-7	63	Bennu	This study
132	21	-9	15	Bennu	This study
131	48	-13	36	Bennu	This study
131	63	-27	28	Bennu	This study
131	90	118	43	Bennu	This study
131	109	-75	49	Bennu	This study
130	70	46	21	Bennu	This study
130	71	-69	61	Bennu	This study
130	78	-73	42	Bennu	This study
130	79	11	51	Bennu	This study
130	84	22	43	Bennu	This study
130	84	-46	48	Bennu	This study
130	110	27	55	Bennu	This study
130	133	-31	58	Bennu	This study
130	139	5	45	Bennu	This study
129	30	53	17	Bennu	This study
129	33	12	18	Bennu	This study
129	50	-78	48	Bennu	This study
129	52	-67	35	Bennu	This study
129	53	18	20	Bennu	This study
129	53	-4	29	Bennu	This study
129	57	-9	47	Bennu	This study
129	72	-5	32	Bennu	This study
129	84	25	46	Bennu	This study
129	89	71	25	Bennu	This study
129	90	48	52	Bennu	This study
129	91	24	38	Bennu	This study
129	114	-12	38	Bennu	This study
129	149	15	60	Bennu	This study
128	40	-9	19	Bennu	This study
128	55	4	25	Bennu	This study
128	77	2	35	Bennu	This study
128	89	-5	35	Bennu	This study
128	90	-20	43	Bennu	This study
128	102	-9	88	Bennu	This study
128	122	1	64	Bennu	This study
128	142	-69	56	Bennu	This study
127	36	24	16	Bennu	This study
127	58	-128	31	Bennu	This study
127	61	-59	49	Bennu	This study
127	70	-15	23	Bennu	This study
127	72	-109	54	Bennu	This study
127	76	-24	34	Bennu	This study
127	82	-46	38	Bennu	This study
127	94	12	41	Bennu	This study
127	101	-3	29	Bennu	This study
127	103	56	65	Bennu	This study
127	113	25	38	Bennu	This study
127	117	36	46	Bennu	This study
127	130	-21	53	Bennu	This study
126	43	-37	27	Bennu	This study
126	48	-73	22	Bennu	This study
126	63	74	38	Bennu	This study
126	67	-51	33	Bennu	This study
126	71	21	29	Bennu	This study
126	75	50	34	Bennu	This study
126	76	5	22	Bennu	This study
126	81	-36	45	Bennu	This study
126	82	12	26	Bennu	This study
126	83	-24	32	Bennu	This study
126	85	54	29	Bennu	This study
126	103	-74	40	Bennu	This study
126	110	-139	57	Bennu	This study
126	112	-63	56	Bennu	This study
126	115	84	47	Bennu	This study
126	115	14	36	Bennu	This study
126	117	-16	84	Bennu	This study
126	125	-51	47	Bennu	This study
126	128	-19	54	Bennu	This study
126	144	-16	66	Bennu	This study
125	49	28	21	Bennu	This study
125	57	-18	27	Bennu	This study
125	58	-19	30	Bennu	This study
125	64	28	24	Bennu	This study
125	69	80	53	Bennu	This study
125	80	2	30	Bennu	This study
125	80	-7	32	Bennu	This study
125	81	-10	25	Bennu	This study
125	82	33	33	Bennu	This study
125	91	7	45	Bennu	This study
125	93	23	30	Bennu	This study
125	113	-32	57	Bennu	This study
125	122	-21	50	Bennu	This study
125	128	2	60	Bennu	This study
125	133	-36	58	Bennu	This study
125	135	-44	57	Bennu	This study
125	141	75	48	Bennu	This study
125	146	32	33	Bennu	This study
125	148	50	53	Bennu	This study
125	149	-13	46	Bennu	This study
124	46	-13	29	Bennu	This study
124	55	-30	28	Bennu	This study
124	57	-42	33	Bennu	This study
124	58	-38	28	Bennu	This study
124	66	42	32	Bennu	This study
124	69	-112	64	Bennu	This study
124	72	-37	36	Bennu	This study
124	74	-54	32	Bennu	This study
124	77	4	33	Bennu	This study
124	84	93	44	Bennu	This study
124	86	-40	37	Bennu	This study
124	90	-26	29	Bennu	This study
124	93	-29	28	Bennu	This study
124	94	-90	59	Bennu	This study
124	94	-51	52	Bennu	This study
124	99	7	33	Bennu	This study
124	100	72	41	Bennu	This study
124	101	-78	46	Bennu	This study
124	103	44	37	Bennu	This study
124	112	-61	37	Bennu	This study
124	129	84	53	Bennu	This study
124	143	-6	45	Bennu	This study
123	59	-18	25	Bennu	This study
123	81	-131	42	Bennu	This study
123	81	50	41	Bennu	This study
123	91	1	39	Bennu	This study
123	93	33	45	Bennu	This study
123	103	-61	65	Bennu	This study
123	107	43	31	Bennu	This study
123	114	-67	30	Bennu	This study
123	123	0	48	Bennu	This study
123	131	-20	44	Bennu	This study
123	138	80	57	Bennu	This study
122	44	-43	32	Bennu	This study
122	59	-41	29	Bennu	This study
122	62	-28	25	Bennu	This study
122	66	-44	31	Bennu	This study
122	70	24	26	Bennu	This study
122	73	-1	41	Bennu	This study
122	75	-27	43	Bennu	This study
122	80	-19	34	Bennu	This study
122	95	8	53	Bennu	This study
122	105	-25	25	Bennu	This study
122	106	78	57	Bennu	This study
122	108	8	50	Bennu	This study
122	121	53	56	Bennu	This study
122	131	59	47	Bennu	This study
122	141	-4	61	Bennu	This study
121	43	-32	21	Bennu	This study
121	51	24	34	Bennu	This study
121	56	-29	46	Bennu	This study
121	59	29	44	Bennu	This study
121	64	-27	23	Bennu	This study
121	65	65	51	Bennu	This study
121	80	-44	44	Bennu	This study
121	85	-5	32	Bennu	This study
121	90	-44	45	Bennu	This study
121	90	-49	63	Bennu	This study
121	95	-3	40	Bennu	This study
121	95	-38	61	Bennu	This study
121	97	-83	29	Bennu	This study
121	106	-66	45	Bennu	This study
121	107	10	36	Bennu	This study
121	109	-85	73	Bennu	This study
121	124	18	37	Bennu	This study
121	126	-6	53	Bennu	This study
121	133	-25	31	Bennu	This study
121	134	-30	42	Bennu	This study
121	149	-59	58	Bennu	This study
121	149	-78	68	Bennu	This study
120	50	-3	28	Bennu	This study
120	58	-38	36	Bennu	This study
120	62	-19	35	Bennu	This study
120	67	37	29	Bennu	This study
120	83	-17	35	Bennu	This study
120	94	-51	62	Bennu	This study
120	112	-18	37	Bennu	This study
120	118	-38	30	Bennu	This study
120	119	-88	84	Bennu	This study
120	122	-66	45	Bennu	This study
120	122	-39	49	Bennu	This study
120	135	-80	39	Bennu	This study
120	137	-99	63	Bennu	This study
119	33	-24	27	Bennu	This study
119	40	-40	20	Bennu	This study
119	62	-44	27	Bennu	This study
119	68	-7	45	Bennu	This study
119	77	-7	29	Bennu	This study
119	79	-54	46	Bennu	This study
119	80	-50	37	Bennu	This study
119	86	-51	29	Bennu	This study
119	93	-17	56	Bennu	This study
119	94	-18	59	Bennu	This study
119	127	-64	61	Bennu	This study
119	131	-19	56	Bennu	This study
118	84	-28	38	Bennu	This study
118	98	75	47	Bennu	This study
118	99	-23	42	Bennu	This study
118	103	-72	68	Bennu	This study
118	106	-50	52	Bennu	This study
118	107	89	60	Bennu	This study
118	119	-105	49	Bennu	This study
118	119	22	41	Bennu	This study
117	43	37	23	Bennu	This study
117	53	-29	31	Bennu	This study
117	64	46	37	Bennu	This study
117	73	-74	35	Bennu	This study
117	76	23	31	Bennu	This study
117	84	-41	66	Bennu	This study
117	89	-51	30	Bennu	This study
117	98	-4	70	Bennu	This study
117	121	6	70	Bennu	This study
117	128	-10	46	Bennu	This study
117	129	-34	32	Bennu	This study
117	134	-15	64	Bennu	This study
117	138	2	69	Bennu	This study
117	142	41	51	Bennu	This study
117	144	50	56	Bennu	This study
117	146	-2	44	Bennu	This study
117	147	20	50	Bennu	This study
116	46	-13	24	Bennu	This study
116	67	-48	29	Bennu	This study
116	71	24	26	Bennu	This study
116	74	-29	25	Bennu	This study
116	78	-101	52	Bennu	This study
116	85	-31	43	Bennu	This study
116	88	61	37	Bennu	This study
116	95	-99	33	Bennu	This study
116	105	32	46	Bennu	This study
116	106	28	40	Bennu	This study
116	106	42	43	Bennu	This study
116	108	5	60	Bennu	This study
116	108	11	39	Bennu	This study
116	109	7	49	Bennu	This study
116	117	80	58	Bennu	This study
116	117	43	58	Bennu	This study
116	126	-32	41	Bennu	This study
116	129	24	43	Bennu	This study
116	131	-24	59	Bennu	This study
116	137	-84	67	Bennu	This study
116	138	-38	67	Bennu	This study
116	141	22	53	Bennu	This study
116	141	-59	64	Bennu	This study
115	57	-43	32	Bennu	This study
115	73	41	31	Bennu	This study
115	86	-74	52	Bennu	This study
115	104	-109	59	Bennu	This study
115	116	-23	27	Bennu	This study
115	144	-48	48	Bennu	This study
114	40	58	23	Bennu	This study
114	67	-13	32	Bennu	This study
114	72	22	35	Bennu	This study
114	88	36	41	Bennu	This study
114	92	-29	50	Bennu	This study
114	98	6	32	Bennu	This study
114	105	2	41	Bennu	This study
114	111	26	44	Bennu	This study
114	118	-45	79	Bennu	This study
114	120	6	39	Bennu	This study
114	121	-19	45	Bennu	This study
114	122	20	87	Bennu	This study
114	123	-12	58	Bennu	This study
114	131	14	45	Bennu	This study
114	133	-177	58	Bennu	This study
114	139	-12	38	Bennu	This study
113	54	-3	37	Bennu	This study
113	78	0	32	Bennu	This study
113	81	37	58	Bennu	This study
113	82	63	39	Bennu	This study
113	89	9	33	Bennu	This study
113	96	15	42	Bennu	This study
113	105	-5	39	Bennu	This study
113	109	10	41	Bennu	This study
113	110	-18	60	Bennu	This study
113	137	93	55	Bennu	This study
113	143	-16	38	Bennu	This study
113	148	-6	52	Bennu	This study
112	61	-40	36	Bennu	This study
112	69	-41	25	Bennu	This study
112	72	-92	48	Bennu	This study
112	73	-21	30	Bennu	This study
112	81	-23	46	Bennu	This study
112	87	-75	31	Bennu	This study
[truncated: 31,538 more rows]
