# Supplementary material for: The variety and origin of materials accreted by Bennu’s parent asteroid
Source: Nat Astron. 2025 Aug 22;9(12):1785–802. doi: 10.1038/s41550-025-02631-6 (PMC12708356; doi:10.1038/s41550-025-02631-6)
Supplement: Supplementary file 15 — Statistical source data. [file 41550_2025_2631_MOESM15_ESM.xlsx]

## Sheet: Sheet1
CaO and FeO data for anhydrous silicates plotted in Extended Data Figure 10
Block ID.	CaO	FeO	ref
OREX-800045-103	0.4075	1.0161	this study
OREX-800045-103	0.0538	0.8263	this study
OREX-800045-103	0.0935	1.61	this study
OREX-800045-103	0.1237	1.0125	this study
OREX-800045-107	0.1376	1.3207	this study
OREX-800045-107	0.0252	0.6802	this study
OREX-800045-107	0.1388	1.2566	this study
OREX-800045-107	0.0572	0.6799	this study
OREX-800045-107	0.6203	0.9977	this study
OREX-800045-107	0.4402	0.814767	this study
OREX-800045-107	0.0659	0.9232	this study
OREX-800045-107	0.3688	0.9442	this study
OREX-803114-0	0.064	0.862	this study
OREX-803114-0	0.018	1.02	this study
OREX-803114-0	0.23	1.66333	this study
OREX-803114-0	0.0533333	0.85	this study
OREX-803114-0	0.298333	1.30667	this study
OREX-803114-0	0.14	1.698	this study
OREX-803114-0	0.08	1.07	this study
OREX-803114-0	0.03	1.03667	this study
OREX-803114-0	0.055	1.06	this study
OREX-803114-0	0.22	0.935	this study
OREX-803114-0	0.1925	1.535	this study
OREX-803114-0	0.0575	1.1225	this study
OREX-803114-0	0.26	1.46	this study
OREX-803114-0	0.253333	1.01667	this study
OREX-803114-0	0.3375	4.55	this study
OREX-803114-0	0.0716667	15.7667	this study
OREX-803114-0	0.243333	1.46333	this study
OREX-803114-0	0.0225	1.1625	this study
OREX-803114-0	0.06	1.11667	this study
OREX-803114-0	0.193333	1.48167	this study
OREX-803114-0	0.0775	1.2375	this study
OREX-803114-0	0.545	1.0075	this study
OREX-803114-0	0.0125	1.01	this study
OREX-803114-0	0.2	1.23	this study
OREX-803114-0	0.212	1.614	this study
OREX-803114-0	11.4143	1.24571	this study
OREX-803114-0	1.66333	2.78	this study
OREX-803114-0	0.51	1.195	this study
OREX-803114-0	0.00333333	0.603333	this study
OREX-803114-0	0.463333	1.19	this study
OREX-803114-0	0.07	0.883333	this study
OREX-803114-0	0.653333	0.906667	this study
OREX-803114-0	0.29	0.7775	this study
OREX-803114-0	0.0175	0.8475	this study
OREX-803114-0	0.0475	1.01	this study
OREX-803114-0	0.183333	1.28333	this study
OREX-501054	0.06	1.78	this study
OREX-501054	0.25	1.25	this study
OREX-501054	0.12	5.23	this study
OREX-501054	1.26	1.4	this study
OREX-501054	0.08	1	this study
OREX-501054	0.51	11.03	this study
OREX-501054	0.19	2.26	this study
OREX-501054	0.17	4.48	this study
OREX-501059	0.06	0.33	this study
OREX-501059	0.13	0.63	this study
OREX-501059	0.06	0.65	this study
OREX-501059	0.23	0.95	this study
OREX-501059	0.13	0.96	this study
OREX-501059	0.14	1.51	this study
OREX-501059	0.63	2.09	this study
OREX-501059	0.64	1.37	this study
Ivuna AOA	0.1	0.9	Kawasaki et al. 2022 DOI:10.1126/sciadv.ade2067
Ivuna AOA	0.08	0.86	Kawasaki et al. 2022 DOI:10.1126/sciadv.ade2067
Ivuna AOA	0.08	0.91	Kawasaki et al. 2022 DOI:10.1126/sciadv.ade2067
Ivuna AOA	0.1	0.99	Kawasaki et al. 2022 DOI:10.1126/sciadv.ade2067
Ivuna AOA	0.17	0.86	Kawasaki et al. 2022 DOI:10.1126/sciadv.ade2067
Ryugu	0.09	1.34	Kawasaki et al. 2022 DOI:10.1126/sciadv.ade2067
Ryugu	0.08	1.58	Kawasaki et al. 2022 DOI:10.1126/sciadv.ade2067
Ryugu	0.1	1.95	Kawasaki et al. 2022 DOI:10.1126/sciadv.ade2067
Ryugu	0.21	8.28	Kawasaki et al. 2022 DOI:10.1126/sciadv.ade2067
Ryugu	0.21	19.12	Kawasaki et al. 2022 DOI:10.1126/sciadv.ade2067
Ryugu	0.2	1.91	Kawasaki et al. 2022 DOI:10.1126/sciadv.ade2067
Ryugu	0.21	1.87	Kawasaki et al. 2022 DOI:10.1126/sciadv.ade2067
Ryugu	0.15	7.99	Kawasaki et al. 2022 DOI:10.1126/sciadv.ade2067
Ryugu	0.12	7.91	Kawasaki et al. 2022 DOI:10.1126/sciadv.ade2067
Ryugu	0.08	1.2	Kawasaki et al. 2022 DOI:10.1126/sciadv.ade2067
Ivuna	0.2	1.58	Kawasaki et al. 2022 DOI:10.1126/sciadv.ade2067
Ivuna	0.16	1.55	Kawasaki et al. 2022 DOI:10.1126/sciadv.ade2067
Ivuna	0.27	1.67	Kawasaki et al. 2022 DOI:10.1126/sciadv.ade2067
Ivuna	0.41	3.71	Kawasaki et al. 2022 DOI:10.1126/sciadv.ade2067
Ivuna	0.19	1.62	Kawasaki et al. 2022 DOI:10.1126/sciadv.ade2067
Ivuna	0.21	1.67	Kawasaki et al. 2022 DOI:10.1126/sciadv.ade2067
Ivuna	0.19	1.67	Kawasaki et al. 2022 DOI:10.1126/sciadv.ade2067
Ivuna	0.2	1.74	Kawasaki et al. 2022 DOI:10.1126/sciadv.ade2067
Ivuna	0.07	1.28	Kawasaki et al. 2022 DOI:10.1126/sciadv.ade2067
Ivuna	0.22	1.73	Kawasaki et al. 2022 DOI:10.1126/sciadv.ade2067
Ivuna	0.24	1.76	Kawasaki et al. 2022 DOI:10.1126/sciadv.ade2067
Ivuna	0.1	1.26	Kawasaki et al. 2022 DOI:10.1126/sciadv.ade2067
Ivuna	0.06	1.27	Kawasaki et al. 2022 DOI:10.1126/sciadv.ade2067
Ivuna	0.25	1.54	Kawasaki et al. 2022 DOI:10.1126/sciadv.ade2067
Ivuna	0.2	1.5	Kawasaki et al. 2022 DOI:10.1126/sciadv.ade2067
Ivuna	0.12	18.71	Kawasaki et al. 2022 DOI:10.1126/sciadv.ade2067
Ivuna	0.23	14.12	Kawasaki et al. 2022 DOI:10.1126/sciadv.ade2067
Ivuna	0.22	9.7	Kawasaki et al. 2022 DOI:10.1126/sciadv.ade2067
Ivuna	0.07	1.23	Kawasaki et al. 2022 DOI:10.1126/sciadv.ade2067
Ivuna	0.19	21.3	Kawasaki et al. 2022 DOI:10.1126/sciadv.ade2067
Ivuna	0.16	21.2	Kawasaki et al. 2022 DOI:10.1126/sciadv.ade2067
Ivuna	0.2	1.71	Kawasaki et al. 2022 DOI:10.1126/sciadv.ade2067
Ivuna	0.19	1.7	Kawasaki et al. 2022 DOI:10.1126/sciadv.ade2067
Ivuna	0.23	1.84	Kawasaki et al. 2022 DOI:10.1126/sciadv.ade2067
Ivuna	0.16	1.71	Kawasaki et al. 2022 DOI:10.1126/sciadv.ade2067
Ivuna	0.17	1.77	Kawasaki et al. 2022 DOI:10.1126/sciadv.ade2067
Ivuna	0.17	1.98	Kawasaki et al. 2022 DOI:10.1126/sciadv.ade2067
Ivuna	0.19	1.84	Kawasaki et al. 2022 DOI:10.1126/sciadv.ade2067
Ivuna	0.22	1.87	Kawasaki et al. 2022 DOI:10.1126/sciadv.ade2067
Ivuna	0.2	18.88	Kawasaki et al. 2022 DOI:10.1126/sciadv.ade2067
Ivuna	0.15	18.55	Kawasaki et al. 2022 DOI:10.1126/sciadv.ade2067
Ivuna	0.39	35.13	Kawasaki et al. 2022 DOI:10.1126/sciadv.ade2067
Ivuna	0.38	35.15	Kawasaki et al. 2022 DOI:10.1126/sciadv.ade2067
Ivuna	0.21	2.04	Kawasaki et al. 2022 DOI:10.1126/sciadv.ade2067
Ivuna	0.16	1.97	Kawasaki et al. 2022 DOI:10.1126/sciadv.ade2067
Ivuna	0.16	2.25	Kawasaki et al. 2022 DOI:10.1126/sciadv.ade2067
Ivuna	0.14	2.19	Kawasaki et al. 2022 DOI:10.1126/sciadv.ade2067
Ivuna	0.23	1.71	Kawasaki et al. 2022 DOI:10.1126/sciadv.ade2067
